# Supplementary material for: Comparison of High-Level Microarray Analysis Methods in the Context of Result Consistency
Source: PLoS One. 2015 Jun 9;10(6):e0128845. doi: 10.1371/journal.pone.0128845 (PMC4461299; doi:10.1371/journal.pone.0128845)
Supplement: S1 Data — (ZIP) [file pone.0128845.s001.zip]

Archive with 6 entries (6 files):
- DataSets/aDegs_DataSet1.txt
- DataSets/aDegs_DataSet2.txt
- DataSets/DataSet1.txt
- DataSets/DataSet2.txt
- DataSets/md5checksums.txt
- DataSets/ReadMe.txt
