# Supplementary material for: Comparison of High-Level Microarray Analysis Methods in the Context of Result Consistency
Source: PLoS One. 2015 Jun 9;10(6):e0128845. doi: 10.1371/journal.pone.0128845 (PMC4461299; doi:10.1371/journal.pone.0128845)
Supplement: S1 Data — (ZIP) [file pone.0128845.s001.zip › DataSets/DataSet1.txt]

index	V1	V2	V3	V4	V5	V6	V7	V8	V9	V10	V11	V12
1	10.2316407757165	12.9385370659792	8.73897121341386	9.5478257482237	8.89672880238466	12.2357952546135	9.24068655665481	9.70947325805607	11.8636746354134	10.2070880442158	9.17426988192344	10.5683516478071
2	10.4844663992598	11.256870774813	9.15197157041756	7.92397605894526	10.7451618317701	12.054067652898	7.72672044893109	10.2929720755828	9.68552185300214	10.0032464721015	11.9983136659789	10.1576749350584
3	12.6332780522984	10.5780154246762	10.0122655697586	11.5037337677719	9.79072816471937	9.29197954650901	14.5890541078683	17.6645521636218	17.5011590747772	16.2241864865795	15.2523680832412	14.7545332251108
4	13.8139477902461	10.0519038515076	11.0568245939864	11.1049309521012	9.64575370803339	10.2097905810724	12.1946613184731	7.16764824493428	10.8406325530127	12.0233160921417	11.1748366936919	9.73926135158948
5	8.26952095649986	12.4136867743139	10.30589990277	10.2570638605971	10.9533624648149	8.33098104458054	8.49644500966604	9.90100451460014	11.6009655885242	10.7921872440329	10.9019285209488	9.84115425436954
6	8.90946783216192	9.60922670630757	11.7778729389175	10.2715035082727	11.5389655926518	12.3037557565276	11.7641015138672	10.6200134646408	12.9677965029877	9.979129971856	10.9804270567906	11.1946544954455
7	10.9237587989966	7.97219992103747	9.99510768393715	11.5656653397092	12.3993257211101	10.3347133009461	10.040721672371	8.07892184769791	11.1474642258764	9.03551642847105	8.9482247029418	10.4895082736165
8	11.6703234610594	10.903370298214	12.5674565650723	9.8606075085855	11.9135391471066	9.76065647000933	8.29362029052911	10.1418742182059	8.98725814413145	9.67605008527957	11.9116290274041	8.77962585773746
9	10.2475411427735	8.83314315183912	12.2262612207359	10.3165787780666	9.74192142899012	9.60018873507831	10.8986786627013	7.21933759284233	12.0465198267272	13.0289328448144	7.89985645129562	13.0210154286206
10	9.48606277207993	8.31288876897002	9.22996743228162	10.3663858133993	9.76530919151102	10.039015885436	11.9283572339515	9.29376001242961	9.70819089662456	10.591590192289	11.0537025609362	9.08038967383606
11	8.52743327842606	8.35010194385502	9.1273060406717	9.58686972996105	10.0387742016415	9.27682459877247	9.84933363526354	11.3535975713643	10.052079185602	6.80731016322687	11.8216557827159	10.0577492370916
12	10.2900070459341	8.64530282563542	10.3303755699597	10.1365181485751	10.8302803953358	9.35635734855991	14.5890541078683	17.6645521636218	17.5011590747772	16.2241864865795	15.2523680832412	14.7545332251108
13	9.74722682629219	9.10749914658047	9.49209658625154	11.3356866718038	7.72736245052047	12.0785784759095	12.57268207558	10.2386359352575	9.71701585873562	8.61479963012157	11.2487366801789	9.52330589169998
14	9.45314419881348	9.69232294127201	8.49805657719768	9.30848523138642	9.70962699279164	9.80634374467103	9.5528151753347	11.3097635562104	7.95541974831961	11.1219001287189	9.95973876120309	10.1512559326315
15	11.1044403272473	8.02204702634145	9.18733600637432	8.71876595992359	10.6796493908288	8.93139130023631	9.63442759071808	8.41389608377884	9.39111735330819	10.9783982491269	11.286184898834	8.23492542651101
16	10.3449005949815	10.2691020260489	10.9563771694548	12.6545019229395	9.00647337896646	8.3579194491298	12.106023783246	10.5810445617562	10.744072441646	10.853528336944	8.9154574390914	10.9269340600042
17	10.6811059675408	9.06375279620221	12.9510859072789	8.93309969571926	11.2922047318056	9.76891341475461	8.90029316196287	10.8916475420711	9.49794701274551	8.40237024616019	8.24985331698661	8.27977166280312
18	10.3602782030533	11.1058369389162	9.89206910772103	9.81732990769688	10.4052259549698	8.75960370173132	10.3234918105034	10.034090192956	12.0308991339999	9.37092614383699	11.4939407503653	8.81745969605561
19	11.951428174792	11.8914642928954	10.3211647069586	10.7250918708284	9.64256889502742	9.18192082186507	11.466875189102	9.02433817666479	11.6716058773896	7.70928260401165	11.5331958885463	9.28827788893541
20	7.42945805519908	9.14104602679064	10.3433496588579	10.9690296637911	12.5384471347582	10.9726828973886	9.31091303230992	9.73258159218566	7.55158615845791	10.2345661012078	11.468614212052	10.3541601267524
21	9.2419586448088	9.05691974472043	9.95473634566847	9.00112070381197	9.84979499505411	8.41711318242479	10.4532278193353	9.35073445083849	9.47902585358055	10.1827633318007	10.8851508359314	9.3472217992809
22	10.9522100127538	9.94422957707645	9.85493176011178	7.77298938769319	10.0134463639318	11.2679448555304	9.73258839514234	9.89367928594434	11.3752174679843	9.73044825034098	10.5275632637541	8.54265631250243
23	9.9094600673204	9.05909409296646	10.5821450389584	8.32969649457474	11.1358893414396	10.9110020406332	11.4373766999907	10.4051156820089	8.63126508599857	10.3682314926133	8.52416234403896	9.5829612470646
24	11.3876025137101	9.71385811126431	11.6247147662214	9.72294870318391	9.24651682297477	9.20952605001922	10.719274468146	9.7961755027726	10.3589651898771	9.50745582181458	9.49895954912762	8.56730379701236
25	10.6742948736489	9.99296239229354	8.95527577272357	9.44121208672814	10.3255218558601	8.93648215294773	9.71639483155258	9.25866445459899	10.9224426317159	9.83548023894597	10.8550905394519	9.73252673238211
26	9.45356037249453	9.56640027419115	11.0572989129115	11.195141467879	9.4526050650023	9.35282168086763	10.9236141445258	10.8954834689284	9.90715054937442	13.3378614516504	9.73513086243303	11.3845818516931
27	8.28254711059299	9.35035522968047	9.56789433543877	9.06972107433539	13.1903656290976	11.6300655182271	8.59855389925609	8.63257742115819	10.5240353499131	9.38869286743506	8.72294133867414	10.030975493113
28	10.4308526748522	9.4998042747411	9.11496194008235	9.45578563375002	10.5420266308197	8.24291545109703	10.5434038860941	9.32989404583604	8.6671276975678	10.677039724381	10.6233151816831	10.7363283091282
29	8.46503822278803	9.71502670143013	8.77109298818766	12.0348428866924	9.678367046983	9.99641418476257	9.94073827810957	9.52365826395398	10.9207965038633	11.7672391773227	11.6608019561681	10.7658530464651
30	10.7385394064632	10.0605472147293	7.32480437797881	12.7758659995372	9.24389446708514	10.2619498031122	9.2818279322396	10.2879035350898	12.193386196259	10.8210005450096	10.7552902825917	9.64372629960786
31	15.323510739725	10.4653913480805	10.2195191999615	9.47934094405311	10.236360789135	12.6334166615557	9.74179852106436	8.33417736458001	11.2690668157698	10.1256131805584	11.1819153990042	9.68814180446721
32	8.33986048552225	9.27387425817941	11.5667163337259	9.27724354087755	6.84651427369344	10.9582521687189	9.1341886183101	8.99752161541041	8.41079503340136	8.84018194419219	10.0090675619802	9.71329027876382
33	9.39095367918216	7.68642706340264	8.1344587501623	9.90953023061376	10.7746786410145	11.5179662536839	9.86493204374739	9.11756141187936	9.8037435061323	9.9021506262285	9.044385722745	9.57996204373607
34	9.0290455941272	9.78460821590014	9.31094603682186	9.74667147117824	9.77896929090687	10.0663399036977	14.5890541078683	17.6645521636218	17.5011590747772	16.2241864865795	15.2523680832412	14.7545332251108
35	9.80112033289247	10.0377828223216	10.4823237901192	9.88599063241345	9.05655846155788	10.0395327580949	10.4046038857601	10.4308204859317	12.0016697836399	12.8594757033341	9.42401797856258	13.1751411626477
36	9.27270184471938	10.5230297253425	10.2766048588721	11.4104958747001	9.99359195893402	10.9123967837366	10.113247901481	10.1452630489539	8.49473210506474	8.86072514660864	10.4000252867672	9.6881844886307
37	11.4430955022809	12.6565099504798	9.51937744745759	9.506054393463	11.7802300537092	9.40847633802955	8.55712483553372	7.93419478261875	8.92590064064125	8.7145574806487	8.73849944954063	10.0678661713747
38	12.5284013622115	9.80595952871944	12.1628500920102	11.0973684074538	11.5755666292373	12.5482849743956	12.0489507283914	12.47647277933	8.00689006964918	8.54163427456671	9.98778619615632	8.79489600932916
39	11.6138460260326	8.69297967627883	12.5370175689059	5.67170183971193	8.50756606744594	10.579302050561	9.5290035528531	11.0619578378853	11.2787712550566	8.96262528287269	12.1984132478288	12.4327094409779
40	9.3182741508212	10.2565001641732	9.60100053030345	10.1699379079385	8.8273463954718	10.6848880176313	11.7657259886921	10.4591603150133	11.2312969592775	10.4219848562787	10.3354351405085	10.1233269398525
41	11.1240820057483	11.6384067962964	9.38054841379961	11.967752058423	10.2786114062347	9.85621231901216	10.6570357090248	7.55871278889461	11.4332428158443	11.4195258042796	9.51248860234516	9.02582433770002
42	9.06465780362625	11.4048696014911	10.656789276525	10.5255886445773	7.97212137924378	9.90060473511143	10.4936560964038	8.0971436692435	12.1273276996931	8.59496086275557	10.2161163441932	10.0470467465207
43	9.81262493528797	11.1474825676502	11.018849256813	10.3896800674631	8.8692779919564	11.5266629063315	8.84603524882532	12.1731405299291	10.2681878095129	8.32712165209264	11.1271105448957	10.1999569250844
44	8.7020617582579	9.7099961468759	10.5841599632832	12.0984613178751	8.59800727258561	11.4327743452472	7.00795940676273	9.87088989814245	10.613532003144	9.83767573892755	10.8405293084887	7.98314265591325
45	9.99186093534328	10.9922368703276	7.54511959100703	8.3352543251616	9.30823266277973	8.16224992984229	7.66301323886233	9.15159191664286	12.2411451839989	8.18441898358244	12.4926010053806	7.62496367534839
46	7.70203150828941	10.2446798925572	8.75751556846599	8.93328354670737	11.6329372362599	9.25604055033863	9.92280264559414	10.7113210168001	8.89591927672605	8.87746512713868	11.8614863155277	10.8736522003618
47	9.99710150354393	9.833899139727	10.4215305006274	12.6835744446941	9.05416129895351	11.9910844202437	10.5754313621238	10.4294365519464	10.7807994693388	9.44397403657256	9.75839479783865	9.61860823977404
48	9.35159556415031	9.16410117007625	12.9050839729069	9.6103096455825	9.47858557070079	10.2164315966306	12.0003402806905	12.182246803937	12.5218293261079	7.59717836040376	12.9193122443251	10.1383877926705
49	9.84541627043215	8.01591041988986	9.245091458883	8.83598209608727	11.7917402748724	12.8607694429723	8.61085193448708	7.57166726768945	9.51127226336131	10.8137784969934	10.7592265280361	8.92654445225923
50	9.63641360633012	10.6210447719816	11.348000671448	10.6522390089706	9.95544726741165	10.1397888581352	10.0272611378948	10.7020626754883	11.2395647395098	9.04610079114871	9.88035305641603	12.2343316010971
51	9.64353838999653	11.0053988097015	11.047298472596	12.1347952120235	8.42311470832307	9.70287573329856	10.922127437272	9.9409519481013	11.9759744624115	8.18602713923194	8.79266995503852	9.94470365562936
52	8.37583100985812	10.70014605854	9.47433831146983	9.8166035056767	11.1482135445047	11.1969132334188	8.86507106824683	10.9955105051818	8.11191665039819	10.0419341932228	8.78403381984202	11.1120764589898
53	9.2211544369229	11.8497016232537	10.6780495316719	10.002878323755	9.38251287251922	12.4320102344867	8.00891669025548	9.53272798586733	9.34614838788835	10.9040841013826	8.09190885280626	11.3086370847889
54	10.0621235981079	8.15121488789138	11.2153778486582	10.3954787428894	9.88261417941708	11.3787719282165	7.93313584695144	9.84183330008823	8.04287465988879	9.5080829449603	10.0873830152399	8.70077834893633
55	8.88203281983255	10.2271090423876	8.23573988640143	10.3563164910306	10.8876492904758	10.3417775300094	9.17638023550014	9.5971810888858	8.62127778209878	8.37673363339831	9.19291416204421	9.44917442902491
56	11.8721450343683	9.32390294620673	11.6881842517962	11.3640175797961	8.1130402655504	9.49255239874584	10.0096031442905	10.5972328035652	11.2525818599977	10.599911796969	10.2959610846274	9.70916205506989
57	10.9056954694566	12.1652193782016	10.3801283579205	10.5844190917704	9.04719299421707	12.3326371351964	10.290169932214	11.961760493388	7.45941356301688	10.0216092692969	9.70449057702052	8.01401995779683
58	9.93453582539952	9.39400304132161	12.1701651957066	11.3988094794646	10.1681483658003	9.27726360312383	10.5543247700121	9.11459172115974	11.7555997869852	9.4336334934792	8.0922162324261	8.14663876509797
59	10.5013657839575	10.7626193327263	10.4068581124016	10.0316864804844	7.03434292117491	11.1343043841916	10.7983657493038	10.4524305527606	11.5484278811917	11.2774822683469	8.52985383106156	11.8032398339961
60	9.67157710281435	10.2853303224524	10.475240956031	8.52605644173359	11.5036333223372	10.2670250702718	11.8208141159484	10.8529215906273	10.6224265439637	10.3174516627633	10.3864207856525	10.8446786745672
61	9.70190205442955	9.66342437244546	8.77605242477338	8.66716596297944	10.6979954924235	7.87178999416274	7.54166571932518	9.99728895904082	9.87184351087738	10.2562091518838	9.64624959565094	10.388364916352
62	11.3110313969575	11.231814309444	11.8911778863789	10.1987234866978	9.53842590115169	9.48622474525826	10.4961580727189	10.1919658101609	9.9095779454867	9.22835910691601	11.8049925397564	8.67308653921434
63	10.1437397885843	11.710133661709	11.0790319756684	11.4401997339418	9.45905770338695	8.73141513256051	7.04780637554631	9.29425980204925	10.8588026569863	9.48359035536806	10.9489624349581	10.2952465407691
64	9.1019976889929	8.79418185534979	9.32890105095289	12.2611555515621	10.2399786702816	10.5494974820224	11.8693865264635	8.37707759978671	12.4072415470946	11.4032321327637	10.0422260946229	8.49935424460526
65	9.82714960026511	10.1731674117216	9.09905834890859	11.3694480193308	6.21377721619906	7.5252197157361	10.0282504001017	8.40384111269332	10.3593884151344	9.08138582564205	9.45863094053327	11.2439025252016
66	9.5991706392803	10.5268729585775	8.09849794594617	8.97547632212703	9.92604529744124	12.4112451046334	9.58183360678536	11.4393858485571	10.6577854457385	10.6036691621703	10.1509965317254	8.96359170953793
67	8.96428142342872	9.31423281936086	11.4974756155138	9.23629344725502	8.61487839711435	10.5576035567352	10.0902145374891	9.93509057067055	9.1600974776998	8.00878314211349	10.0620610752942	11.0331715614039
68	11.3753254713138	8.36723587344508	9.69703222593095	8.9220440819312	11.0613643605119	10.7980945377066	10.6900838297568	10.9660768600877	11.189691980053	8.91701823798985	9.90918117698217	11.3031441166128
69	11.9308027950008	7.40109344444573	10.7074885881501	9.14203131075457	14.0139112561758	10.734791811919	8.74379486610693	8.54907342890519	8.24771111911546	10.1280147204541	10.1633074990312	9.13557023732453
70	10.4241708853063	10.8701819974064	9.2729903200373	9.66836976982432	10.8068793398078	7.04234972881169	8.41612117619949	11.4758464773267	9.59482204104199	11.8325268640036	9.14427679925702	9.84249470883029
71	11.9533276589622	8.97615456212351	11.8758037385912	12.2549002562787	9.08630116122936	8.97688053470623	7.92643213306695	9.38847255298166	9.84825628361504	9.42759450023812	9.4202443860726	10.2469625326199
72	11.3220510428588	8.14243555815322	12.1299272250028	10.9972943639297	10.724412464986	9.58614246775412	7.60731981215951	8.85089271599452	9.55324910875411	10.6975449776811	9.87464514733678	9.58022868804085
73	10.8029270943173	11.4984581184005	9.29781983023409	10.8660922613049	11.0229380966643	9.49676202504918	7.88917440274878	10.1973082992684	11.849169156963	8.29336188744274	9.6219154332357	10.8898666749264
74	10.1098769453234	11.6055445869359	10.5564935486811	7.71945394475004	10.3885661010597	10.7172017933037	11.3398851830563	9.7737976813915	8.92354323629208	11.2712337721428	9.63293030437142	9.98320921333807
75	9.578923064298	9.04437381188314	11.6484121902269	8.92263478601769	9.71387261097619	10.9068622123509	7.60127771610682	8.52012755959325	10.2920224367494	9.96460116943693	10.8124869027619	9.43755072391637
76	9.51689494983351	11.0912190994725	10.3800486424728	10.4756859390115	9.99776040553219	13.0660707360231	10.476928771629	9.5832856049882	7.95483084674064	10.3336186811218	8.14382026725367	11.3258945439444
77	12.1257175694159	10.4152785224111	7.11748800874766	11.6957151987096	11.2382128568323	10.5245779236485	10.0604777718827	9.98287873562673	10.7296098438717	10.9457628333342	8.94829333418528	9.84387217665153
78	11.525948102943	8.91083716549194	8.74986283756264	10.0052777778675	9.04341352667556	10.4782410992251	9.6840523479708	10.0881145156292	10.8278260674563	9.41578888793651	9.49109315914007	8.8888507391883
79	11.2464187668254	9.62226809742832	8.32613383124975	8.91011073780722	11.9641417641934	8.7943674543009	8.42323426878082	10.5914164855942	11.2394338378942	8.82394104751191	8.3029973440396	11.090600138828
80	10.1297080221203	12.1067572433083	10.4483867999557	10.8115263637525	8.82833909034581	10.9085098053657	10.7855059084654	12.2658970405518	10.4594379873654	9.7916851800659	6.21002470201624	10.4226687185723
81	7.628438303324	8.71006234521303	9.27354076771457	11.0235606756582	9.5587904635898	6.29650031034351	9.25520503231093	8.04469219879645	10.034184968636	8.67328315267125	7.91595933061689	12.3096745874478
82	11.8657202030809	8.15251648931222	9.3990996094371	11.0734825657422	11.4255806495532	8.28201136255167	9.785439737965	9.87125228604594	9.2068321388307	9.73917240078083	11.5466757302408	11.4679907377789
83	8.04917200672045	9.25685281105983	9.06431683479794	12.7645977793067	10.3175778072063	8.97229026878593	10.323597455304	9.25381426196287	10.0939330184739	9.37660259324328	9.88948781343625	10.0815778394512
84	11.4212368001233	10.5201119031378	9.39300856063153	10.4371563401219	10.9995688393918	8.95084472336213	10.6624613686151	11.9061326941755	10.4647327218066	7.08244193637899	14.61217358936	10.2069093820571
85	8.25104213285679	8.41781612924965	11.087428489954	8.67261854221675	9.54431751526218	10.0696456236897	10.6014717443206	7.50462051753176	10.1791272715656	11.2924251816318	11.1899306851537	8.44627711873634
86	11.8017814072525	9.55168504976712	6.62422627417413	11.3145951347832	10.8841063780072	10.2368882124699	9.29804048914375	10.3128576674087	9.94056918982966	11.2366643127917	11.1651297925307	9.02057204310288
87	13.5026004587419	9.81132346111977	11.8593436222763	10.1431293811039	9.02000805411382	10.5041762334911	10.2021056382334	8.32900535879083	11.0785017818933	9.79102768926905	8.93759379651295	10.0936585995822
88	9.20883441462427	11.220660062218	9.83744437256114	8.81091753562865	8.54715410101779	10.3717985241007	9.90968579756722	9.05598345911057	11.622951450257	9.68184733782993	8.07582529493818	10.6761375358477
89	8.86510092438964	8.55758288211396	8.84394950994552	9.17475428967731	10.4799882363315	11.7825122510594	9.75954347655592	8.71724307792678	10.336251338588	10.4266907633244	9.71598145919735	8.3073877425679
90	11.0726687570395	10.9519417825115	11.0184758993589	9.94014506338042	10.3173766659154	10.95432681127	12.1528099638347	10.1775606887072	9.40562109655539	8.94687304793793	9.49737022280894	10.3176596793227
91	8.66498840034447	10.9711108232541	8.98732540948437	11.4830635332028	11.3848442008658	11.6694595785264	10.8882165682624	10.5691274201653	10.1943721634549	9.33578903262224	10.5626467771229	8.99130725379134
92	9.68847072510892	11.1311714318568	10.5780095063888	10.996540266402	11.0300286122469	10.8557272256158	10.1672548110897	7.57316478957493	8.23188323676104	9.95312021424381	11.3428154521502	9.76596036736839
93	9.31621453751998	11.976770776861	10.9736466147454	10.8072015324328	9.59138828158002	11.9845866723814	11.6385497543419	9.46808080679635	11.8612553540177	9.78343307164148	7.82418169077198	10.388019723646
94	10.5397927123135	9.91574357304957	10.297063650041	9.33053699289325	9.56543364944942	10.9045391926253	8.23300294016585	9.76520361880005	12.299022459567	9.24622586151886	7.27083117705484	13.4199788348195
95	9.20553703874654	7.97907804135754	11.0024315587407	9.8212129328982	7.39832489018351	10.8609787461797	8.78063028101689	9.1135364881369	12.3778285147555	9.15643373598705	11.5416968794371	9.88163169207249
96	10.0408393050322	9.94908010096598	10.2412939630779	9.28506601355901	7.90651317838522	9.64467234822732	10.065948322438	7.37182990592625	10.9782809806847	10.7344508016141	8.59646129549139	11.7539908386819
97	9.90190526354399	8.08645519052449	10.0799140315195	7.80815832889626	11.2671059322978	9.16472583249523	11.1588604248758	9.49945214538606	9.61559186311503	11.5743905866205	10.9288814364826	8.39641885177625
98	12.5127279094479	10.3439680459355	11.7203082097077	10.8598874473778	8.99084193611604	10.2244259552396	10.1109191953871	8.58520349590289	8.85955209395414	10.1825192801988	11.4671289044502	8.50620075471852
99	10.9806338870671	9.03207114335892	8.07065394213732	9.3147010814605	9.76782921143877	10.8288687456248	8.59215563703902	11.5815499082451	9.46110353009851	10.586166216741	11.5406662452937	8.92901248856309
100	8.13265311920956	8.3148692373243	6.60324244466556	9.21902954835436	8.08623774964304	12.6090429782958	8.73642508928413	11.019281453312	11.050701138494	10.7884072859409	11.0128589604357	8.67574636558815
101	9.1479476438821	10.8350517996425	8.37283246311844	8.73768476413811	11.77818331298	10.9583528609852	7.90144725822002	11.3775047892481	8.46101370236489	9.06019536933116	8.94272611729111	8.13252168457351
102	10.7127341274227	7.682526288597	8.76865839400952	7.3618055160402	10.4153316851972	7.8088200885444	8.55197398343888	7.7279942754869	10.1092581792288	10.116125246743	9.76360051864125	10.4822284842216
103	12.8299601823243	7.46566221410449	8.91302106475629	9.15676660749953	12.7676073867437	8.40384781792273	10.1828319281666	11.5985440582892	9.72253960411225	8.89689080895929	12.5691553032742	8.91843699718332
104	10.7772983075956	9.60411310764777	9.25446729488042	7.15371832768696	5.90032241823248	9.13968122281949	9.37129344434666	10.8034368194915	10.7521528154434	8.68507986231369	9.98369066996443	8.3986631688674
105	10.9923845511705	9.79573274166113	10.427671400781	9.70279139616161	10.103953987761	9.48191854368103	12.5405138506507	12.0131734593439	8.25406114751974	10.6014032357409	10.0704214623418	8.57595729434786
106	9.77939904343892	11.2050077495843	11.8894584053972	10.3913121132793	10.6853324332393	9.00663394705743	7.09454733831159	10.7038108335542	10.57678870924	9.7951550982586	8.54948034601684	9.8695773536563
107	8.91343327908376	8.13016254104421	11.456164565777	7.45073161730558	10.2374987944137	6.22125192289007	9.24849870646287	9.65089423598825	8.9761985229475	10.1264888699588	10.6724783735482	9.7594368905309
108	8.73192746400693	9.47273150291877	10.5271939283709	10.6837520082819	10.618097042287	11.6400803137431	9.13738411681555	8.33565256593011	11.4046412856593	9.11755889638847	11.8301524076515	8.85229363355131
109	9.4221793195321	9.2813699104407	11.0629635326272	9.86172989748979	10.0826083457326	8.03107381186586	12.1448857752924	8.57098679229961	8.29201641391482	8.54581385959442	11.1913053658053	11.7796233404602
110	11.5129101363312	9.0379575130335	9.87051915304191	8.62394292534473	11.8649590360508	8.72580425584828	9.91559918737956	9.88411984547345	8.07107421760484	10.3899226681571	9.76353430529027	11.1456327472876
111	7.10841016406445	9.21356172359669	9.99686915726146	8.87193261035493	7.84238390896902	9.27324499615324	9.68701331939397	10.4717955813915	9.88569737754463	9.66599715196319	9.23086733871695	10.2906134796109
112	10.4913478210687	11.1990882657644	10.3576755740731	9.58869495162184	11.4531999495148	11.3319910055679	14.5890541078683	17.6645521636218	17.5011590747772	16.2241864865795	15.2523680832412	14.7545332251108
113	10.4368412957662	9.07386916446272	9.31493771091215	10.533448495746	11.6655895740686	10.7258974992817	8.37519178374474	8.48705661020156	9.28845377987758	10.934523257947	10.7824177145625	6.99798264610013
114	11.3385218124388	8.89419885787559	7.95884558079495	11.1901532854053	10.9151560844278	10.1452470859671	10.4984339585135	7.83891466859219	12.2007688732977	10.9724588667169	8.58039531235857	7.42864311250099
115	10.8685613225648	10.1282861347021	12.6322310425815	12.4538028085243	8.79723317411655	6.74313524930948	8.47149598710919	10.5528885471018	11.0451779345144	8.12828861677509	10.3571356139819	10.9340298996593
116	10.2157734360627	11.0327901128187	10.1264554285492	10.0183162145857	9.6809963206418	9.41840087477873	10.6992545706331	10.2557417198588	10.3365504996428	11.2090382662839	9.94156593577838	10.2098709830706
117	9.79026341795918	9.93915661355363	9.07567315740085	10.3634836983177	9.98679495215097	8.83839170258097	9.80643533343146	9.16856623432183	8.48573036612704	9.16853955927313	11.3533118259801	10.1097876839522
118	9.23969809000521	10.3014937584561	10.0847804647626	9.35832262781629	8.5971984148808	10.249527143997	9.80772055865212	8.99297340568539	9.22215994386667	9.99030086960815	12.1712313374137	7.78130708485056
119	9.09128123761477	10.2651571049205	10.8035974352336	13.2602608289884	8.77019878450649	8.76915046759686	9.5215251525148	9.3644538504684	8.53207803634219	10.466227141417	11.7977645166787	7.27720829292638
120	9.99143224644813	9.14415625783263	10.4190816287379	10.4564326632252	10.1229906599464	9.5018052158047	10.8428396793768	9.82873743845931	9.68854072177988	10.3257280314457	10.8571282998173	11.1321486733105
121	10.1054538588273	8.96020865379145	11.4151848196617	11.387572688098	8.90316664315955	7.644004414823	10.6592070042058	8.76701779152258	10.3886561388421	8.22375537020664	9.26447807339136	9.67028806793488
122	10.4558794572345	7.36060067276787	10.9635596300443	8.8131327094497	10.2648759955741	10.2875549337933	9.55872407261095	9.5168757434561	11.0939495338039	9.66944356844877	10.9343913183245	7.2667081402319
123	11.1635933865412	8.69420236456818	10.2695575501148	8.10142631697032	10.5454687424641	10.7328744687294	9.72386039110213	10.9277896083841	12.3530245492342	11.48463937654	8.05949000661238	8.68556467942896
124	11.1503459824233	10.5864830937822	10.7373186457668	10.1558129532627	9.1660959880483	9.55522495921459	9.5152055627111	8.52071651499214	10.5710895283095	8.30873132031731	9.7180050440943	9.81365909954052
125	9.75047735046746	10.9612785221273	12.4145028246584	12.6136246350609	11.6182497608037	10.7957329909224	10.4050040774054	10.775505245971	10.7219986425846	8.84668817821497	8.09059164083176	12.0948227458495
126	8.54807791189948	11.1094990938082	10.8750189005168	7.0263766113952	8.85856085615271	9.20283829757112	8.94067305376889	8.50673165218904	11.0487943001161	7.82745002943126	9.75378060262153	10.0767048340576
127	14.2913638266893	7.76606976819337	9.1252398152042	9.4468076089869	10.1109844217546	9.88886600248217	10.6237206969336	8.54312520933505	9.64863014412042	9.28824746661104	8.94429480847017	12.0208375223328
128	7.5227157132553	11.442335849452	8.05893827159367	9.30057145036799	11.7398295690187	9.51697750790008	11.8576555861583	10.3356564174307	10.6509583803603	9.55723189013515	5.92040236034077	8.0521243677328
129	8.56036207491172	12.3755258256013	11.5607902269676	11.0675878649351	10.5584746678982	8.49433210507304	11.8383919893919	10.4186549578444	10.5353481620035	7.58013671079572	12.9860398316928	10.1122774502808
130	11.3060212470804	10.958242282786	7.60615179236052	11.2929100476783	9.67630695928689	8.20913555232296	10.0010170743597	7.34214709191046	9.6738150087545	10.7429089336825	8.77572132531713	9.03819507965811
131	9.03487873329011	9.74190282167123	9.00621635998577	10.4336142766989	8.93927872742669	10.0404112638695	11.7831151133023	11.6844004408412	13.1652326833685	6.25155453907267	7.92221667387313	9.41683196307195
132	12.0667832879511	7.84702436581753	10.2081400657981	10.6826357842607	10.9312351529924	11.0467828807727	8.63039013265833	7.61818799858888	12.116940353064	8.044985815228	9.48788588153928	10.296360460772
133	10.4426663483667	10.2509899461673	6.97859757688154	9.78994134643402	10.2723186902698	11.9427110436346	9.20087364589842	10.5444698866454	9.56803276566658	8.98993329052264	11.7995604830569	9.28333072650281
134	7.44079590892451	10.5659182138368	9.45497797728209	11.1974780110294	8.11342600086072	7.54346099934473	9.92314651269367	9.62151058594286	9.71881052481678	10.8598519938684	11.4168281432046	11.2453955727976
135	9.16118363653263	7.90616720229009	12.0287570826385	8.79864333614668	9.69763053358652	10.3881879512696	9.76925970752786	10.8587354897614	10.9324605332259	8.95831259419779	10.3634311024269	8.87931702076038
136	10.4346598392645	10.4092696367454	12.5519916663553	9.84547169094577	9.25336506327848	8.2851023150826	7.72695967509379	8.45872088699184	11.4878292683631	10.8320483437975	9.7409258160502	9.79931204610328
137	11.6466748089163	7.23014900790027	10.3167443467076	11.2902889713644	11.1356604259413	11.827214796356	10.6750432166196	6.52127243731967	12.4920667490989	8.88269882595647	8.8901917071418	10.4786340708635
138	10.6748891231689	10.3208376568549	11.1874727062248	9.75705803597922	9.97479417295149	10.6916410813897	11.5512439751023	10.0387305789683	8.89553887782245	9.65204269233925	9.46250203098949	10.0747936623129
139	11.6085674534087	10.1795555368734	10.4733651511205	9.78216077302129	8.86952974901426	9.06755669562108	11.4842146148036	8.14860159411239	9.43460276546132	8.69214900261771	9.82283142838696	10.8351677186216
140	9.05590905754558	11.1955340432538	8.97995397521967	8.50309033571486	10.2643292180382	10.1622605995678	9.37072634009277	8.56938108256839	9.85445951191973	11.2688115974778	9.32343144358816	11.5374758803924
141	11.2467011772164	9.52604940767915	12.1077491319961	10.3456689817683	11.9125758783317	7.75515667757286	9.85995647721752	8.82113187453072	10.6843260628458	10.7944789034497	8.38216297207392	9.46127650585203
142	9.19445427197393	10.9567910331473	9.63639054643238	10.0294748288828	8.07300074191158	12.0625218269507	8.16711011924141	9.56291327507336	10.2204597015218	10.7226425426183	10.2553379029417	10.8186533009415
143	11.5810783925463	10.0830649122869	7.97050942649702	9.08024353864966	8.58484303052823	10.902798836047	9.26787647052526	9.77090913165023	11.3120125222315	8.93710743611761	9.63334681258267	9.12226930068189
144	10.1889384344633	8.93099827004029	11.2144637976505	8.7310742252289	10.4858999656281	9.63719816238281	8.14827965237973	9.40692814268854	12.3147754028864	11.5906815493556	11.7905592057276	11.3474378166293
145	10.4282328946139	10.2545586773427	12.65335930581	8.93015126377802	6.40343122316171	9.86221405432455	10.76342257894	9.21259865950701	8.73898439596342	10.2719005436362	10.3591263629586	12.5365122840801
146	7.66019372574832	9.09099568965049	7.52672754136376	12.0575097289249	9.6553898298313	9.4814829338121	10.3955742221823	11.1876029476834	10.3623485113803	8.32072951086859	10.4248876968847	8.65622044537211
147	11.0755394665855	10.5558111031219	7.7993408905042	8.94966541291487	9.48842723416406	9.51266678896852	9.67508392423101	11.8531639178856	11.1675673733395	10.5101631754482	7.60392553185204	11.5186043818441
148	8.58908639296005	10.5489478985232	11.6689455137461	10.272371133975	11.1173147327458	10.1206978435838	9.58695003774037	10.5464903339902	10.7336496927033	9.68261912235548	11.1773549915334	7.18096224237287
149	8.77934128474578	11.8766891534788	8.88843624510315	9.38675488427918	8.51782241156436	10.4152811455959	9.28084354326986	8.40747222728358	11.9496988488715	8.01768274061478	7.41780473867695	10.5891984828993
150	10.0958495461208	9.46475890459091	8.44407517971792	11.092081227085	10.4696755501483	9.95616952906469	9.50197925971224	10.9125996440289	11.011270240014	9.78058966597889	8.96492852477357	8.7906107718164
151	11.628011836604	10.8280831311733	10.5823982091327	10.9579918089282	9.75914370054114	8.8288792200625	11.385598633268	10.1975126141678	10.8489599601365	9.9809872373268	10.1046079441053	8.93297142285686
152	8.76754670594843	12.7206395743503	11.1199436049248	10.4556327496704	7.62980914239898	9.41019321196578	9.11010470185893	10.5240015061529	11.5281235402051	8.92347301885458	9.30678147596355	7.92978134839568
153	11.0998724015933	10.1323669568789	10.0265025193756	11.0207688152328	7.5300087614846	7.91895118710849	7.42822502445748	12.5125450231026	8.14065046284552	13.8536858366703	7.44243087434739	9.29941448675277
154	11.3258339659563	8.13416111523306	11.9221829351646	9.42906561453247	10.0531272108687	7.09167479097937	10.9691915714852	9.16620146355663	9.06845978240566	11.708585788763	10.4944633435579	9.0545501492655
155	10.8892409297075	8.6778824995277	10.3997101112348	11.0638814576132	8.41094974104292	9.23940709268137	11.0837694770519	9.57605658012286	9.38175467224139	10.2119132262451	10.0965974528371	9.10631573386422
156	8.63783295217636	8.33326824826107	11.1464826009335	10.2851455668485	10.7240673050231	9.43085138062259	9.10494634163539	7.50958180376103	10.4646042408534	11.6633799395652	8.80216792779527	10.7054811043323
157	10.8606289369569	9.51454543826237	10.3503940718361	10.8375844828985	8.61195487376367	10.1960837115993	10.1460793890248	11.2560573901567	10.5828134613417	9.49882234074385	9.24805104585051	8.32356049839517
158	9.57882095526347	10.9600275166871	8.25356873375051	7.55332500876787	11.1514283633473	9.69756185634986	8.36422393758263	9.1229088355937	7.88435543375323	9.65293216830691	10.9952335920567	8.29361854039744
159	8.80156542744497	9.04596779203794	11.4749625997732	7.48743968048446	10.6617208310714	8.9542052104198	9.06728764257936	8.93541510210732	7.2181912306607	10.0863832373104	9.36873450081907	8.63776448201355
160	12.0126471374592	7.03695501074244	11.978796692318	9.26617655027247	10.5645806819078	9.45609117486189	10.4173988303883	11.069206329342	7.11305340569008	9.21602316802373	10.151660149654	10.8067722566751
161	11.4867653791155	11.1171628625387	9.93925163144062	10.1830764615416	10.666713353667	12.3079064740473	9.70368368078071	8.87300155116316	8.85569303244759	9.95194226821778	11.5211753053753	9.77936184532461
162	10.0158862322579	12.1137756210292	9.44401768249275	12.1844507026313	9.1064007402338	9.69461554531269	9.3295103160764	10.8321539068227	10.133310979131	8.40368051424347	11.8695916940866	8.06396434896797
163	8.96101527934461	9.71884676364598	12.3141033702171	10.3193805094286	9.95664584077964	9.71514832020657	8.85611925029308	10.2927727366926	8.49902048461892	8.68107665277832	9.66225212788826	9.70417309761264
164	10.2756172913522	10.2249241423968	10.7203613274445	9.36979427850086	11.1215386764932	11.1942751510287	9.78353735873476	8.67205106478372	6.21594870974624	7.81984556106175	9.44168427138614	7.88885382366666
165	10.6339564275876	9.23803108094392	7.48813829485656	7.88297125052985	11.2591783770937	7.0714010433749	8.23857588392935	10.1378454989159	11.2123654958841	11.5780730003773	9.20554256027993	7.99660677610573
166	11.5352367790705	10.8547738247937	10.3271566860035	11.5453841640398	11.9407391372781	10.2889145169995	10.5429720237871	8.83056441231607	10.1753524393783	9.09373318457169	9.43562130842989	12.605992858909
167	10.3808596123306	8.9735126846864	11.3561844386252	8.02794387785384	7.77282026150592	10.7981841292	10.1007940066754	10.1145096002626	10.086822555273	11.3458924780925	9.66934210828643	10.1459919957695
168	10.615420003486	10.5071345776301	9.60279569250923	12.2864045264225	10.7399393891319	11.2021411170947	8.39711626458864	10.8670337002187	10.1692781047423	10.0610662996594	9.22282131455211	11.2522778663543
169	9.31997633520253	10.6108162146279	12.2317841781302	10.1969575733635	8.04330213525284	8.58365553612335	9.80260018034546	9.73265448691493	9.54604715455125	11.3788980840971	11.4878805670743	9.88961431318881
170	10.2207559584582	9.8751040369273	10.11116141791	10.1927152335206	12.8010912453551	10.5584888551917	9.82572179290809	10.314661430293	8.91129651889423	9.47816166895254	8.53375561274257	8.38799907793923
171	9.29826590395795	10.5286523122374	10.3375992378383	11.7936170530624	9.82517281012751	10.2755573887879	10.8090898625604	11.7939917174872	11.3740244142702	11.4812725130011	9.97136101134039	9.97244486461469
172	12.4603177455835	8.54515896216874	10.9777296201401	6.76637745917429	10.0270701102217	10.0059315584712	10.9114127411847	10.7178023197825	9.12917245875459	9.50709618418853	8.46371983210812	10.3545722153239
173	9.03151961373437	9.88756447270704	11.2675400381184	12.0146201456909	9.47081219120729	11.3008847158777	10.2306221440692	12.1449106704121	11.5043547412806	9.19354446000854	10.3440294138484	7.68143355116116
174	9.79105221401872	9.95298139950533	11.9859717268651	7.55583498942553	12.1752147563292	10.1147677678587	10.7421388779262	10.8459638437758	9.74237806180372	7.29200192589196	8.100834574367	11.3223996636561
175	9.9028526867655	9.17504259399507	9.176891468652	9.53321665766978	11.0207595812632	11.3299907683525	10.4048593743652	8.52883246118869	10.2675331965661	9.08550481705315	10.0843398377265	11.9341495605922
176	8.5696636908464	9.29892362541712	10.5785611559504	10.8358518804697	10.3275303888329	9.94985111797418	11.7657950216293	11.6355654847348	10.0388832537995	11.2823528345481	10.5286052183169	7.63947022630872
177	9.15713081667037	9.95407751447782	8.3997803648273	9.55485004006151	11.7876118828372	8.11716525509332	7.0352049614515	9.76246782913564	7.78393599350226	10.7965950673103	9.57873708211828	8.98108011232659
178	8.56028167030069	8.44954637906585	7.2945398204074	8.81925342167068	12.4161681325635	11.0382082292173	8.97929666969751	9.7959937082949	11.341941488819	6.45590942503531	10.5439450826675	9.39460067197282
179	10.5985419694354	10.1817247027637	12.1323429579753	10.5854309605543	9.10952508152721	9.84620756077123	8.40427766466962	10.320090636898	10.4045492512387	10.9002388999665	10.7095655695258	10.2588317391291
180	9.03074014236631	10.5610028443885	10.5328466658053	10.1363680683096	8.84800420012429	7.06050130407501	12.1402227223781	11.9362541150243	9.78441104406012	9.46846442198093	7.62443606591562	11.3614562835144
181	10.9258983823338	11.4855821759693	8.93024989478311	9.85811345622414	8.39039337080065	10.119165564454	10.2080320613849	10.986331901124	12.4412573615877	7.98671520635704	11.2883549472433	10.6450321006006
182	8.11641467672091	7.60337008877907	11.6647686016162	12.0605718975732	9.38988938251393	12.4445289870591	8.50607929590148	7.12451299544074	10.4151220003392	9.61051125423918	12.5105967550837	8.48037786405555
183	10.9789973337318	11.1007785409491	9.12815713202044	11.9344021102884	12.4262752645116	9.57505005245843	8.94242877504153	9.71985675798897	9.35256666218957	12.7454996618097	9.36079660056365	11.6490128721778
184	9.66333778159107	9.49189732041459	9.65670661368092	10.3380738041584	11.3504700629645	14.3156120298221	9.39506305655452	11.2284242781199	10.0341551861504	8.73330998307689	9.8940764849971	12.0597120546168
185	11.4568140107788	11.137092489813	9.80524340925928	9.99740508763772	10.1281339715298	8.4724096259518	9.5691250607455	9.04790279307877	10.3694342039742	10.8174386874978	8.95305057738414	10.7029421680797
186	8.97194058353062	10.9706748375612	6.26411594985103	11.4343401310443	9.80822777843106	10.3045501069325	11.4919111003496	9.46666895454174	13.2128633643692	11.5112135455858	10.3630791170841	8.40756312950434
187	8.93404852889763	8.27139283572377	10.6420751315421	11.1893168828164	7.82064016582174	9.5322126141431	9.18851905942959	10.8112827591605	8.06270735131312	10.7938780293116	10.5794484523845	10.9247600001203
188	9.36751314824404	8.77518950388297	9.80062115269073	9.64633515375098	10.159562080778	10.6916254347486	8.5698551948277	9.78529602407522	9.74633739988686	11.5524732874386	7.65158397619052	11.7791942382207
189	9.11399953811551	10.5575385742479	11.4402910948186	8.26331063547883	7.35553916684803	9.76678170999753	9.17548936284146	8.36817605909165	11.5422055648251	11.5501137100849	9.72031882265315	10.8833576533863
190	12.2957624111178	10.4336795659746	9.52792302833949	9.5340454030961	11.7747681331634	9.74613546213438	14.144218381672	9.29706193202414	11.1683969517316	8.20534773208387	12.5557532308901	13.5887523889245
191	9.18504397347802	9.26806280410615	11.9379743477973	8.33578458738065	9.43355564561209	11.1230677940377	9.20641622451128	10.8557735529133	9.36394243236	8.31606065183456	10.0286726854768	9.00057248531293
192	10.1494985805088	8.8554634951653	10.6949094396155	9.32373035875913	10.5745000715638	10.3084285647149	9.61118832598856	11.9618402519235	10.1995413127356	9.44609707360203	10.2282912272675	11.5382069737579
193	11.7937110410362	10.0041538093283	12.1198020467568	12.0115194091103	9.94493533470452	9.68955667587083	11.1323193812369	10.957444281269	9.23343487744823	10.8295351850748	10.0227737824116	10.5142665849711
194	10.202294423409	9.59074810162224	8.59471691412089	10.2121222314584	10.6793182079601	11.0733194005426	7.973795796725	8.02212261695746	12.5101951097163	7.41089779474867	8.89520365607768	11.0057617365669
195	10.7947337121198	8.51952155720594	11.0638813396877	10.9066199379659	10.3265667850349	8.06640950663106	10.1412213843846	10.6009723047557	11.0900370728401	10.4728089915355	8.6404474680327	8.58915905153464
196	7.86251608150599	11.7014529363425	9.76552069765038	9.68966838951165	10.1000921372355	11.0715061335511	9.07452429445448	12.3432403687332	9.09948620955609	10.4812888954579	9.54884793369304	9.53467082471872
197	10.5829855278773	9.46870463090644	9.53525928006236	9.989056927142	9.68433492129046	9.73750264362634	10.5717930386338	10.4365296175621	9.58176057098466	9.60107534666636	9.25642834121823	8.95851163332222
198	9.57324379908114	9.43299012887869	11.7833389902677	8.70748109777393	7.96063538190657	9.70922484707623	12.5091724878787	11.9686535897257	7.22160174092921	10.9039760327909	9.71911265063446	10.4965285658492
199	10.0384608731078	10.6619198192762	10.0235455903987	11.3365698320829	7.06800128406528	8.25523162852447	10.0020773718033	8.6570052228468	11.3232328159813	11.5513193186468	10.4480674742583	11.2703560524416
200	9.64489456752304	9.20722994073979	10.2197742121051	11.2796176688315	6.6467853669206	9.04370222767319	10.8767413932389	9.6559448867485	9.51362722341338	10.640545261592	10.0888408064085	8.18536023843172
201	6.9137108240119	10.164614978187	9.07381000338962	9.9552456845213	10.5734525308709	11.2692027411772	7.54580409559266	11.8104131273414	11.8686074696767	11.6297787038352	9.02636302144535	9.61743790868492
202	11.625042461445	7.89727265045657	10.0408187019985	10.8479417875522	10.6819219502991	8.9475916462138	10.1189830271697	10.074314525767	11.0903172097261	11.6981440568844	11.6479149841075	10.7699245902994
203	10.7207505532088	9.77488715369071	9.9038770502755	10.0951391031392	10.0658346451543	10.6752408403213	11.2437028546746	11.0929888171978	9.43125596690011	8.42620396286331	10.253962284126	10.7221104381238
204	11.8585828892401	12.1559508598751	10.496959102628	9.55804718419811	9.76894892902059	10.7370018899541	9.75777022839003	12.1539796377226	9.1148522077222	9.76521568294842	8.52500241041218	10.4249207847725
205	10.7127801336006	11.2270453976612	9.05396672183812	9.74062858497221	10.7583215400666	10.9270232847687	8.88593052946769	11.1745263135862	10.0929324180243	10.9020243874489	8.72916939837937	9.84137030955486
206	8.74611716009584	11.1474675111433	11.3025979922353	9.74475425445504	11.0019458447925	10.448668038718	10.3552399618626	9.95355351890871	10.799841782391	7.00919074868322	10.9138330963654	11.1594164935226
207	8.18779993250119	12.4112540404846	9.0564524920623	9.9798779160448	8.49275900822566	9.12773248305177	8.18047933715272	8.32006097787546	8.25717138758976	9.72864452290604	11.3339268281429	6.51763146967446
208	9.62901323943145	11.5475043897518	8.39366889730025	8.61967665505127	9.23898934737722	8.72133268045545	11.0895528307303	10.3504773987953	11.3609286867437	8.8969810248157	10.17118420209	10.242285434488
209	9.65653532647191	8.72100699702255	10.4263251946513	8.82332023049926	9.1921289017727	8.93311326131984	8.6505712581389	8.29736807342827	12.2905952655869	12.346176508333	9.7191030337695	8.45095707970783
210	10.6130906203869	7.94133331902977	10.8797561211667	9.80769894987719	11.1910248533066	9.4977132650641	8.87354048935751	9.04866172997417	11.3693591957672	8.76920364988569	10.3144424993183	9.79104141178708
211	11.3206435068724	10.2771353008575	10.9445490800217	9.41244094146248	9.54450640228702	9.37427689471145	10.1767218290468	9.66586141389032	12.1459356275294	11.2958074586527	10.3281353894955	9.27062366340586
212	11.7609992078246	10.0687095858329	9.7891281999191	7.93287728027024	10.4527818851792	9.52378383089496	9.75122385466149	7.95610560224571	12.1812344639182	8.65398255621421	12.2909669429792	7.78599419104861
213	10.2923596108248	14.3386528411141	10.1074554320082	9.09307482080066	10.2007333864845	11.6533325385431	7.90327729758722	8.35961892210668	9.24518179813714	9.96406010059932	11.3810813072403	8.75228532333908
214	13.0417398900587	10.72680737494	9.36358251880817	8.00008330610918	11.5072174911756	9.44469198146246	9.94371117350171	10.4135785152234	10.8007686581213	10.5365693800398	6.79063055355881	8.35785971162481
215	10.7903764717526	9.04978208118519	10.2117641504958	8.48037878818655	10.4657571131849	11.1941710665186	10.4880735731913	10.7338225051468	10.7643101538043	10.4781730011151	11.112461309988	10.8707327683077
216	8.49815741969964	9.12973507333298	8.56896240595049	10.5920928086203	11.3476923631156	9.3634821622159	10.1659420521536	11.5801454457895	7.68494206952528	9.99261370018331	9.1109990863901	9.46381698859969
217	10.7526168630433	10.605039522207	11.8466761023178	11.3791594599733	8.57621111631789	10.8684167055426	11.850904868791	9.82658445197406	8.41924029906294	9.6453803376745	9.43324052179663	7.46531172067055
218	12.3661961054926	9.75003373149035	9.28845601428576	9.95445564598515	9.0140052097407	10.1542790300191	10.2086064252758	13.9639373109687	9.32596596666741	10.8497044521183	9.785511544183	8.84706846411463
219	9.3157537342326	10.1882339661215	9.29508101402353	8.16336238192208	9.04847957699889	9.7815328080395	10.9556889444915	11.2409743124251	6.55226893231004	6.0282771442508	8.00711586196558	9.8218013420529
220	10.3349488394444	7.51885128781719	10.4558925418526	10.2638024201368	9.45724832644256	9.36505322958523	11.9921916906324	9.33501951013991	11.5023900290944	9.42010159457418	9.70313662257574	9.94406929693368
221	10.6553648058429	9.71918980853708	12.4879501253128	8.66115550012468	10.7893700513719	10.4370560520867	9.89640249858942	11.9111712799444	11.1409984487561	9.61698596257615	10.1923915279444	9.49130388506774
222	11.3778762932837	9.30265681858183	8.94670654435071	8.33585998067529	8.65977203042963	9.40923276790985	7.89142070402722	8.5995962319309	10.5802916919512	11.4358713177623	9.72594415264959	8.33132498318757
223	8.21988000009633	9.25539302018929	11.0182661276381	9.16655657941973	9.19124965306794	11.2720101973592	11.6857916419907	9.96608715323651	9.25379240300558	9.85439128554874	11.4437534374439	9.24457871384003
224	8.69870337315645	10.1022458553545	10.853218125054	9.54130746562556	12.2729088787972	9.56872410677879	11.2882999099794	7.95263392258155	11.5725961255602	9.299010592713	9.09789294891703	7.72689131976863
225	8.77052567527613	8.63744018603855	11.599321361368	9.55502862510018	9.75611012010289	9.94520316603872	11.3145004147872	9.41046169078998	8.57218833035691	9.19061592766397	9.70882360963648	9.22511203530067
226	8.965103872912	11.832744762107	9.64356436713603	8.8782895022265	11.9321462827126	8.31405365426688	12.0561767684931	10.2209799053214	9.0114416737572	8.34664303172401	8.84397184305482	11.5918285700801
227	6.97503489959641	9.44054683863522	10.0329316799757	9.14065191720829	10.6907756489279	9.62248479669679	8.61957173314275	9.12950553645232	10.9218573407596	8.89813703600966	7.86964458437022	11.8404701043175
228	8.41187025304673	7.80335935306422	10.3057754696197	10.9048713468256	10.752034105382	12.0989162633191	8.77010201229363	10.6172588037914	9.44256159807706	11.3319688005129	10.1990311523779	8.84630939659111
229	11.0758663866121	10.8537501591898	10.0611438855356	10.5620689455981	8.78592055650523	12.1497939342464	9.84285294770778	9.96591261050513	10.4026329786527	7.86347094382586	8.98491500552897	10.69409107046
230	9.43090818119709	9.49699099405569	10.7908750681958	8.00726227925822	10.4391637377093	9.81965207726835	9.60888514654872	11.8387867243009	10.5222302916574	9.06781040892011	9.54022692458128	12.9962033760667
231	10.7030924202551	9.63283707023513	9.94456666407637	11.2385545922942	9.84075242285871	8.50963423001947	8.9335728827467	10.8300338301536	9.5873097060783	9.93119882083056	8.20029512247802	7.90815309294507
232	8.41946062214247	10.8213578582854	8.97465148262603	10.6900352214049	9.67206185587805	7.06759506139094	14.1700033112422	8.72294519504969	8.04668985441634	9.4385798117368	8.40146492652837	11.2864923126545
233	8.72085492504675	10.6942678446139	8.10964236310418	11.5966872170921	11.0640557084145	9.26277982008251	10.0350702244859	5.45174457738016	10.2995614928779	9.95668884813696	8.83499746049258	10.7217967818933
234	10.9918743908276	10.5578920816564	10.252212053755	9.63654041429555	8.64927671490753	12.4332541973012	7.955451029516	9.5371876705277	12.1004130702686	8.76026420665483	13.3529788720793	11.6472187919325
235	10.5415801523617	8.34108674342936	9.61500393654161	10.5041358772338	9.19437876268998	8.46272436897618	7.74656102105194	11.9406537430142	10.6695105835528	9.36648943573864	12.1293503716235	9.74394167635751
236	9.99872260378845	9.07491164171598	11.5604029152986	8.48454302541154	10.8948722533208	8.51144787837714	10.8962313137029	8.53541467829055	11.3482332986202	12.1358632798796	6.30314886098593	7.88978027331441
237	9.18712820945537	10.4407044416127	10.2863524207559	10.4182543153118	11.1892833017709	10.5604698029804	8.04305545173736	8.69397402104257	10.4857822712108	8.28543535256448	9.4480586814193	12.4712458194275
238	10.8607926615663	8.69672067034879	8.82211506679489	9.99679822826307	10.4191792839205	11.291815556654	12.2594788491273	9.51832657994137	11.0174487395547	12.6473151785571	8.90806642040128	10.6653384983543
239	10.6059902114669	10.5824118016181	10.9009854246182	8.36372881894926	10.2589532898437	9.89811650544707	8.78271850691568	9.3479748846313	9.73723796743578	9.4414466775024	10.9212356844798	10.82983087069
240	10.0624795511261	10.6013489570081	9.41872732880159	8.716253186456	10.2476604522941	9.26300924380903	10.1766104951122	8.57720119884179	7.99990967062273	9.44084892909673	11.3052611744681	10.3982847565762
241	13.0166529014306	10.0280319199725	10.4394683232025	10.3707591155027	9.96968836420752	9.05848399649322	9.60951725173845	9.95165612364362	7.5693075810514	9.36567731951152	9.13787079943311	10.7854564061711
242	11.4746149152018	11.6898899912567	10.6018396785267	11.2245380840106	9.34938628607361	10.2604271010232	10.254409905005	10.0970818004898	9.6508468020251	11.0497732701	11.6730785001558	12.7889053003963
243	7.50311602878121	12.6187081720329	10.7536846771194	8.99254922748401	10.8069495442712	10.2720972651079	8.59834661668494	8.7197991258744	9.09903626940272	10.2373904852169	8.50693924801647	10.3041360255439
244	9.94567089954683	9.76686556325236	13.1526149021557	10.2419819379052	11.2316740512057	8.49077534594931	7.87253833859674	8.20686219062757	9.97061765580469	11.5054373688466	11.0116093699501	8.88475627609091
245	10.8829662448051	11.5052893962559	10.1864088084374	8.4937784681995	10.4091333119598	9.90262950606181	11.5801358354401	8.21285139727021	10.4913431929955	9.01608430143044	8.17892258048897	8.44124788990821
246	9.28616967356913	7.79547445034488	8.96930084562154	8.05046760536759	8.7188029871311	10.3162345805155	10.0671438213826	9.31398724360226	10.9434524538092	10.183945956015	10.4326201844075	9.4338881097793
247	11.5240806349243	9.075210109917	9.92699067360449	9.81220895194494	9.9064571905628	9.43577008389717	10.3908515853007	8.52151242389812	10.8818751202169	8.91278261986545	9.2856474463327	12.3254361571993
248	9.06095824024509	11.3277890927766	10.2084093045208	11.9458054348942	11.0928092013528	9.84915830712751	8.616507131435	8.77616580350341	11.5319059002691	8.61310670182382	10.262564680277	10.3913477087174
249	10.1944583653871	9.62468164676211	12.416883806925	8.22670750142173	10.4425354070642	8.45047021066184	12.2584203592155	10.4595633191113	10.3366634392512	8.88946809766921	10.2010415969517	9.07835998592607
250	9.24389546292296	6.96031722151146	8.98691674302924	11.3619017554065	10.3775059858434	10.5910992699703	10.2165823657607	11.7879505725742	12.1400928356385	11.0442049035931	11.3268024859354	10.2103592836078
251	10.4096333275611	11.5017557531429	9.35361993944604	9.17037821864097	11.1412089314541	13.303916138045	11.5583417287767	8.7337088598018	9.32390362990509	10.1919105128871	11.4223847004336	7.64725277192978
252	7.9251185003225	9.5537489720702	8.71542092640279	7.94244647659588	9.73684444182351	10.2725747381941	10.6621723701173	8.52412920177496	10.2839413553763	11.0169691493756	10.6597119449422	11.4717661475696
253	10.4474276172969	10.4458573687509	9.40085403411394	9.35932478011077	8.90757666075062	10.3556297310818	7.875779167362	9.83934363431894	8.83705793044227	10.6575699764697	8.19598635955654	9.7509371968244
254	10.7238344742077	11.7218094700588	7.81443079430205	10.8874002538556	8.50319765934141	7.36110392804212	10.2440554760553	9.81644043218503	10.9641533230259	10.2434978961715	10.7754574670734	9.51008667487694
255	9.42344898677243	9.88376512765192	8.18996534551377	11.2157492151875	10.1560919057326	9.42862475255732	13.6411326454042	8.90271934764739	8.85896687698274	8.03819351202435	9.52106628690602	9.74988442912794
256	10.6312167504906	9.96305742479379	11.0416393264354	10.5499163082442	9.87093371947564	8.94760048990777	9.71595304374463	9.94478119313183	9.06224889090806	10.3155967446571	10.931958708074	12.5592183479268
257	9.74418312845004	7.82018657174374	9.16845393298062	9.45977181111017	11.003705629655	9.4916945808491	7.11186813929258	8.28075815998949	9.96918247417802	11.4019763211559	9.24070905661666	13.7072063935967
258	7.38555737287907	10.5989305795418	8.19060915717209	10.8923470704784	10.9793265714216	9.38327754938014	9.68789402866172	12.0683031705036	11.1186545746453	8.84201372028147	9.29420940525299	9.02877599073035
259	12.3192171603576	9.74994746625523	11.0074613165248	10.0250529839409	9.23939261603919	8.63339435431562	10.6268093498474	11.0856831550379	11.8380642145029	8.26189650451337	10.7528797338779	9.95643266424674
260	9.42005633174819	10.4473237145334	9.81641879153667	8.85605778595596	9.59344031616786	9.74326818347123	12.1545604296732	11.8146700393679	9.73420929216435	7.64377608009621	11.2428303364668	10.6790576232101
261	12.0048310708069	9.02323295435223	10.5476802531285	9.51389558682217	9.35949920898743	8.62711937810255	8.51109139367345	9.11706027326557	11.8455010425065	10.1536173630778	10.2095786949311	8.03050143591033
262	10.5691469938209	9.62470861421209	10.4826377614855	8.9591670263533	8.76349582927566	9.61191409899511	10.0989515536126	9.30373257775019	11.0520068548024	10.8053024898967	10.9646268796044	12.5052194587123
263	12.1575432797601	9.3586029547425	9.42429523550301	9.85566418602108	9.89088136871733	12.1048457843204	8.18554887490259	10.0484177952555	10.3485726669784	12.0877418337508	12.150858540206	11.0645404104414
264	9.97152234324881	10.574020980887	10.6032725318544	9.50801369704368	8.81718996712532	9.94533409219287	10.9935806266247	10.5609021644706	11.3142161138956	10.0450807815254	11.0440262726757	10.3575335886498
265	11.2534784600522	9.71175755459317	8.11909519343795	8.05845735790797	10.0010386197546	7.7571160001864	8.1890882125974	11.46966722155	11.1921980199459	10.8389212072557	8.11254829214428	10.2168766220225
266	8.79800121480405	8.82600858485494	10.1107798250707	10.4877651626316	9.95744538237795	9.04133700317914	8.52401116415064	10.0689462000821	11.338014111567	11.6289339602086	7.49736701125927	8.61445444064786
267	11.5951025817946	9.09532251296704	9.49856211547455	10.232132850497	11.5034880786001	10.4588770385498	11.2367627924481	11.7570857421657	11.277989578335	6.78959364821168	10.481699082516	8.69628311235954
268	12.2085181489244	12.1694790919871	10.1610904445617	11.7979475623289	9.22333448483725	8.89377991812147	9.73494957448622	10.4380122527129	12.3857650067262	9.30238313414809	9.48261228197914	8.27742527087316
269	10.7079967421682	10.8115092824515	9.23172625192563	11.3056243647966	12.7175132119058	9.26904927774966	10.4266929981584	8.76282250758687	11.1457376998168	10.1747220334443	12.1929498676055	11.1589230955493
270	12.1334280796807	8.78569011517925	8.92182847936178	7.98791891135549	9.43156933685365	7.55950553230752	10.896081359914	10.8672828643095	9.05481530446966	10.4737346532737	12.0490530006276	10.4558025988778
271	10.8233604690702	10.7761844128634	9.16782710679326	9.66885800931933	8.68693953079999	9.03482265115579	8.54684770441323	8.96990587082525	10.9287772272537	12.4792411517742	9.73024167149482	9.57711324538627
272	10.6907347370483	9.65682738528748	10.4466258204914	10.5139235337807	11.2840431249299	8.8300916794019	8.61544118161499	8.48191119474473	10.1298672253338	9.29530010536989	11.9575515167765	10.0008256688521
273	10.5389925762666	10.1709628117811	8.09484173181946	10.2288894192425	8.8002500182284	10.2259656476362	8.3531404688795	7.05530778102538	8.51371816812004	11.9465903179381	8.47386204738699	9.53994519677628
274	10.2197861351279	10.138049382219	11.3694596962458	10.9656922092236	8.00810577829742	12.222866380439	10.4129516049868	8.97935050671016	10.1511009625523	12.3735513954644	8.28719612022577	8.88284110816721
275	10.4777586894363	11.5207620174835	11.8229068600803	11.9766275798406	8.08755844894997	7.27827119320243	10.7446845092276	7.74610722232614	10.2576830737169	8.71331205501793	9.81602499021565	10.3563923164763
276	9.41355602097952	7.93539633413936	11.2290242456376	9.78236781533481	10.4678761258134	10.4519302902607	8.56127391922897	11.4129981478659	9.21530627124497	8.92707843623501	7.81328408695195	11.389749645473
277	9.95583306588879	8.27627151279758	11.0890584734505	10.1451097719705	10.1580623002361	9.30550846952228	10.5102992417465	12.3177122646512	9.63154936479945	8.99052448552548	9.8954876950873	8.4734053950023
278	9.38378938725505	11.4241889235789	7.94009404957154	9.53290029141505	9.72934041032303	8.55060349525409	7.25375990364214	9.02913098928269	8.7683666959836	12.7792699537418	9.60256177503243	9.14180531127088
279	8.50492834714208	11.1702607506065	9.00909617910484	14.17195592944	10.3787199255723	10.4041038630145	9.83406640658479	10.3217539691441	10.8385997891549	11.349609786977	8.74233129072076	9.54550971998306
280	8.707541636721	11.1872152626162	11.0785705551045	9.16707539723049	10.4679954026584	9.97467614252705	10.7595488325921	10.5282615744926	9.57445565678564	10.8265754775943	9.04788168739322	7.81096162953801
281	9.54733884504896	10.0655999068856	12.7499373354766	10.7728939015283	10.544134129545	9.44708093885921	10.5147680209001	11.1495979544064	5.77389915235653	9.15701625531023	10.8751319490038	11.017188332752
282	6.59522578858579	8.12554143594121	9.00452906600632	10.4906386158138	7.64158690232223	10.1322500477147	11.8180097060247	8.9443962173366	10.2599075144963	9.46602789883969	9.55108109023139	11.1156361603155
283	9.92424048054285	9.20661020999556	11.0860811019191	12.7492008628263	11.1097707227724	10.2703574661542	9.20128593527362	9.48590417936982	12.3119621953909	8.75006928219571	10.524636289758	10.2414365166223
284	10.1330812761125	7.75398309762668	8.35277434847704	9.99044309063549	11.5095877519587	10.2360503412057	13.4732487280005	9.63955002973029	8.84419099927278	9.14680908538416	10.9428089499053	8.74750465963544
285	10.4457316994525	10.5506087400808	8.87415346191485	10.9071654328248	9.03526537215169	10.4247791540339	9.62969692766901	7.59890669319669	6.82494866552039	9.74708364264465	10.1421705316664	9.10749179337969
286	10.1155834970581	9.51758312589959	10.073563898676	9.76651454097358	11.8901507695332	11.9551292869029	10.1312295273247	9.86676847816897	10.2253118095341	9.49021919439305	11.589983294627	10.2713600357577
287	10.4613435894568	11.8809226273632	10.2832781695129	11.7162488806677	9.20227262177777	8.51793460369387	11.0365789363881	9.67019783466139	10.0717955808289	11.0925220222486	8.71541499133251	9.30916293104966
288	8.61435612546534	9.29498456142821	10.6050933429836	11.208766777967	12.065305939131	9.87084464744451	10.3770320319115	9.11703932857294	6.62085114254854	8.22000188907911	11.9366639097318	7.9117761097469
289	10.621092539578	9.33712214254464	9.89836781678852	8.95044123001334	11.1494289618247	11.7071253241827	8.47998958592079	9.54220857370897	9.17620549079326	8.82979909332153	10.1404141018045	12.7378604345142
290	9.64964646507543	11.0005534700822	7.83477158518394	11.0555064317694	7.92085187595197	9.62932986548593	10.9248956362499	9.8349032316179	8.98897316538162	7.92542784991113	10.6981425246512	10.7813318752609
291	8.52283722751543	10.3624070062322	9.35905490886306	12.4978312774727	8.82781133955354	9.61106312569167	9.8798587936219	9.49128106000135	9.84677581761139	10.2162652820277	7.88164405085847	8.35582093146058
292	8.49262102338899	10.1707390821855	7.72276216289039	9.87143804101221	9.05879608878978	10.0264309354495	7.30910448783326	9.25125313983114	6.29100733442471	8.9659397154886	10.0297583229372	10.2129432263221
293	11.6769273286487	10.8878898668528	8.70762907560447	9.01877071063407	11.3002799198341	11.218746198275	10.2389685861227	8.65415497967676	11.2842021267597	8.71449656599614	8.72341993317477	10.2739746966698
294	11.6345882497108	9.24967954139193	10.9773307845057	9.07658179872239	10.1502959638259	12.1643398390682	10.8749244802285	8.26994657711866	9.26830143148377	9.99613140850908	12.3774596166873	10.8938756681301
295	9.68503504771018	12.3342257737484	9.45214013278201	9.71152289019265	9.52719111269585	11.2841321563177	11.5309009653488	9.00451519473428	12.3122752075282	9.67184672147259	9.84285577033782	10.7986410459058
296	11.8656315188933	9.17067807152712	11.5520088761614	11.0671346656746	9.51452695004877	10.3932483414112	10.3701178208499	10.1261581027071	11.0161702330191	12.0025361071416	9.33745245420341	9.4178781834707
297	12.0180326475693	9.72690449158758	12.1208647580635	9.26956199810052	9.23707990918588	7.68438639476692	10.9832551100838	10.394065733578	9.0323777606444	7.94457125570023	11.206554035999	10.0112393825393
298	10.5616916031595	11.8477738606835	11.036280399246	10.5117562866826	10.1350454613553	7.74130586198207	10.1109125957053	11.3494316115216	10.4239466922465	8.80798281070593	11.6294390924979	12.043191296449
299	9.94798550202701	11.7840053373285	11.4892254190062	8.98528423822666	9.66691682109609	11.502624690513	12.5711533617977	10.6156969189846	10.1469181758037	9.01335615677024	7.50718625103522	9.96548177023625
300	12.0143591625394	9.73906967296881	9.43989963021527	9.74987999036965	10.7581416136857	9.14687467804577	7.03378238559451	8.30544862030032	9.31579299716367	9.88163826603028	11.0425932695116	10.3180575356327
301	10.027279421714	10.4509227285942	9.35848888189516	7.61523332756822	9.91305817557071	8.25782704158742	8.95237378609335	9.66020109907636	9.46307027218747	13.0295966367693	8.92118407963333	9.49952706303215
302	9.11205195906298	9.139997060107	9.60889807363249	9.74404099676303	10.462097658392	11.3692540787898	11.4128928668754	9.33386687592576	8.64029179013986	11.1377215365356	10.0783838847457	9.44417401422446
303	7.8269301589726	9.9598491604317	8.71248485485188	11.3764983502962	10.9012573638307	11.5555341509012	10.5135299342591	12.979165018698	10.0404858294178	8.73589156299196	12.7726588277315	10.529109935486
304	10.5114427284327	12.0465913564963	9.88292895918784	10.0210972688538	12.1636193816869	8.86519299825572	9.43221495933855	11.065177767941	9.85137928495615	10.960700306186	9.90194581680747	10.1320671974258
305	10.5185887889311	11.531215775733	10.1457510609404	9.21115209147517	10.2726895945448	8.98669695881559	9.34113341308084	12.0213594800618	8.31500031337474	12.1380589324132	8.98387327082791	8.99654393353282
306	7.75717033655721	10.2731968135333	10.5274775624163	10.1464157396	12.9324015670126	8.57645688890726	8.56273693853704	9.31168308056466	10.2121910733781	7.88411399754475	11.319139547988	10.7304646064163
307	11.3166377610416	9.55840304830368	11.9819917157398	10.9927581464317	10.9275266029143	7.01366722777574	10.015146666596	8.55218094627094	10.884887238798	10.0688600143875	10.5553110229133	9.32852260722982
308	9.54491277249337	10.1904571710002	9.14652270729745	11.9262266037084	9.50573613410336	6.92707618710635	10.6508962755054	11.0023941125661	10.7374215221516	9.65549884021011	12.9051123798881	8.81011779750278
309	11.6076943733847	9.31461655491463	10.6748725509382	8.93396088314144	9.86620256254548	9.42351275817458	10.7786536377583	11.0323194582867	11.1428022845137	9.47990119947477	9.74373921081432	8.45802419705593
310	10.7509613697063	11.2647289994474	9.37517587105611	7.66957204758528	8.95528874885166	8.75467174927662	11.365586303405	10.6728115811564	10.2665700878867	11.7144908346477	9.25191190268216	11.2189632906301
311	9.17121370738054	9.39879117652656	9.41662353784904	9.26744547933355	8.49501372117945	10.3975076417849	9.74086321985378	11.1110347379508	9.96136049035201	7.59984254231953	8.56874243405717	7.81551461348354
312	8.65509069961987	13.2551065341666	8.43580966174739	10.2395954367981	12.0944740749336	8.06420374518252	7.93499820864081	10.1299409978241	10.02721319733	9.76923683176185	6.83349471179197	7.08980922417407
313	11.6350226543161	10.052667990784	11.940864044027	8.1589029269137	8.78361434314647	10.9715237940189	7.82029694671864	10.2149765691135	8.49563081616973	9.66885390622518	11.2631354510638	7.73007413051748
314	7.44284288841988	9.3654086875857	10.7699933209794	12.6088176278947	9.14273731422097	11.3700146422628	7.79291152863533	9.08714121693738	11.1069413461278	9.01707746989845	9.1595583670995	10.9253419119321
315	9.32334585587659	12.599006969389	10.0370159534695	11.0036120508452	11.0131935895022	11.291926207087	9.21922528724356	11.2511689637878	10.1742407905352	11.3323021104601	9.53436087426743	8.39989097845781
316	8.26289251820624	10.0128502566742	8.39831040904286	8.35474303058133	11.0640780216337	10.6516081898934	9.95945232783542	11.4457537418515	9.83887845138178	8.9758852527973	10.9671970914365	10.6915698125754
317	9.09020508102547	11.2343420355945	8.5175160339494	7.33646636459856	7.6696037276098	8.4749903769078	9.19261917035859	8.4005030028271	9.935361268155	8.4618653206441	10.7331671814418	9.2093080094105
318	9.68923942238351	8.97825998957	12.0265556249758	7.96067857698379	9.68883011417283	12.5162004219073	9.26355276000116	9.03333066178719	7.34058118333543	12.056730982574	10.6202251863739	9.96539187560535
319	9.60838741967715	11.176587703598	10.7479502760186	9.74812417202197	11.585309290404	10.2485592862094	10.8622808313056	10.7092891113449	10.2654899492991	9.02767317065442	8.85953462798938	10.8420219014779
320	9.97226129080394	8.56161285078774	9.29517087216064	11.0601336432262	13.3084653299942	9.67942126075564	9.93156901637186	9.92630679959013	11.4145624728035	10.4753244268426	9.09427844861307	8.81168492522401
321	9.54746094421292	9.08183922176168	10.7549266633605	10.7908183318882	11.5846921244964	10.5015093058474	11.2456600681932	11.0977010039328	8.85556676628918	11.1856855998171	9.87363951603594	9.138992964342
322	11.704547383431	9.51824613583499	9.21611437514883	8.62434413423864	10.6415760031732	9.81633748119674	9.32061587384459	11.1268988404	8.4832377799734	9.48446838247749	10.6766403599591	10.0792780898308
323	10.7762851803458	9.1636988266989	10.3726892120815	8.59322448624321	10.8206296458564	10.9735280974412	8.58519829041273	10.903824542589	10.122878816351	8.11889481265421	10.2270029357537	8.97151138534627
324	9.79013492141354	10.0492367358216	9.39607885923875	8.91194732726171	9.43266992780731	10.8972291445447	9.5683839235449	9.95254882810277	8.58296337862645	10.8466970044377	8.97951847695469	10.5390649507784
325	7.15673210944033	9.49071086185351	9.36501271209063	9.57844545752793	10.1314165675041	8.40493790630712	6.98551050823388	11.883622894212	9.4967359020145	9.02711456242954	11.6583189830308	9.66922689109845
326	11.8021460348352	8.80174036756592	10.1201016871547	10.727168241316	11.6811793720983	10.391960488829	10.1920345596943	8.59717176731395	9.30000493659835	10.0223493510162	10.2129768795555	9.31787801599818
327	9.11997909314594	10.1463965570307	10.4453234636278	11.1849384560255	9.33670902946298	11.3083440382623	8.91628098242803	10.2377343514176	8.46984371015023	10.9925932420089	11.375293634026	11.0087788474576
328	10.5847851288092	8.736781179486	6.78114972281604	11.9202310047436	11.2892259495277	10.7828811884218	10.7098096146031	13.1538070891952	8.55531895291449	10.1728621901448	10.3282054972659	11.1443306095231
329	9.28662520659898	10.4088987925799	9.33215235734429	9.4296133077842	10.32951130514	10.2859471369779	9.1115996473681	8.93386247482312	9.96157346806401	9.13102018362154	10.9003655688158	9.28943578137847
330	9.16042850834909	11.9925508589211	9.67171637776386	9.80673980844182	10.5206491298924	10.2045613380964	10.4792496266163	9.93128938204991	9.97672367857833	12.0353018528752	10.2300587553206	11.0264979781008
331	10.5154908923711	8.85349510797416	8.88266286856947	9.95694850951039	12.7007174471874	9.75777102564779	11.8910670292456	9.73281032332203	12.1897709784822	9.37874214431981	11.0555671233658	11.9361130700956
332	9.45253382274902	10.1639428767178	11.0180311890123	12.6154156238363	10.1657464332628	8.46659959006367	12.0213874265749	12.3434643353021	11.3917436921673	12.0096373357714	10.7623768204886	10.6844476568656
333	9.21451856907453	9.92558401881233	9.57377643602841	9.38947218888826	10.3978875888815	8.46377155714095	9.07907529664844	8.15868562303972	11.9172500021036	10.526383287642	9.72925585837442	9.72201379782399
334	11.2288396991772	10.1811131201457	10.4418735277435	9.6062843022799	9.4370540310315	9.33935780781346	11.2106024279623	9.64265282973323	10.7268228427884	8.15134893306258	10.017939253724	10.6699971793019
335	11.3100150335407	11.574651067483	9.75854495791253	9.17255193693643	10.6255592918635	11.7360313830885	9.94428064906146	9.35630694626292	11.6924475123341	11.1182926563023	11.7113012003641	11.1847650213024
336	11.8641840507377	10.7099420862465	10.1946629501442	10.7383549525868	11.5344308925509	9.30905257940418	9.42114373349362	10.3104687216132	8.60678160778908	10.9265283694398	9.42875666939361	8.47048305151094
337	10.1386238217735	9.76570841473626	6.63406864127167	10.6703002021675	8.44807660078137	8.89982045650631	10.4868674053333	9.91591130845186	11.181691196514	10.537294829179	10.4940152859685	8.89002313663829
338	12.5196320338696	7.84514477443626	9.75339473027956	10.8192711380835	9.93157871811864	8.9478308554294	8.5936667332321	10.1798456459189	10.2076831935211	8.52403664423906	9.89140970701098	9.94808487065461
339	9.86942872304423	11.9943436388695	12.4705947483977	11.6825533089914	9.20747961489683	11.8204008844866	9.40108267848474	9.60234416286539	10.3901756902094	9.39033440157771	8.74971812936754	9.3692418793124
340	9.77510447758162	10.3184202104796	7.57056181197191	9.90909260528925	8.63745122913761	10.7621403086883	11.7268152921215	10.5743285919692	10.7635473310679	11.1646319984561	10.85402768438	12.2936124812185
341	9.90447535198134	8.2139048484537	9.49044640785014	8.11624634223679	9.7439468676674	11.0498632305364	10.0358552561933	10.3293510667067	9.32135881375914	10.9264312722231	10.462571528741	9.96166158160532
342	9.67668686266824	11.0283726363495	8.83238117136984	9.7753392805178	10.8398170510243	11.3883305248698	8.76051458513413	11.9513129058765	10.5923695297224	9.56541998271801	8.86515838033214	8.37136663036241
343	9.50582666216172	9.63128155806862	10.6187695432192	9.32746175913701	8.5502556549933	9.61884070488393	10.0716544704038	12.5045123769165	10.0486632101904	11.0075968021632	9.32820318827621	8.62907720509132
344	10.2919149284892	9.1696474222663	8.53080635839583	8.69152015617102	10.5770605201666	10.2007772312371	11.1506681757149	7.53613460389631	9.01807969828692	10.6390531154529	11.0993583985352	8.81198276424133
345	7.54036352736239	9.88259236639863	11.5480882750771	11.6378164801362	11.4936912835513	9.38124828374462	14.5890541078683	17.6645521636218	17.5011590747772	16.2241864865795	15.2523680832412	14.7545332251108
346	10.9335333198074	10.2145675014943	10.6829140454276	11.3042170515483	9.51600856090709	9.00165811864017	14.5890541078683	17.6645521636218	17.5011590747772	16.2241864865795	15.2523680832412	14.7545332251108
347	11.0835287879204	9.7061973787608	9.31375455203998	12.2718307074991	11.7833528091667	10.4196696735746	10.4640258533823	9.63605027009799	8.19440721476924	10.0564277592591	11.0348063154241	10.5882618244099
348	11.6141599650336	8.26694331807179	9.03054691495106	11.1981418442601	11.7680648498341	9.35920585205467	12.2806310651344	11.0047861916623	8.87812365228291	10.6808932009331	7.55241607149134	10.2307440357075
349	7.76903442370434	8.92973821460899	8.30959872092951	11.8953679964859	9.40522676393692	8.89138338968118	9.97992014596131	10.8003104573489	10.7043506318266	10.1132147869514	10.2140589344225	10.6008968892656
350	11.4041150777583	10.6426989203487	8.19503137585171	11.1172139791845	8.95168543699866	9.81138217464071	13.0123013356386	10.1280629606532	11.530575921462	11.0544259375754	9.58853127465687	12.8412708679148
351	10.2158733977277	10.6353621577777	12.2943514609029	9.0791135778336	10.4147306540632	9.9807006027665	10.1712921328237	8.43543411002575	8.61700121760451	8.7083729991607	8.43626768007489	11.2038438845917
352	9.17180649332816	8.31679231263643	11.18065958385	11.0809332083812	7.64973589877654	10.5659942422632	8.5817897625871	12.7823890106203	11.7619749001614	8.88749829838612	11.1360946637564	11.2974654683997
353	11.4414206182083	12.2245166564715	8.58160805142482	10.8687098837989	11.4111119943131	9.49328016750453	10.8428747062171	10.8617362247672	12.6475410194478	12.442873283142	8.9778453428439	9.39040749343988
354	10.0807537279695	12.3394614130327	10.1156197940439	10.0222022705069	10.4906897140229	9.51035880427759	12.095383631641	10.584331596352	9.18662258122434	9.04627274762453	9.56270367940168	10.4273099428506
355	10.2336493911975	9.31715884802303	8.86453429566227	8.55252343906793	10.6243684228762	10.8644860492888	9.22501364910397	10.9139066800556	9.05346704038558	10.0550996358895	8.79764959049005	9.63557024405776
356	10.1015659624549	8.06241344465348	10.206448636141	9.37260857192756	7.75669508055444	8.56219976023891	7.21421093995929	12.3960585475286	11.2136197000833	10.9567163475475	11.5530281806406	10.858198290591
357	8.92482316435196	11.3020166768398	10.6397709764687	9.02809218465626	9.63509713054548	9.34744958122531	9.73668966935645	9.16034255436583	7.44703072152336	10.3698713311642	10.8298187094368	10.0681747947236
358	12.4294386112838	9.44720592272206	11.5373218668116	11.5096002610846	11.1136112854318	10.4798698247734	9.86155662652278	9.20767779111782	13.2680239798405	11.0163286343286	8.26895969949685	9.12273386522191
359	11.2395563689423	9.03792308211681	9.44411233251452	7.92103834987033	9.22999573975491	10.5706810106144	10.5043422635426	10.1801827584824	8.74704253181681	10.8328400561415	8.88867202636588	9.82226070738227
360	9.36109703712786	10.0037090675966	10.5716795054308	11.1940537322317	11.9118881704048	9.01421149229068	10.2474347352193	9.61210397215733	10.6770042956736	11.1427428175635	10.928914431324	10.6767293197421
361	7.99261150556049	8.94502099183198	9.84199122956857	8.43857784604887	10.4805782145664	8.40111927654925	8.71941480753282	9.3092830780451	8.81894331238522	10.7577931486719	11.1743832996608	11.2754614323294
362	10.9319910504417	8.41174577447378	8.92929052026891	9.48862856386077	8.87252563227261	10.200868472665	9.67322820395099	9.88162178330139	10.7119334902983	9.05074825529986	8.82561038457927	8.51364176677306
363	10.8141592094428	9.44880526484087	10.438052626684	10.9325512054036	12.5466464280672	9.15238499381579	11.4740590799738	12.2798453577946	11.0229900299924	9.03641961025806	10.3918821745148	9.92197465574977
364	8.08068207269195	10.256107944186	9.7180000268843	11.3213766434239	9.44129622261361	9.35620940257219	10.2679481122048	12.0234105210814	8.80758030565812	12.2230889257569	9.70746857233553	10.98259135777
365	10.1982087722073	10.4825451249443	9.01955446836161	10.8038546235754	9.96059485348773	11.4870978650543	10.4951112162525	8.45299757851729	9.69437332343424	9.68430028109608	8.70603700137129	11.0311220368643
366	9.51514355488503	10.7838768913664	7.94913272593248	9.22907912812504	10.2385347631233	9.65202106994529	10.7631121043673	10.8060061049347	9.74253138393987	8.09789400076186	10.2378447674632	12.8464114330348
367	10.2022609491406	7.93344082460131	10.0412631438064	11.4037996210847	9.72212575893907	11.138312944527	8.21027535765467	11.7809328272288	11.7714888790462	9.31410828583656	6.83133853082292	9.01021671687489
368	7.42133918778634	10.1697242059519	11.1800204423604	10.8819843276583	9.81272212053702	10.2702243090617	9.06463398600416	12.1581552843338	9.17363967232273	8.40045664620998	11.1189581389771	10.8281221355539
369	9.03467220334282	10.5175430471707	10.1167163805447	9.96901151629067	10.7729211346745	11.5158624414267	9.9656500960566	9.58919500966991	10.2858089495969	10.1572868314535	9.79411856874595	10.729538602458
370	9.67757804578452	9.00812686730528	10.1417336436448	12.4092668550618	10.0653128208379	7.95391573693732	12.7132811898268	9.56658394385073	7.0690651826978	8.28627759015513	9.57770055454246	10.2095027828502
371	10.8912978313233	6.55165487048948	8.52697542706496	9.05556588990145	7.98289040997566	8.39767787303814	8.85513615014718	9.0988315866967	10.5603645935867	9.90021508528506	9.74661583614746	10.7154144495278
372	11.4908184052789	11.459779290088	9.77562093125829	8.65717847917714	9.35826066258672	12.7239368428187	10.5013526441722	10.7404881739	9.62381405908232	8.67795527759449	10.3566782717541	10.0258116138521
373	9.80499647180996	10.3526094030967	11.5920204122096	8.91570268078181	11.1483294739482	12.097723892842	10.2781048298577	11.4007053597874	11.7458570908381	11.1345150110134	9.57136534030324	10.0428599272472
374	9.4581717744608	10.9097509010224	9.30187789468807	10.9183310454273	10.6643835196826	9.9169461095366	10.4365327111211	9.47210304475598	8.20674194827462	8.3112962599231	10.0106005623523	10.113911490139
375	11.1313205849787	10.1118184130501	9.73675088839727	8.7755722527135	8.3500995096083	10.8417851747197	10.6276942800161	12.3236490308239	10.1004624448339	9.13487600991474	9.35334163514237	9.59709183648617
376	9.67542105048546	11.1130068802941	9.7286829075287	8.26431746921303	10.8957622531855	6.93647188934997	9.64954480713644	8.21216223673689	12.0635569171342	10.26919317883	8.23999395388577	11.1590026629323
377	10.0804319068408	11.1192599197497	10.2077267353103	9.58063328578585	10.642179279214	9.5093879746584	10.2097644705315	9.07880982685837	11.0413555484797	9.35563665206557	11.6059999910789	9.7553859595593
378	8.54852253192722	11.3109706298789	8.38068377379852	8.38396498769231	9.16290420567329	10.5449439603648	14.5890541078683	17.6645521636218	17.5011590747772	16.2241864865795	15.2523680832412	14.7545332251108
379	9.19234365711456	9.95594053952853	8.65230622718817	11.7683689869768	8.98574109003796	9.60127581783031	8.46173231336443	9.30795603889046	8.9152952275545	11.4116722026282	9.65416865863037	9.00255379689901
380	8.46629092287716	8.6444833283674	11.0799325318672	9.51150136602773	10.8902276033127	9.6053915663349	8.86251789519061	9.59292258999887	9.69920694804832	9.11180862146621	9.88003815483584	7.51931778032185
381	9.4624264631903	9.37440993628203	9.11247233040919	10.0630130177581	11.7625433500601	10.5564458491362	10.5792780340652	11.018857514301	9.11901919678562	11.0747384758588	9.74966113122365	9.59680014322024
382	13.2782599535424	8.42681704891325	10.7012584518829	9.63054289890751	10.0955414215886	10.4775981109724	10.4514407910462	6.78475164574304	11.3505668625043	9.40122325391196	8.91063178737855	10.1400326918019
383	8.11956803150182	9.51531025841277	11.2144179778816	10.2205889993249	9.50002575220592	9.39098310889232	12.017989578621	10.0922439061763	8.33353902982119	12.8404707799055	7.38222482389347	9.05366349863779
384	10.195923672274	9.27233937806323	9.1762075998657	9.55031008224549	10.6581272770871	10.4060628071495	10.2359002673268	10.5062853623937	11.4376198198523	12.000606980329	7.06866357402626	8.16362831776727
385	9.64452370954793	9.85786655463011	10.1499557018286	8.39554481350198	8.31449504508666	9.31292572078495	8.84348378473491	11.7521523141594	11.263557141162	8.70720830616116	12.6027788450641	8.90719097420242
386	8.69823110400393	9.32497171207631	8.94630077783744	10.5469002936479	8.86409325769664	9.46325019846767	10.1414525058875	9.11882117062891	10.7080179277081	9.56598259047621	9.83761599687713	9.7296228991071
387	7.05794429908286	9.09979493076399	8.32570609762843	9.09683482767747	9.91084179897408	11.3189466923525	9.87798793331531	10.4520553838742	9.19465014256372	9.80697702139709	10.104188322212	9.69785626477152
388	8.37691971282367	10.1727027026595	9.5483923350248	8.20548686769436	11.9272063958132	11.4348441101856	8.39942545815637	10.8193622661154	8.68160236142192	10.3904281342542	11.9005290901909	11.8397649632657
389	12.0161091492817	10.6152745644643	10.1195739656282	9.66018442902372	9.82278945333446	9.80285217583799	12.6356349415107	10.6481844143274	9.28155846266273	10.9810241909428	8.90207549553293	9.46767784577507
390	9.28357716554221	10.3462316135127	9.7854057408618	8.64003440282186	9.07416131926875	12.4067477158514	14.5890541078683	17.6645521636218	17.5011590747772	16.2241864865795	15.2523680832412	14.7545332251108
391	12.0863608155489	11.7268849113901	12.7655585918489	10.0774619834017	7.97705276105156	11.0325662917221	9.31744989169806	11.0984251374203	8.63059004732736	9.41092605936765	8.66922975189413	10.5175549691926
392	8.50723294162156	9.65515776825976	9.48467463864963	9.44404270895338	8.17002955562613	9.13708462318021	8.85247912506233	9.01398258425998	10.4416451280845	10.8933948767249	10.7077596779632	11.1834696546575
393	11.0793040818468	10.4362590248884	10.4799311692957	10.366768479143	9.23455367975702	12.3204585201389	10.997511913053	10.6265243016476	7.69363486643208	10.389120022337	9.94848306468793	10.3754504667878
394	12.3580642529045	10.2910174438362	9.571530645692	10.1917088868938	9.51806118647479	10.5937205590628	8.04699751246421	12.1730062389747	7.70270807693025	9.02223993269327	9.92548370398806	7.15166116789287
395	11.4487477103163	10.7992602553934	9.43749100355378	7.69474423321303	10.3137762691643	8.81174036133938	10.6559549787668	10.4762449424036	9.20954947357255	8.64335363502569	9.91426035326387	10.0359188882236
396	10.074118338109	9.47519777384568	11.2903707232474	11.8048569413143	10.6799331937	11.7051159313987	9.73539276363944	9.40186583124604	8.83885375523938	9.48882171056205	10.7334644650323	8.67220010273005
397	10.1927757542707	11.7997233706888	11.7142915233323	10.2732249400453	11.6660058613786	10.0166018344951	10.2792095936041	11.704879700667	12.0792873668101	10.1441425072897	9.9113512689932	9.90877358305868
398	9.46683180013502	11.6558091127077	10.097108238222	7.92940329962329	9.91879812989256	10.2460295455292	9.01421617700787	10.624739611474	8.85500222072061	13.6603011068894	8.82309962996915	10.8937046152019
399	7.60306318638221	9.47608018727757	8.81500715085251	11.7141801778495	10.0485160962929	10.2357166278144	11.0688149502504	10.1901226835747	10.0063243633826	11.7260005230436	8.95928548883083	8.73124055495511
400	10.093540683589	12.3876134737886	9.31359113132271	9.15197203210548	7.83940791031095	9.57797173529125	9.46526551411685	11.3989652694179	9.18734384827101	9.7997504219637	11.1075519926195	9.65378078737882
401	8.61658036471094	8.9226490303929	9.24727631690389	10.9601693729409	10.0604978725379	10.9442545642754	9.10118639739498	10.0052712488385	10.0182350328642	10.030514161236	8.76811370506587	9.64007937165226
402	11.9256822658842	7.87473613248907	9.89517585697564	10.9560173640005	10.1048298297092	9.17611498267832	8.86277852632585	8.86095692873084	7.48799769514663	11.3012193621254	10.0061535264671	13.0423717437338
403	9.72454282654072	10.9227491337804	7.60368395864592	10.2424435137426	11.6450327616692	9.0713182516944	9.13052690787661	7.75037496719016	8.4437726351105	9.78978963112593	8.83996488968632	10.1049968275822
404	9.69744235942091	8.25105954737414	9.99459453114976	12.1792914500843	9.52410479790102	10.1999846223943	12.4386250412252	10.6859555997869	7.3213910818735	12.0024627923578	9.06366096253271	9.35987859305722
405	9.62093678514305	9.99176966101329	9.9423116204138	10.570824182543	10.6078718128603	12.4019722042768	10.2068659865419	10.2868614647254	9.46368605473721	8.30517476219552	9.06197094434794	7.46072885036226
406	9.44541805896412	9.70832495479674	9.51948175169832	10.7057981449869	10.9503086871012	12.288670599579	10.405692399033	11.9480602800075	9.9879434510813	10.8012006930314	10.3461138524856	10.5863951102577
407	10.8960812908823	9.0682972396452	7.58749719865166	9.95264185430325	11.1725873791693	10.1817169155319	11.9044109834404	8.21612628533695	12.0391583778785	9.41459800135275	8.67531607213875	11.3516863328773
408	9.64880287390475	10.2380427155963	8.23752869571079	9.00126571709283	8.42888418746145	9.31507889914151	9.61436322160701	10.9276009059235	11.3945530046903	9.21999275081354	9.43479024890429	10.118363281434
409	9.07552719224598	8.54523722724927	8.83310858516596	8.06970478363997	10.1229807381221	9.94215995685673	7.5574867888805	9.03286054201604	11.333954479427	8.34534362978457	9.42684681577971	9.96600410834135
410	11.2538215705955	8.81764592213228	8.96603548823642	10.8033653586571	9.91907930989027	9.24807098690959	8.96149219336623	10.9309922276827	11.0873384640674	9.08434800779463	11.5446724689868	11.4518041400663
411	8.87331633696143	9.98447224829535	10.8785347681195	10.7387889647811	9.89799530204931	11.0619874999137	9.18229945304847	10.0026318904286	9.62515006569581	7.32125317681516	8.85530160218244	9.63573574419104
412	12.6844299473753	10.1874250669222	8.00121346732621	8.63850327995606	9.2296014980369	8.98485749867648	9.40001548734867	9.73332348154572	8.11600851312815	11.1896582779117	9.34597233154199	12.1133514474527
413	9.40988037415578	8.43878683818702	10.062389221734	9.30586515263213	8.10266803390345	8.13079318771564	10.7463930619145	10.9923123380908	9.78983286216223	11.2221141629907	10.2764485796334	11.3854244145799
414	10.0216712354652	12.2899895676549	9.54425350331783	9.57020305285	10.9444066531749	9.4254051560695	9.40745452613236	10.3211267202503	10.5870428605298	11.4730564565087	12.0992477718592	9.84814272151624
415	10.6791418278181	10.1629391250501	10.6561859634123	8.86629784270706	8.93721815732317	9.37750276213495	14.5890541078683	17.6645521636218	17.5011590747772	16.2241864865795	15.2523680832412	14.7545332251108
416	13.0423696711238	10.6106255341513	8.22771212784058	9.30572576310352	11.2440988333886	8.89653947318032	9.81813347437358	6.61705116917701	9.68890946020205	10.08239907165	9.17734247644747	9.26713136521748
417	9.92432272741697	7.80254578966827	9.84742005150844	11.6415096931568	10.9983683923587	12.1419942827762	13.2711867597311	10.3105306866162	12.7950176817016	7.76196680049254	9.36555053505642	12.4781016603464
418	8.45769518507756	10.7915762887001	11.1492012781262	9.34966004433623	9.71635987758008	9.73631330258073	11.7495320149889	10.3472138162985	10.27509965144	9.63173502212538	10.6250169432708	7.35736508555614
419	9.80533641709897	10.5279225927488	11.2294862134275	7.51607605202108	11.0412002119879	13.1215945161577	10.6338141389518	11.0152192027342	11.6137565146377	9.42384058437041	9.24443889150497	8.8573619516897
420	8.73139517203795	9.62199885963714	8.07385349291182	11.7693088406506	10.666641730457	10.0421301335819	10.1474026632836	9.81902435089183	8.45059415789248	10.5519759259098	9.88617388507812	10.3624143002611
421	10.6488300746036	11.8340405809697	8.22316899080303	9.06561373095525	7.95431403007659	10.3421300339946	9.80526025225159	8.16648440794274	9.65357316325738	10.457063978252	8.74119865696748	8.08173919498002
422	10.3727842818867	9.88109842374496	9.34483904091936	10.8218833728793	13.480999848746	9.37801774990695	10.5101502494951	9.98860638225543	9.64382292498118	10.7576902803774	8.85832764144456	8.76684057718897
423	9.98766015061067	10.7120676708012	9.94469109385952	12.9980894928342	11.415763373893	8.91602146230218	9.88446840193378	9.48573762576653	10.3514589675623	11.1879106108796	7.82039982631381	9.35325267567633
424	10.1220594942903	11.8338951711982	12.1770817121329	8.61724486682654	8.63916390989165	12.2753861963752	12.020169220165	10.2073895437995	11.7837766593869	10.8058389481765	12.8515807500291	9.38628958297054
425	10.0342413183578	12.2323309981847	10.7693833902169	9.61613582600467	12.3612372434479	11.775831621083	12.0993458248375	9.49576494572258	11.5958968689465	11.6490581541894	11.1692912042273	9.71597509740995
426	9.04758064229265	9.73861029830263	11.5694292831155	10.0295520737319	10.2473594678118	7.38410730349223	10.7817932170921	10.7243993478871	9.98540304293772	8.81434847203711	9.60528598737306	9.53794594503325
427	10.173206023384	9.4374924682266	9.77264656219992	10.5908231841764	11.0249351727887	8.32088179022291	9.60237547092562	8.87135309560156	10.3545113713042	9.38869610301761	11.1454579136001	12.53786188361
428	10.7707714005689	8.63078213827131	8.32596227334968	9.41610861608672	12.3527775863219	10.0112527680289	10.1239506483906	12.6875687049408	11.471655866741	11.1957794871081	10.064119015739	11.4343180489841
429	10.0377894498648	11.8593620663843	10.7504139323171	11.8150994062769	9.22231349773605	10.3499705373901	9.31862273364778	9.83694227886461	9.28255521184532	11.1703673839432	11.6178577532165	10.5368782279121
430	11.5172096062928	9.68749169709533	11.2638812297887	9.09911977810288	10.6866405649435	11.0623755596263	9.37855285250844	8.54563752023811	9.17958884956675	10.7471182777871	8.93780839020569	9.33785884678092
431	8.51586684101215	9.07483147846298	8.69062369211697	11.4435727453611	9.6193420847257	8.3338421546104	7.71557951613206	10.0008100856146	8.37390761497611	9.51984351668967	9.09669482718941	9.78817622139808
432	10.267908900541	8.50738497405218	10.4293981389986	9.25683407233057	9.92845315268832	8.47102255656251	5.8664984787652	9.41337510359192	11.7265626553631	10.5508431431736	9.66600228063277	9.79982276620811
433	8.3127845500042	9.4900954816518	11.2964399769544	11.0079070527379	9.03614957479699	9.83795436638762	9.43200612935072	10.6874061181944	9.27604759204371	9.99674676737452	11.9780980306191	11.4136824020502
434	10.3969618646117	9.2158913599664	8.86392920231996	12.3620520083076	11.5850384252245	7.64267122392824	10.9327058629609	11.003514394214	9.42214460304605	10.093697430369	11.08902309971	8.71901126129991
435	8.80159348500813	9.8279630390542	9.71432945831727	11.2703979364385	10.6388101025938	9.57515370582533	8.49185818250237	8.89967750729626	9.9600771222851	9.8868451274454	9.30745608856536	8.9979288228582
436	9.98748177259152	11.0031441392368	9.44856366698859	10.1310268259293	9.06063485347529	10.148903018756	12.6144743756197	10.0629950202926	12.4911783232664	10.6040437936364	9.53023671391465	10.3925309884263
437	11.1901013960246	9.32371150773074	8.38361359272542	7.89942167579109	11.0809123723275	9.98314254240263	10.6545703984363	9.08796259701148	10.8551950108689	11.3022293793271	10.8297114963703	9.86899986650725
438	9.27136385337513	8.55371567407714	8.57771597564047	9.94050629293137	12.49865534468	9.94555573702852	11.1694002259483	8.24492853699705	9.11923045828775	12.9838285495057	8.47795648611913	9.57530687742068
439	10.5333743516699	10.0276961676838	11.4562060623187	11.1493286492253	11.2229343583467	10.0405768836429	10.1429150837431	10.1286661965072	7.77962825022897	9.52552777470155	10.4700907649482	10.1568745371826
440	10.1132029059204	10.7530931460599	9.83052285785459	10.1921838225912	10.227730435865	8.41792303238751	11.061745884966	7.55354026221393	10.046043669458	10.9062841501152	9.32248856297201	9.74251905522298
441	9.49033341004623	9.37261447648659	10.160159248674	8.3079651950893	11.3171114932139	12.8246400709563	9.05511469591617	8.40194270515885	11.3203762013489	12.0919601066662	9.0317679192095	9.10928846431497
442	10.8679538197881	9.80352676903141	9.48263033192197	12.0871417284258	9.95391669948468	10.7077672180208	10.7657040415414	8.87888269362015	8.97791371996651	9.05419048403337	7.2984478446001	10.0620687869666
443	9.45569874327627	10.8197708695478	9.72469911902194	8.37617644981615	11.6873088662936	11.17392056164	10.5923421874158	11.1641681258626	11.0791752546924	8.75566738158786	9.41844097225905	9.72862489042602
444	9.84519015949333	11.4004738376373	8.33442675634834	11.0567456456268	9.6556958520576	9.30730122747963	14.5890541078683	17.6645521636218	17.5011590747772	16.2241864865795	15.2523680832412	14.7545332251108
445	8.29439156652409	9.99295675342833	10.0647092700565	12.0311183099032	11.0346391927034	11.8157752703	10.8256457865403	9.77150392960138	9.67156028814296	7.99285805968949	10.2828795587547	9.62450746176761
446	9.68085372967394	9.59007620304375	10.5195430608486	10.2048902277052	11.1862080874811	7.87044825926348	9.67019736277731	11.0797770398412	10.0409397040727	10.5606744060556	9.59184723060706	10.2252583616864
447	7.90669792904665	8.5776111519248	10.3605558724167	8.64795761455183	10.0944322567779	10.8552954306205	12.3162066144244	10.5660879098549	10.2202165691045	9.20274906762324	11.1886310965299	8.43701583230024
448	13.2477766649933	11.1357587463694	10.8666146524233	9.42879069594884	10.2146692545145	9.08869147090644	10.5106530388218	10.2685639930955	9.51975770708858	8.81788240905559	9.67523557186912	9.68028682182482
449	9.77009830992596	11.9320312937313	10.1179819008825	10.9950082436556	10.7598703364663	8.13816175108451	10.1752254291397	10.127612784131	12.7734074273863	9.6116375199407	11.9188005429701	11.5770023385461
450	8.96374858094166	10.2841248892108	8.38959046530634	8.43573677308709	9.97355393780704	10.589594549328	8.92700435038583	9.89892644697799	10.7994429143567	8.0206954754514	9.02239738967758	10.620390059439
451	9.84709986286892	9.18473807220573	9.96736405963892	8.29032249009218	9.76340810365638	10.9547100188839	9.68174214776702	11.7119150626028	12.0813307190631	9.0887191467947	8.52133820651836	9.84477953880972
452	12.594437554473	10.6964101259067	9.71880616597981	11.4108668193244	10.1345079160321	7.03561812136505	9.85500681075731	8.99341112234984	10.0067658758374	9.31601353288869	10.2436772365312	9.42515779311922
453	6.96216396984458	9.31960529432852	10.7698768073247	8.94561180272597	10.9561227962495	9.57330413047425	10.0768721392719	9.19656349485249	9.54796583984017	10.9715841986195	10.4436822194832	8.92954468769064
454	7.68961129256526	12.5370569612718	8.91891385442528	12.0524744334652	6.38631915141986	11.9508651022654	9.27670326050882	12.1802783988998	10.6471140596882	10.2695930021671	10.8945494406235	9.88179497312175
455	8.59131140056314	9.36845659993912	10.4616133351318	9.02199822412863	12.5236841322545	12.9312273882503	9.21773405221872	11.2876081858884	9.81197981462628	10.1082927222295	8.17642117782073	8.35226034852463
456	10.3948922607553	6.66065647910691	8.82260318687351	8.57218011950399	11.178535031277	10.301918856971	12.0781892530656	9.18104053460483	9.50994307331617	8.71737801156077	7.0865149041419	9.3802034264785
457	9.5054942878055	8.95714653414638	12.5786876829789	12.4573896220471	11.4030540898824	9.20385315924189	9.96843397654327	9.44192949822403	7.89725899439925	9.52380900262774	11.2466609788794	9.7248257489741
458	10.666872186811	9.62181021010816	7.07017648478831	10.5123684189823	7.25107524112862	8.90423972606939	9.53687922986342	9.86267657756939	9.20505102203224	11.1394323032413	10.80721062824	8.83851922213911
459	9.25018975549549	10.8939555297712	10.2143822454992	10.1049968290419	7.3051879532356	10.8840315214703	12.3933493309233	7.23889257267002	7.23030057030271	9.02220704744044	12.5231857835434	10.6738795035213
460	9.36051593918946	11.2025204861975	8.86668509819208	11.2612447833859	10.2358818816042	7.87590735524083	11.0059025582621	12.5452197648355	10.8379646327805	10.132348426805	8.39227007916742	11.4157705521947
461	10.5252678519813	9.10727733300542	11.4497169893934	9.30162246211838	8.50214601655476	10.16759230364	10.659596403706	10.5876052239071	9.72459330352319	10.5585423776525	9.33808280258127	8.99590229541104
462	9.75442490971185	9.7933115033006	8.90303045922185	11.1635728756646	10.7669057831998	9.71066811901048	10.5382347335782	10.2716149930095	10.0540099928445	9.77268156971809	9.42626603093558	9.83639586441491
463	9.28786214291735	10.0468618770981	7.67678545718188	10.0758014987234	9.74041694648963	9.93447011345152	8.88203652770798	10.8554098892846	10.4358129240377	10.7074163761621	8.03841156740266	10.6341244043137
464	12.3366430954801	10.6405700677093	10.9241718273911	8.13032543959545	9.54398402749067	10.0271445168598	13.5838254480558	11.2243324839836	10.6383757560656	8.8598923824757	9.33001161210171	9.8607234599016
465	6.77646126488536	11.3232849775798	8.79607189860111	9.42956589192146	8.4503943195401	11.8806286072344	9.70495535048353	10.9617721929881	9.85748779685509	9.99047536540049	9.8519671210466	12.4607178232904
466	10.8199247882963	11.5787091162443	10.9261159288722	11.7398833284602	8.18453640530166	10.1795827977189	10.1351667454999	10.4367241744685	10.5284294727932	9.47134195676463	10.4358993332792	10.6296051681
467	10.0449705289413	6.88852064985021	10.3637843834212	11.0054180878955	9.2517139672212	11.4149629525875	10.5435152217238	10.7205388256113	8.97001972720187	11.7118566899184	12.0276365490189	12.4714370224196
468	11.6756867270116	9.8527950895794	9.25046552892883	12.0337933948528	10.1813011012995	8.94080130855166	10.5342519429505	8.25312016482024	8.34275966805362	10.3146257354553	10.0489947238131	9.16467377831764
469	10.8092230125323	10.7929928330548	7.88752700747917	10.4678151205364	9.17629686926979	8.46053860803255	10.8638262829323	9.9779344801915	9.53249195944446	12.0821973807959	9.88237799350533	11.1386352253367
470	10.7822446906257	9.54817179044434	10.7115553051236	9.9844565135895	9.42861314601694	11.2894851289215	9.32404061855572	11.1354491782057	8.70744951828777	10.4338935301304	11.8125393944923	9.32597330245628
471	9.21108647131243	10.5490491777305	10.5421602891749	9.93350753238671	12.0262512824896	10.5651458506904	10.6911527169579	10.1121612454867	10.1520151570004	8.25007747771491	10.2246105243307	10.2698791346065
472	10.713302640583	8.99385380383546	10.2772697433305	9.09791108845247	11.3928288198865	7.25181196249073	8.94334761429176	8.86996731512607	9.03576572513152	9.32889630342024	9.56842194017009	10.7032436049713
473	12.2582477029936	10.5892071395996	10.9276083964497	10.3033693425151	11.1990718858551	9.29113337754605	10.016105196218	11.7378776468952	10.5042045953925	9.32192457401111	9.1132816748672	8.10935149908649
474	11.6961288833961	10.9290096982291	10.7834562335762	9.57733470445199	12.7567251868868	10.2905375857257	9.92787402879921	8.56567504811383	6.9314677395841	11.1555886386552	12.2826310011	10.8313856725632
475	11.4392414358219	9.11805956104318	9.77566616265321	9.25983021139517	12.4999836665249	11.0254521792779	8.90868376539441	9.08759218009242	10.2561229625203	9.84611537170199	11.1619799452993	9.80660348614098
476	8.64767595110303	7.19911655123499	10.1237427345896	9.74254760932156	8.84873739599928	11.4394075658101	9.64318511947188	9.35486872917481	10.7685334123014	10.3554544800111	9.02387640656145	7.85979057765427
477	10.3528650329233	11.8588336310809	9.92407466397259	12.1559623187525	8.01274270685797	8.2278561096545	8.3595597871967	10.3524594225725	8.42490151172862	10.408837883736	10.3656424859867	10.5703695544758
478	12.7620498060167	7.18888944893613	8.81421561267671	9.09414427871598	9.7755958239944	9.60360439487803	14.5890541078683	17.6645521636218	17.5011590747772	16.2241864865795	15.2523680832412	14.7545332251108
479	9.83770027765521	8.68278539418514	9.32802531038457	9.6041480913952	9.49013496025441	7.24963747889632	10.3797668717559	8.7767977741343	11.033760011297	9.26558818318352	8.63172961393025	9.30990847389364
480	10.7544270944138	8.1753547344111	9.52036483975473	10.6083413260067	9.10591733190434	10.9762635101457	11.3512616489956	9.83665893879597	9.95529340711563	9.11555487035506	11.4097973653766	9.272530889596
481	10.1033196275952	9.71466259857138	9.57449932134158	11.3643799533373	10.4441800671397	7.7674302518059	11.8636932244062	9.72975550452648	11.0481328631094	9.71092328785437	7.87548930170877	9.62967985439099
482	11.9876141366499	7.09369282272832	9.52500211248812	9.67160272944318	8.91882190873836	8.90629301664864	12.1995517777406	11.9860919296497	10.4406296372785	8.36235503426759	10.8119208576014	12.1865661311717
483	8.77639382955783	12.2622174128524	8.9177537256867	8.66102780674712	8.49742882195968	8.96139859379653	9.95650511829222	10.7381768872028	7.75469029437434	9.58279596305098	10.390415024698	8.13263462612943
484	9.78467423633476	8.41011973794288	10.0500745627922	10.4251851649039	10.328095938743	8.79315489041789	10.1598811179164	10.6507511245019	9.57514405808169	10.4104710654683	10.6610703164682	11.0220319991867
485	10.3523268803263	9.42583336159471	10.8008403084971	9.8098168476219	9.38084803595012	10.1268071784077	8.20148165222686	10.4650113358476	9.51037037313724	9.40270794207885	11.3260285582396	9.88407681960081
486	8.44068408353715	8.63728348305837	10.5382133713189	8.84402717318972	11.0335081680467	10.5624982613458	8.1349140115845	8.72028991649511	10.6811597463064	10.7896233750806	11.1540125412037	10.9049608934191
487	10.9864976173196	11.7076352742836	10.852763092043	10.2899219756854	9.12066670094243	8.57548449760419	10.6271958972283	11.3665700078724	10.7311818795983	8.39074699190371	8.0132405686387	8.14779032680886
488	11.415418493539	10.9142089469834	11.1180659271306	10.2591930432607	9.95447300027087	7.45419941459275	6.85232067643679	9.50078666442098	10.29829484242	7.58193443151195	10.0346796512495	9.57362676360442
489	11.1806516579491	11.4643285157436	10.0282565163185	11.8414649234146	9.29254077959874	9.38399968303004	10.5106475352094	9.51157401794787	7.89985730404996	8.52687062309259	9.02121987098421	9.70048396733876
490	10.7779543995621	9.51958666323071	11.4786165334654	11.4824545803046	7.8685481330588	7.12895575360334	10.7687515841644	9.56471562542113	10.3379231097721	8.50745087128647	12.9839526958837	10.4649481533556
491	11.510588976734	11.4527602492143	7.41925796978487	8.39818714990198	10.6657637885299	8.00874148251887	12.3629092849529	8.18019578880543	11.4765090054687	11.8253598068663	10.046302810509	10.710780838806
492	9.13697139843991	9.52114418790473	11.3270812055026	11.5807029739351	9.55779020291324	8.47075655137682	10.0367692750817	8.86256347528804	11.05982118324	10.4358198643279	9.89158057939595	10.4104094225951
493	9.98775241831233	9.59241339426136	9.08568436144356	8.70695076422141	8.29492651675844	9.96674444663515	9.67173441728543	10.2350992677294	8.69741276514132	11.205511187544	8.34286106836472	12.2542753701172
494	9.50334901567523	10.5466407312987	9.71812440934646	11.3445853848814	10.994417135875	10.4760744700533	8.55093817906945	10.4902592306827	9.13386489190883	10.7218379388891	11.0093507062126	11.065891766725
495	9.35711734358561	8.67410047537985	10.9429942935468	10.067325765656	10.4673007680433	8.10345149456971	9.84660413948382	10.0838720712926	10.4898711834241	10.6019533363405	9.20815516960862	10.3989742475389
496	8.76927258649691	9.2249172719041	9.18617152510579	9.49987477587712	10.3604557363356	9.10806065020297	10.7380891809617	9.36552291370638	9.65142759932065	9.72409323364193	9.2266368128152	10.9647768583347
497	11.0082812342673	10.2582179949508	9.25810582161573	12.266066965953	9.55034917700361	8.26284220521762	12.1169500164153	10.7771422817865	8.82810585179888	11.0278219311289	8.1645928877106	13.0902778313974
498	8.77384432062322	10.3684644707357	8.03264139533266	10.1524852984222	9.39305957526389	8.43969734209429	8.33801247742803	10.3904383490845	9.12349817763464	11.2226941090224	7.82438082440184	10.300460037836
499	13.6124264217614	11.1825863790562	9.32975558001992	9.46436563506588	11.0081014376936	9.14242477280693	9.21721308115428	8.01166298026021	9.21499598663478	10.8846858895162	10.3535580449653	10.5974036808793
500	11.769167611998	11.5348918296218	9.29156346027208	9.55613197482644	10.3429063763685	9.64760371435207	14.5890541078683	17.6645521636218	17.5011590747772	16.2241864865795	15.2523680832412	14.7545332251108
501	9.20475368053303	9.20690851386221	7.484209706946	9.87246251278503	7.73246366019994	10.7003937221005	14.5890541078683	17.6645521636218	17.5011590747772	16.2241864865795	15.2523680832412	14.7545332251108
502	9.35027932013337	7.80435682491709	9.22076894063652	10.177270415084	12.2158607822917	9.63518179358507	11.1416383879069	11.391436770493	11.1107513950958	9.84683761325434	10.8199262610309	9.88783142528389
503	8.93289571721498	10.918020356426	10.3157903224768	10.9073998447239	10.3788695057132	9.90981899478245	14.5890541078683	17.6645521636218	17.5011590747772	16.2241864865795	15.2523680832412	14.7545332251108
504	8.27005805015929	10.9887189498689	10.1240185746435	10.5634234295134	9.23104880441226	8.51274539670987	14.5890541078683	17.6645521636218	17.5011590747772	16.2241864865795	15.2523680832412	14.7545332251108
505	10.5082830491706	10.4266137698062	10.459866761231	9.85233886766621	9.3154892653703	11.4865348911688	10.2707909439268	12.3904818093683	9.27968053058314	10.0773525014577	9.52517152588935	11.738324549678
506	8.74421450733494	10.5971643841672	13.060671174864	10.6125000816877	10.0523676568869	8.19411490270895	10.2942739094885	12.4909654948221	9.10532094837894	10.5629626665802	9.0889447331554	12.3085135049772
507	9.86793040143862	7.67148333619406	9.85167907153255	7.99846995912542	10.3431261353388	11.5945511679752	8.95045820898063	10.4443072084382	8.49684304397344	10.3065714117047	11.3467997347118	12.2878696921668
508	11.331251912714	12.3936709050085	9.14217426107731	11.0340855153911	9.83638860944502	9.74911326255786	7.95256104383516	8.32829528286922	10.0994065511506	14.4321056942089	10.7727952898533	7.29682996279478
509	10.3265462251201	8.82404930096566	10.0810119013334	10.8810661174663	12.4343749041621	12.8427850994473	8.84084954817762	10.6963781882983	10.3317621771957	10.5491328821672	9.49380457466242	10.7232090400848
510	9.46358861747072	10.62533244248	11.4428659660473	9.75719571428787	12.0832313787389	8.98353259662201	10.7836821236482	11.4161553175245	8.65187879248676	10.9037537581613	9.75037779438621	11.7408983833227
511	8.2451499512262	10.5483938665428	9.18660402062956	9.43008343061135	9.06461701070985	9.40879779622643	8.7675904344366	9.78641151420561	8.73738680718512	12.0697801757224	8.25442377612636	10.7088503895339
512	11.8108263063395	9.30481532196564	10.4522276407397	9.68641407411565	9.21590322582827	8.36157196544253	10.2351881187483	11.8220345965286	9.24209066033985	10.4369715409024	9.81604867968189	9.76600298267746
513	9.97030605817488	11.0745875222305	12.1767495041902	9.02693412233239	10.4856703460719	9.93571887252311	11.5853219722258	8.6322173629395	11.5865241991911	7.29368998491514	12.356302610267	11.7479679854487
514	8.54665144230043	9.09706675921982	10.6017263954155	10.3711242189147	11.9350479479069	7.99607811755692	12.1708055038219	11.4988367227478	9.11413315955496	10.638899447991	9.73015109969543	8.98329827285218
515	9.89712988503838	9.92386638861947	11.3215026396125	9.01832860007579	9.15554544558371	11.0760192764199	11.7451668836857	10.1497900448009	9.99378496422473	9.61429893325272	8.38154124982162	7.3523891511765
516	7.95241789388537	10.4066358290833	10.2227309234291	9.39448156142508	10.7143783994891	8.7848350767095	12.3581756806926	11.3358722915853	10.9662428263855	11.3709602886849	10.2664843130652	8.84960467119751
517	9.88524222362081	10.187847310103	8.19306430980953	11.6591821844922	8.49042718584151	9.4910620481865	9.87853068173084	11.0472453713915	10.1924351612868	8.48374965833686	11.249551506307	9.51284254156565
518	9.90609575803793	12.9789485012446	8.59180198019388	11.2921924090119	11.0378035372931	8.94806545020266	8.15656649302545	9.18716417201901	10.2583161545901	9.65598082749547	11.0304789867187	9.02610055190151
519	8.71536764181042	10.3505343649388	13.934465849627	8.38012660987345	12.2022369314019	9.30003542696991	9.62635532962888	11.0013273830437	10.3493973975868	11.0242653787124	9.18712982443146	9.97654629394207
520	11.1023391521003	7.87862784907083	12.3049864880222	11.4419476308041	10.3412071931384	12.2548700963655	8.75268245084219	11.1221176634205	9.73882178475533	9.48220464457881	10.5855839159936	9.33834575857753
521	10.3060618175496	10.0976566866482	10.4972381242211	10.7714468246813	7.76724818278962	10.9061338513643	11.311071036363	9.99155159496086	9.1719065476401	7.41726674267052	13.1221303255919	8.53860368765998
522	11.2111757317303	10.3298031158562	10.1109423056086	8.53932218329438	9.77711810586076	11.7000132594731	13.2791162505552	7.05395296206062	8.90119527825397	10.3360587584237	12.2203906373893	10.9455528606688
523	10.3539096669356	9.27073299733088	10.5735263712254	11.4348818838944	10.7578372322777	10.107863831129	8.90304544823953	12.3078024579715	8.88823539024862	8.19093619495011	7.69093925607959	8.41421906984453
524	11.5753713854082	11.0921791153992	11.2806356507142	11.2664751154142	9.71642278054315	7.18220293460304	9.03737360220767	9.0267027878387	8.61615014365695	12.0061658392831	9.93579222440211	10.7078230933063
525	7.79126540960757	8.80225989092627	9.21426402312935	9.67022256482949	9.60714093345619	10.5072586584029	10.9337069296628	8.78865179804525	10.0689370595956	10.3727979005832	8.48880579459495	8.26366892964817
526	8.95900644368932	9.37206883917189	9.59736612032811	11.4027852072151	9.62555032803978	10.4012121168542	9.66353188647725	9.08267299282242	10.09936264595	9.94414879778456	7.5708062423814	8.98060664710409
527	10.8859004991288	9.35632141311113	11.5055836622592	9.5370581721809	11.0180536492797	8.46174682088886	7.902794668894	10.2262070271667	11.2087465450734	10.0588978771534	8.98994285843521	10.1000999880661
528	7.31900293334325	7.95382936643196	8.42041678519029	10.7098444997841	10.9891052971346	7.86488583570384	8.22524361710745	9.25128374864052	9.43146359244458	9.68381822993545	8.39497554479657	11.3757768488797
529	10.4892298823248	9.29595830437885	10.9865454280411	10.5151155471134	11.3000611939785	10.0163182029441	10.1897388775422	9.3214466057612	8.25798939673096	12.4838269473812	8.63245887215447	8.70877300841732
530	9.02814139126487	11.8337150279559	9.56676191974285	10.6948675211912	9.96867236850951	9.95785967770369	9.23874582302651	10.8616236656586	8.16142858599113	10.9492436307061	10.3050597632692	10.3423329192351
531	10.6075306917774	10.9692635084049	10.8655860063397	10.7636461118675	10.4373460760417	14.6418465963153	10.7203183198588	10.7507965695077	9.66833651413299	9.88957741786809	8.51956537667649	8.67194232908502
532	8.75330041691108	8.93406229542311	9.82839689396659	8.57684756089013	10.1651168824109	11.3821295842194	12.4205311404933	9.77664524419575	9.91286661310863	10.6711192598902	11.4337665748355	9.93238180862606
533	10.386751791592	10.717378449457	10.9788861385143	8.75190881205872	9.15731695157584	10.979417517767	10.3616439459873	11.1456787241994	10.1328290790861	11.2190364421882	12.0431107331576	9.24751535773639
534	9.63578533029266	8.98435206808634	11.4178167778927	8.69209166667164	8.40037032091207	10.3279695670578	9.76914049906006	8.67520310030818	9.68062211648001	8.3923606041833	9.28808115590136	8.75034356326643
535	9.99280555837044	11.6584270190509	11.429849688081	9.98404577180198	11.2704312189525	11.3030751480476	10.0113440840899	8.68670091798239	11.7707480525652	11.050206422511	10.0688071215052	10.8494695862679
536	12.557505232784	8.87062898912535	10.0550522203687	10.8476309819792	10.5070403270935	11.5636719179797	10.7511898682776	11.156547783339	9.24709264949425	9.84444296354769	9.21059548146906	9.94790863344692
537	7.58494290653757	9.84575479298976	8.22392232749143	11.4638809082426	8.78595050122664	11.7077537459133	9.91056620787738	10.4579802588857	10.0900236301108	10.8717139950165	7.47407807641708	11.0476482723793
538	9.11285586109272	11.953158543817	11.0894079932685	11.6954527856043	11.1937335340093	11.47504868527	11.2164365784494	8.93373136794298	12.2120482356468	11.5031205836068	9.21196436404744	9.96386023239644
539	10.5071764092331	9.76778111680118	9.36744802292937	11.9691786429128	9.51004931527836	8.8811865528675	8.78746740738615	11.6745316276802	9.5765832148675	8.43887095155397	9.09281411623056	11.2660350887545
540	8.76471742718723	9.70034600998185	10.6244519899684	9.57612799814022	9.41365929848572	10.9516185285746	9.43008150904132	8.11091633501756	11.2798978612609	9.9015201330571	8.38599230096036	12.1485852188462
541	10.076446498887	10.8964407838166	9.76013111696909	11.6933930949705	9.80979075313394	10.1826697941132	11.2063864524574	9.54142099220853	8.08474176240559	8.84489200024866	12.8353730709079	8.16879680372398
542	10.1107936052038	12.1239034944324	9.41577505028138	7.8449706055309	10.0496196294341	9.42472432251108	9.55133241846542	11.155799193434	12.7727315611668	7.94291699252883	8.90734715339655	9.98568205893504
543	10.095912327758	10.9363367725453	8.85775593383987	12.3612795069214	9.66167747743548	9.80287688492885	12.9506705390798	8.42500656284869	9.11945417097219	10.9466775570357	11.8367523816972	11.7005050797101
544	7.42829845792907	10.1802013371072	9.22702330652482	9.58959764172761	8.18907769392228	12.2442681303779	10.8176078336326	9.79482901448806	10.3860783403367	9.4680474948056	12.9105712041199	9.0229944723771
545	9.77176542316588	10.2063353818339	9.87523321822017	11.0080309977126	9.66214604067122	9.68076164124506	9.54444668004376	10.5549818909861	9.31860536422088	11.6513953430691	10.5556538958989	9.98721285052496
546	8.15059326431722	10.4529020408766	5.88129254892184	10.0201386235732	10.5298598219879	9.43713950136153	11.1651908601698	8.74974525947018	10.6691830237244	11.1101180185306	8.54904401904216	10.0591693118784
547	8.75150144232961	8.78282532346056	8.64733952352142	9.59451513886032	8.66807687843857	9.29888803435873	10.3415828257251	9.87936098448932	9.09408891873373	9.13309742914492	8.71308216856364	10.8013203021875
548	9.2458539757754	7.64226929720485	8.94468031580812	8.61888751555813	10.6999182074671	7.28640189373946	12.984369359552	11.8141960636096	8.91869409362649	11.6969041843317	10.8530970509366	9.7524553059002
549	8.50527506143911	13.8750836725023	12.6255589208009	12.0874573924639	11.0197387774744	9.96831959632311	9.89321866826034	9.57405218021242	7.8334477505708	8.70449834885399	10.1320177999731	9.99796632478633
550	10.8358928635565	10.5386535440349	11.4111054529902	11.3190477366365	11.3842190173449	10.6279325064699	9.21667703618665	7.19794411725626	7.13651279210349	8.81645033626644	11.1941859454529	9.98192883762721
551	9.91663148808052	7.03324588710459	9.97457742127866	7.85107540839637	9.59255046870264	13.0380797634602	9.04958576550825	5.67815730924419	9.96079757712914	10.3483864552145	7.2238311888042	11.7341486573373
552	10.6468624498768	12.0983528310415	11.1108007494502	8.1931550913061	12.0256551932943	10.9512711417345	9.08547176450052	11.407099608124	8.56026937563245	9.40627612443981	9.98580479141304	8.94217702203456
553	10.0689473910756	9.37993665832766	11.9528161088377	8.99423699724491	9.48288231602682	9.76775620249134	10.7861625969575	8.06408757750564	10.329690629423	11.8215418742885	10.4687944258461	11.2562643306218
554	10.7128021295778	10.483534954694	12.2010369086886	8.8553316690975	9.84582899652129	9.2136691749723	7.75965407706932	10.6089753389579	10.3639554237246	11.1317283919766	11.4026528996881	8.67372166923923
555	9.98455036220251	7.76708028828839	8.33472493476031	9.51123124149216	9.23708969434959	7.70773012696183	14.5890541078683	17.6645521636218	17.5011590747772	16.2241864865795	15.2523680832412	14.7545332251108
556	8.94335335848885	8.29704194393418	9.36676966111887	8.90486893880794	10.8292590875309	9.98662988132565	9.33258247666061	8.40884415715705	11.1147667398417	8.55589504395926	10.8964673120266	9.63957617365532
557	10.2556471550216	13.8078187961464	10.4607115251623	10.2588712941584	10.9422034829568	11.9018627756738	9.84624926888235	9.2009768626028	13.843798029474	10.2122362431776	8.75106665244978	10.5644545139043
558	8.09442800335761	11.7749932316978	7.93884385201548	8.71681399455478	9.00355790673632	11.7831674367039	9.33402679710913	10.1182908252592	9.88816695575065	10.7504846613983	9.80253803728162	9.25141091318954
559	9.45781720358216	8.26726198234232	8.92070205059356	14.3577870352149	9.85225615452523	11.4881556697017	11.6557752608352	9.34152773621743	8.51086697245328	10.3994200922023	9.70012514180846	9.64530968546467
560	9.47368349453088	8.98177704981498	8.70138845733621	12.5012721906129	9.13493380387723	12.0551524991531	10.5502417621193	10.6757533231737	11.8833492260826	8.34608760404283	8.82588263575564	7.49414227882951
561	9.86276638422739	8.00600230348331	12.099859954114	9.82298154715925	7.49695244556578	9.11035277425796	10.9823019520106	10.8192339132265	11.3311917235542	9.12095355991898	9.75803990364287	9.44832781952508
562	8.33886216985424	11.2949113223984	8.03260794860805	10.2188709239587	8.98163302473943	7.89915415426621	8.48641176656633	10.5254607719558	10.9174322854177	9.94135400573691	8.92995053139871	9.27503426905
563	12.6071480274499	9.08402633546391	12.6540931646416	10.0463950359457	11.3476957210241	9.2355854716635	9.28633301698587	11.0001272078082	9.15523190293016	8.45519832747753	11.0086658046059	10.9506541501341
564	9.6367816592854	10.6280525553916	8.73705528310088	10.6184531138653	10.39479104903	11.0674120844547	10.7529016106968	7.85292888696941	9.58168615813467	9.81653432148291	9.75268420154471	8.44389381655144
565	8.87197783581799	10.7971210016249	10.7729909804697	8.38915993524709	10.7491301640355	11.3343651344654	11.252960490361	8.93098497743047	7.97548096897861	10.9926598802506	10.1346706272349	10.1304420112167
566	9.3692428330981	8.31883037201619	10.5415119576338	10.756736740069	8.65776117921738	9.63134836082992	9.44252568341306	10.5813428130365	10.8143185996536	10.8072013728695	9.9614399089018	9.98482557764518
567	9.0873090096657	10.3679507445333	11.5649338137996	9.10533223973695	10.2950469558638	10.3272779047343	9.13794750139864	10.2221428091666	10.3660369305538	9.72315890942541	8.98473826464368	12.3032243351862
568	10.5035186000585	11.0525499474357	11.1682140344461	8.82839491950025	9.16486015347919	13.4899993087177	9.95228871760043	9.54820204843091	11.736535684824	8.5652515464843	10.9784655734925	10.5850352433344
569	11.4181565660642	9.67354964555925	8.40731661678642	10.2323606288268	10.5187581253725	8.53650697562547	8.83654939890193	11.4285488790481	13.3107279410249	10.0791061060331	8.92390380075458	9.89931424406206
570	11.5642060283969	10.8363068475014	10.7198984664159	12.7808277416011	9.13394236923059	9.57256164897429	8.47835277369691	8.56554363735648	10.4510923881536	10.5065809819794	10.5555302402459	9.94652945202995
571	9.42446296795214	10.850144317945	10.7796497666975	10.1158181842619	9.96585476095853	10.7795096384591	9.12576083964734	10.7669852740509	8.15904915452067	11.2641565445255	10.7391224142329	9.41402034613194
572	10.7795853891325	10.410773150054	8.31381061475505	10.5539180267179	8.82589316944953	10.1857463463932	10.3363825263445	11.5582280670883	9.43152843896766	8.91283355714965	10.6523734921926	9.06345312610503
573	10.6374440058162	9.40708631504906	9.6423934459731	8.8873479757845	10.4210919649712	12.3680327209096	10.2799410090553	11.9958580597427	12.349363549314	11.318151960678	12.0749239330668	10.6330612606895
574	6.50452550629315	9.18014987021019	9.98367325015266	7.07375904024677	7.81207933764198	9.56252808842608	9.59955348015461	9.57382146433543	10.063047283686	9.70389180661727	12.1279025218853	10.451233875957
575	9.91602637217759	9.57249565212928	8.28388865940576	12.3786873174373	8.88988876083	10.9413569067028	11.5864204367258	10.9752376954988	11.8100522429361	11.4387153561362	11.6086088406246	10.0712411803662
576	10.5578695677015	8.2875628019028	10.160917597637	9.61068312307868	10.3123911022946	9.93353590065915	10.2418222214433	8.69689538338831	8.11090585174835	10.5137830736085	11.5325266904233	10.9339317482051
577	9.48653417371561	10.1374465611391	11.7330926540765	10.2212565711828	9.32589407412831	8.64960796136914	14.5890541078683	17.6645521636218	17.5011590747772	16.2241864865795	15.2523680832412	14.7545332251108
578	11.3291904649878	9.69411764888421	8.9977566955814	10.2973636543951	10.2029318683217	10.3818482810743	7.04354597067205	10.1077497184512	10.5365198925083	8.97167076588189	7.83032329189014	9.44334870890751
579	12.5784576303589	9.4317762999345	10.4291357158591	9.50373209948142	10.7693247288868	11.4196141955801	11.9993742683962	10.8231718967335	10.2143401911133	10.109695756503	10.6573244557899	12.8310218098158
580	8.30235232216818	8.57100414633101	9.01933900945231	9.85721510244887	10.371502794793	11.0678111082831	9.31913690130891	10.5957780848101	12.2856867876213	8.95261666362235	9.98453180993085	10.6359810858759
581	8.04719747551904	12.2153264237637	11.9596363927746	6.86958565398804	9.32494450651158	11.4153034302415	10.4221573334117	9.83216459238915	8.75216736131733	10.4163868856923	8.2691333831395	10.2304172467627
582	8.8618083086383	10.1057885355432	10.2041517855568	8.84160637378419	9.63367435814678	9.84363912541386	8.92560484105332	9.51695013534472	10.3928788548769	9.17258559762534	12.4075696917277	9.56413252362189
583	8.77122850247802	9.93302274484641	10.0853478277765	9.52744417228234	9.23134635238484	8.05645147923369	8.30412603623821	9.49743315010114	10.2289034978098	9.09700097913484	9.86634096658169	11.590276782973
584	10.0283592876395	7.75340120139945	10.6706666806324	10.9185903392982	10.2343031711418	9.0282232485342	9.29706865190914	9.30863760460987	10.6266375419462	9.48769780434216	10.1325142855636	10.2148322528384
585	9.9617487516722	6.67757234051279	9.86817237648258	11.9852605238888	9.88291898325908	9.67067183128058	9.07912860796239	8.3151913594773	9.9800959392514	11.3706789609633	9.67293692601582	10.0520179216224
586	8.1695668232914	10.2506111429664	10.5001881059457	9.31784079489478	9.28568368794719	10.413421847181	8.50053561655031	9.56619484597702	11.8737714148827	9.19660277235753	9.26806942533336	10.4742551962
587	9.72011348329411	7.77182903621325	9.40468023358121	7.64080910149532	11.6661417668129	9.34522360120109	9.91761490558758	9.84814959555253	9.41799012952155	10.1687679189689	9.08829818468353	8.58517915648712
588	8.93312631183531	9.74493717968752	9.88973564959044	10.4414162160035	12.3389657099636	9.98792694421076	9.18473480065381	9.14654028414156	10.9630335174115	9.83250471187028	10.0626636234882	10.6718300840489
589	8.10380992511654	10.1357633584076	9.57576389735657	10.2855924553016	9.29568029472098	13.7160703085444	11.5672452777009	9.28512467505301	11.8878722129715	10.9453708093012	10.8643495555094	12.9599055601454
590	8.64836844301649	11.0500431601381	11.4810228776687	10.0724632337199	7.90564597702504	10.3483143877891	8.63356074363171	10.1350727990962	10.2898967114043	9.27924006954716	11.2705619001683	9.04792089661434
591	9.50953138462748	12.7014780009982	11.1945136429259	10.1032575241643	9.31748664832853	9.32254047058997	10.6246216048689	9.84287427573882	10.1513684495368	8.4694794623438	9.4781308263969	8.40703477178392
592	8.76942027125176	12.0587801879045	10.329830464367	8.53934981691129	12.3541449795905	6.7640335116802	8.28621222681199	10.3651029030832	12.3270107941736	12.517128453184	9.75230600716796	12.2298973617288
593	10.0413241614565	11.0014024010291	9.12969543756076	9.62451016081409	9.07997381530757	8.4715114812099	9.0663632548597	11.8819405662056	12.6205103247369	9.33281657282504	10.1005413925409	10.7882894437156
594	10.4463180113881	9.17395426858209	9.73127734892638	8.24371620475836	9.78931164392093	11.1063393410986	11.0828891051353	10.114698758745	11.4726334675429	13.3001321091676	9.22601525073716	12.1793963148508
595	10.2136785254574	10.5877321716057	9.91732148990732	8.66319739964666	10.4255920149959	8.08798815862442	10.642634273331	9.32787102976797	11.3672718920297	11.3028011785821	10.5886755056209	11.7303791855687
596	9.61094685936675	9.96859217946211	11.8797351011422	9.50987992635762	11.7332118017871	9.66182976728828	8.93761062168651	8.41278002751348	8.65550977264916	9.43998714688452	10.0803635061705	13.0076578287042
597	10.725260404763	9.11657271491202	8.37064279435859	8.87488535976392	10.5824732895278	8.51701326984222	10.3528650167461	8.34586829290508	11.8890513090502	10.2224865739062	9.60499919435526	12.3673473815885
598	8.41056866462346	10.7545902348587	9.91934413069021	9.86095396681532	10.6063379323701	11.2489304097745	10.3921475368018	10.2689930180805	8.27745974412922	8.72736160308622	7.29794507299094	8.01699263497534
599	8.52517036573203	9.94975076778979	11.1961155722234	7.44966477526299	10.4195350146092	7.75875668944798	8.18944992470011	8.15632246470928	11.3664380635514	9.36399513643307	9.15714567503818	9.66108605090664
600	9.89496505912981	10.1799821477504	10.4698966938041	10.8598806541467	12.1103687988577	11.2955796107134	12.4770743278495	9.54365857922819	10.1227475605849	10.8422576503415	10.2971935112797	8.22926337133882
601	12.0162034914545	9.35538796982877	11.5127162973207	12.0531716889848	11.8966135843914	11.0355973204483	14.5890541078683	17.6645521636218	17.5011590747772	16.2241864865795	15.2523680832412	14.7545332251108
602	9.45473688768042	7.83181580678603	13.132759072426	8.94967782763034	10.4973609964412	9.31123593500897	8.04429625265229	7.81139839108549	10.390561854427	9.37185538705151	11.005815198447	10.7212822516973
603	8.15406807292089	10.5111560597353	8.59737067775735	10.658522924072	9.21732389626337	8.47485139637084	10.9930947886266	9.82186569095936	11.2602959801019	8.70347192631273	9.43729787147416	8.99026064562957
604	10.6582269317366	11.2904880623286	7.73744924445615	9.98273303634352	10.3591316311901	8.90988312670359	8.15380926967013	10.4310684928258	8.5034670719842	11.5997391817974	10.0206699821195	10.3216333692982
605	9.18479274688909	12.9094053498155	8.87839724916007	11.161632922099	9.71399321945536	10.7633331118484	10.1827505191916	8.43914412210483	9.8348025509211	10.5724980102939	13.2242809602514	10.2579045718961
606	8.84925563397488	10.0028993119576	9.55062105216711	8.96949938563028	9.86692568254628	8.72918615716485	10.3353029617864	11.1679950102332	11.2704361283358	10.0920589878039	10.6040589079663	9.89775554455746
607	11.1791782570321	7.67636974828024	11.231758052399	8.4888141925445	10.9170006294459	9.27995215517265	9.30175903301001	9.88266093142904	12.4236505938098	11.4089509304835	8.39206599078162	10.4303006603276
608	9.95960477791114	11.5020731325987	11.2321859363553	11.0477274012759	7.79672984562677	11.7730261301316	9.59946797279437	10.2310369456354	11.2552850312069	12.2907428561523	10.3347327844564	11.2664088865266
609	10.6554031039701	8.44282741810638	8.53424926601567	7.05097496448727	9.2028626369796	10.6967655333068	10.5562439483496	10.589757531219	8.42013084124962	11.2321163583106	10.3328598889881	9.58551592841009
610	8.95271885698151	10.8665571164059	10.9459547046955	10.5644705816183	11.3665707156655	9.01392285875808	8.51515628512874	8.9440093013421	10.7217636343051	11.7204193617498	8.12776432509228	12.4692233886526
611	9.59176771250722	10.6710626510693	9.6894782264983	7.54169121461344	8.60439845440405	11.5093521990953	9.70648955277577	9.7352790834922	9.29165579514232	10.5453924369702	8.24208839540786	10.7422190919208
612	9.68500770894124	11.1866506643044	11.9772732766072	11.4120745187977	8.31451993826512	9.75378232543882	9.93316596323629	8.34037615652792	9.19731761688113	10.9180799925134	9.17972759339711	9.46845556375299
613	9.21321810484046	10.8084831636097	9.69309676934216	10.465657021231	8.46255271169071	7.90296649618084	10.3387230863058	10.7564335676243	12.5343877286895	8.24404130859722	8.97992727735032	7.49935100629717
614	11.5799354053232	7.83823998971031	11.8079636899171	12.6185547065965	11.8163347332542	10.9382989765194	6.51552583434486	10.2319659106603	10.7789761154027	8.21059014338842	12.2156623640887	10.5545169251585
615	13.1128823575748	8.5496076192496	9.25506358044862	13.0700620260388	9.28493296824966	8.04313332364594	11.3685170256825	11.0778136639508	10.9212813472939	10.2598911648486	10.3629892565896	10.9197140565656
616	8.05782437513927	11.340317527228	10.2724159820463	9.56274882509771	9.72094224656532	11.1256310471231	10.6309336348199	9.38656384015869	8.74282406421891	9.68749512734662	9.60226083262802	11.5261432707757
617	10.0245042219908	8.71344654257755	11.3450037273105	9.279008054764	9.26436279367807	9.88848209303689	7.98871354888309	10.2962738966836	11.9690917749953	9.41897674063657	7.01200183171054	10.0512389805456
618	10.5051288060859	9.61704228657003	10.3788200415381	9.82272967854688	11.4076432272208	9.38467080158199	9.89713089871604	10.1690762835572	10.021117546113	10.4961510667309	9.73404647278007	9.86757098731748
619	10.2086710215197	9.95457942095877	10.534954967948	8.93257643834304	9.81415113066733	12.2898812002156	10.9043605966793	11.5750841414461	7.3460796063368	9.8310154142381	11.2479640151455	9.35680627268741
620	8.5840494856616	9.66605150252928	9.61239957063007	11.5647012096461	8.19090592728289	10.6062179630139	6.77603391388999	9.90488126950593	7.76903079176353	9.94080785654787	10.73300451724	10.6986907018724
621	9.19569589371255	10.3048065050593	9.06027045715	7.40917646056599	9.6639724904179	9.76974147174714	12.6636727798128	8.73698501598969	9.16355305669558	8.06395951100983	7.13723722624943	10.3149625094775
622	9.42612152494452	11.9076802397023	11.1606540142815	7.640725068546	10.087195302243	9.13593692075957	7.5664116998221	10.4637319632516	7.84887539918725	9.67694762313354	10.9312393828942	12.0193359151019
623	8.7262586797072	9.84275265291955	9.01245552107984	10.7803841412473	10.8726921884187	9.74210741807744	11.3667263762038	10.6259384889986	11.5452983603208	11.1477100220128	9.27814433708049	11.0163938887701
624	9.61641109776955	11.6791772309182	10.7144593442785	8.80348937640357	11.4040206744507	7.93792230686496	9.72088613430261	10.5110017331945	12.9185690572281	8.2985000234625	11.7819293257207	8.89506409904489
625	10.0269007955487	8.62184531939183	9.42605064772726	11.2040271173579	8.83048750269662	9.24559064912259	10.3269981926288	9.60168689728091	8.87339143590346	7.24080838227478	7.63539905839109	11.319946896816
626	12.3499942035435	11.2960224772044	9.79001227603153	11.3890796638269	9.07108833724507	10.9295554206817	10.5983764896314	7.97762722314955	10.2741693333388	9.05836023392371	6.95942507440087	11.2580785774357
627	9.32624237134054	8.0999435871344	10.5994415277331	9.2028467206325	8.77951234679139	9.02688519705622	10.1310795756891	8.69532461401442	8.65542039607457	8.85481529228867	12.0346063766308	8.11434157213941
628	10.4003023367639	9.17963509869511	12.0081458490636	9.84197980926804	7.80526420778936	8.53039899280187	10.2053621976991	9.06083224594596	12.4422684591551	9.33769417168999	11.2392646613965	10.8682711716738
629	11.2931468338065	7.81759243511138	10.205594017383	12.0457617068527	9.03980769702802	9.70236002963624	10.2584969428407	8.42931095008764	9.76294578826972	10.9236291385683	9.51051714278417	9.84773184861936
630	12.499314394627	10.9943507462694	8.7578546582628	9.67515650464794	8.36427139770606	9.73155530946652	10.0077544036928	11.6403460560651	9.21371384855439	6.85729231851562	11.1824060676104	9.72112904841367
631	9.88776395989684	10.7782540597834	7.08471018711988	10.0980553056573	10.618503595241	11.2367630517034	9.49572961574532	10.6801924885161	10.8026673908612	8.91180721080383	10.6805670571403	9.48040693252165
632	7.13998764174778	11.28334901049	10.5121466406935	11.8771241970477	9.6554137585695	9.87938316804405	9.17315695743966	10.1921538552696	8.598235203204	8.58090956215844	9.55981645071351	7.95322381622
633	10.2998372084461	10.1473977100028	10.9741154561712	10.353471293919	9.46974007549564	8.98320910952477	10.0678114997044	9.65762062269615	10.2498258830561	9.78869686457854	8.67406226804355	11.271368285688
634	10.2940097136852	9.83264333763042	8.89915572658155	10.0781348659833	10.1219475635792	8.99177168353533	9.14465510167289	11.0234207915284	10.3437387571703	11.1136126883573	9.37603389265753	10.5187801934558
635	9.93844850661899	9.37178801585594	8.92303044840273	11.5212312338476	8.50434497037604	9.66381828965489	12.1170164612468	11.6045647776799	11.1013099143556	9.54905573530603	7.41599401392199	9.41143630637265
636	10.4620224790944	9.30293181567006	9.62547307528347	11.2103764600279	10.9163411422993	11.2352151095467	8.82698714880758	9.26578725611051	9.82904938799236	12.5020488177861	9.09666349965718	10.6431789745718
637	11.5083630097915	8.31019698782625	11.857772200035	9.92122961686868	10.4000615895482	9.25306765437317	11.6827101796054	10.0729922094783	9.6548813493986	11.4054144183094	10.3576340213623	10.1926161307603
638	12.2621897418385	11.1765943025864	9.84464470500736	11.1119048596906	11.0127426112223	8.08970338747134	8.91977870077571	11.2003189579699	8.2516170103248	8.93443452393499	11.3432494265155	12.3535633072954
639	11.8056148154347	10.0571753416635	10.3330477800145	11.1715585507675	9.36876143692094	10.7387151019294	8.04297128657424	10.5968936101338	9.51599634756802	10.9227255856673	9.96210924417238	8.13234258416871
640	10.9583604237009	11.2797119189405	12.726183560538	12.018748606009	11.5646209259219	12.6126060876601	11.4732820473826	11.9330281892446	7.85502702088495	11.2689699981179	9.84545632695712	10.2976360979954
641	10.193715726448	6.79179114878717	11.3715417939973	11.9311673589952	7.88829069040225	7.69054233231736	11.1311060847861	7.91601959767615	7.99583377410495	10.0063783890535	11.1406508349491	10.5834272723836
642	11.2885943462921	8.08121312163714	8.17657179353107	11.4325789567565	9.34619158370262	8.63072272992502	8.84075147730356	10.6198895671752	11.4551450672603	7.39996082261481	9.87836545606708	11.2511243017813
643	9.43524570797821	13.0902654758947	8.19333234658045	8.40096379435596	9.4960322505638	9.3844463834947	10.6961439966455	8.79714839028818	10.0860541022531	11.0314100690471	11.3718676536055	10.4022425482996
644	10.6934120119548	9.70246019333479	9.17239106857771	9.1622681898587	9.22639436813944	10.3021738773009	6.98132758475023	10.724160881762	10.0732940940316	9.0109362424899	7.73476047433013	9.00880806668601
645	10.3993889379032	11.1724487595704	7.50283341718953	9.32793663792924	11.1939120538865	10.5192837567806	10.3668290248448	9.3563040423618	11.2172187820069	8.68036713087572	9.12242863142715	9.94753624819062
646	11.7298786307475	8.47080542751757	9.6270390268694	8.3452418036418	9.00510410521427	11.5607736259863	10.1853295964036	9.81492718246514	10.1308837309093	10.0197141791272	9.16361557039217	10.2399193868621
647	9.83887626116134	9.29706593847505	10.2487665420679	10.6609572864535	7.12092231650646	10.8328733758672	8.76058022487152	10.7557373067769	11.5059746026749	9.93402036817219	8.93490349721748	10.415170320558
648	10.477711044768	11.2623900374829	12.4870808440128	10.8588136077493	8.53122879325597	11.1162597218602	7.412408680464	11.7671498615828	10.3363315163332	9.85640478550632	8.87232470109841	10.8959676043427
649	10.8595033357782	12.7211017778251	8.50736305819957	12.0310587215092	8.33907696006221	8.54374958882274	9.91294357226409	9.50452825952675	11.8540903215348	10.341996066035	9.32482447760389	9.07128761702501
650	9.80331615526353	10.3526073884811	11.1161099724529	9.12744373784029	11.7068817366406	9.73612756593788	9.9126520546297	9.63780280024196	9.40608002649564	9.32141797174823	7.39127175649702	9.97759429226509
651	10.1707880702192	11.7988296115565	9.80376924020112	9.59765384314881	10.3961097234718	10.6880324687192	11.0237225667692	10.5998786663388	9.9987758792226	10.7393180413512	8.50891309770863	10.8967824662398
652	11.3841675936116	8.29323408549899	8.89500446770071	10.9409096156785	9.90795005046106	9.82278430388794	8.69775646683724	12.0386220741957	10.4149997157207	10.1327014704009	9.44958604504267	10.0315899189676
653	8.678795614893	9.86150788947794	9.46706542084943	11.1563973955932	7.23949737299734	11.1947412596116	9.47317481329484	10.1151328595316	8.75011841017741	11.9532393353763	10.1220371456731	10.6341291574589
654	10.9954276717058	9.36177645806583	10.0929525555329	9.49416668558392	9.70973056037127	10.0704728019323	9.75946071546177	12.9298469863469	9.39466456894246	12.4722841615466	10.0767083081039	9.0339023225416
655	11.2763170610149	13.2291909817491	9.90175159330635	10.4670671577119	9.2413847029045	8.53273405481276	10.97955726802	11.01274826893	9.74295103009356	11.3942142432587	11.6125477376549	9.10933213861654
656	9.22211215591235	8.00732188093596	10.706131664935	8.6146036475207	10.3359561912781	9.52138822921682	8.8952204339998	8.23661466848879	10.8924199316901	7.48817173759547	9.56368552359779	10.689092326271
657	11.2715180886396	9.65828146179818	7.42058132442547	7.86521862195742	12.0964677810982	11.406843839205	14.5890541078683	17.6645521636218	17.5011590747772	16.2241864865795	15.2523680832412	14.7545332251108
658	9.94887150534354	10.8652181478091	10.0259841361196	9.62676883578746	9.32886496933887	10.7965418755053	11.9373904173444	7.99278882137056	10.2892003437878	9.5990244199169	9.95003572812934	8.3519033953278
659	10.9866454027072	8.97141508278184	12.5583993829077	10.7645494557465	8.03299748388259	8.28695411808063	9.73462270764591	6.01853763283542	9.87354983183649	9.73870968579768	11.3279520181467	7.9280922172921
660	10.6104352855664	9.98147386133308	10.3618149944542	7.51475529398017	10.6394773896201	12.1751618151397	7.23917249849713	9.74780651804724	8.53294480952271	6.91171131747251	9.49341430290347	10.1781296418287
661	8.51343196033907	10.1526944120953	11.8609380275723	9.5585222600986	12.7823449776393	10.7422317710044	10.4209494293813	10.0681049802133	12.7965501433331	10.0692230613245	10.3923664339101	8.65252846181339
662	8.58549001943603	9.88014246752718	10.1838453174199	12.109843732793	9.4006451347495	9.99713350037776	10.3322739063877	8.89996115606238	12.3085351072335	9.8827255949029	11.4051267840234	10.9360103970427
663	8.95968590920875	9.88533720827442	11.0136242165356	10.5705213192079	8.81973180236484	10.794529069102	10.3284084874003	12.2859750267322	9.87057776686958	12.1371525136371	9.74249887236857	9.67985281983665
664	10.6523355954432	10.8969865152617	10.0803416160655	10.5390478956946	8.49102717490114	10.0781129636809	11.4110689122057	8.78608395499242	10.7551040389978	8.86676243198957	9.76838431864461	9.66226386828197
665	8.47110596428479	11.8465732404793	10.4038960403863	8.50942182932653	11.0717383845364	10.0126313654921	10.9116805875323	8.41396025840679	12.764229511011	10.7725887785625	8.70037076760622	11.5726666218027
666	11.1221857300758	9.80043397117538	9.40996174273624	9.15812480386616	12.0177056261589	9.38192317412602	14.5890541078683	17.6645521636218	17.5011590747772	16.2241864865795	15.2523680832412	14.7545332251108
667	9.27111355026811	8.27538638291577	9.17927481998864	12.3229851474244	11.1935435416108	8.15254272628638	11.6368331815963	11.2858822557998	9.47096546941813	8.3479018607386	10.8179193471314	10.6543250331722
668	11.082148959857	10.7653285726079	12.301708215225	10.6664019462648	10.290511039959	9.51876401082025	8.51148927837799	7.83557748916144	12.7585917758928	11.6118345661441	11.4466189703804	8.86768672701311
669	10.0270602969839	9.28310075050769	8.04789897869647	7.10773824833456	9.25259420730544	10.9605129087983	9.4699910487629	11.6734099958167	11.7578964712034	8.67159483689727	9.5180310465718	9.7303912125773
670	8.87538548747189	8.22490246505995	6.4227722208031	11.492576024496	7.7886584627149	10.3575496153136	13.4588107263235	11.1503319515604	10.591289411919	11.0836786789042	11.6262128145719	10.6417449535315
671	10.8334872076937	10.5500794811217	10.0857903820887	10.617972319704	11.6727705547633	7.91337005294694	10.2107731938742	8.09613662892506	9.73055760670382	7.22736047003782	11.0645564997409	9.19664227027098
672	10.7213336019694	10.8834579279598	9.64511891114341	9.42185654137702	10.7988192465845	7.56913275452465	10.4585776066954	12.2807946206577	12.1255616763163	10.9389028537397	8.74018340043057	10.4391911659815
673	9.69521196353047	9.98861958359574	8.09507435451597	6.62114054762727	8.9325212677105	9.45166917034127	12.1331210152444	8.63968644337372	11.2102207031229	9.5461677607328	10.5766159349099	9.7834874737283
674	10.6073489645361	8.92367148410879	10.6469477549993	9.34924542724244	11.1875974558342	10.5399556508833	9.37240667813408	9.71514657369467	10.5449256815282	10.1499170964649	10.2713876028423	11.2907136931724
675	12.258080288555	10.2221465261283	10.519707048837	8.33579466636271	11.617181795416	11.4521161857898	9.69301608139436	9.92229830843116	10.3338106767043	9.87805737903049	10.1655505651977	11.5460178569044
676	10.4490827266664	10.9719676001951	11.5499974779115	8.64118915126842	7.72362139684678	8.0620878156694	9.58158602784349	13.4814808451371	9.11189562808648	9.14216304597881	8.84174749451835	10.7959759954589
677	8.14180410488202	9.45997095806467	10.0352063318874	8.80143908184364	12.2497740054336	9.50989545310846	10.0331202523602	9.43538994095408	11.8388459091982	10.1025470866357	10.6862437699751	11.0089252665264
678	8.53126575324961	10.3938816646972	7.84694524429759	9.32045993402748	9.79952761582496	10.6902777503357	8.94638464314914	9.01977061046079	10.7859600183717	10.524510438163	9.88767815852856	8.20724076110718
679	9.25501941758208	9.68932406656705	8.14800467310166	9.39490466699146	10.0858387535329	8.59726087973899	10.7497874918061	9.18683967113543	11.2312848525473	9.40559579119114	10.792064263596	10.3466452023582
680	8.15952859923957	10.7015212712204	10.9686260610063	11.9751075127529	12.1926702411513	11.3075375870331	10.2991355806959	9.83655916243266	10.2954734725315	7.37305688926002	10.8892125325081	9.97219090911446
681	8.68934664490065	11.0299422529474	10.1692901347484	10.9787096877271	8.9442234549125	11.7694041390816	7.19257422195937	12.3493179738948	8.9455181296874	11.0699139979789	9.42754025547808	9.11601409463188
682	9.09387096357496	6.47511281468509	9.1436271554991	9.91181019453599	9.81207695878812	8.6677924281481	9.90800030490712	9.68298612923077	11.1353448920302	10.2210561022072	9.99646551231047	8.11202445637779
683	9.0456475150832	7.44999562542488	10.2474729962061	13.4322934148234	10.072266745295	9.14951235276559	9.30134860747751	7.48163826707639	8.82050064736316	9.50752240835666	8.7067138063218	11.2957512731227
684	10.0013043761142	9.58988104578347	10.1550314632051	10.8904715818112	9.93378461222804	12.7174994480392	11.9394533927942	10.6188233107295	10.4433288677824	11.7934800107358	9.15005595177008	10.0804327398966
685	9.3741613245955	11.3246716355865	8.67967794878844	10.4061369781178	6.55821851508433	9.71470809399895	7.72784598867707	9.42286528247163	8.52022554754387	11.8616989168708	8.70561250789389	8.97464779667137
686	11.0585576522617	8.99631445105057	11.4860458486872	10.2470578840467	9.59145157037748	10.2212766509362	9.77315837510121	9.89040785613417	9.63461687909438	11.3948060026395	11.478140507719	10.7026559094657
687	11.9988974999164	9.92133185824005	10.9028474689889	10.1212719824518	7.17515326633175	10.4253300993423	12.0185298599817	11.4555302832357	10.6484666039116	8.33483803781128	12.6110262174861	9.36744075988553
688	10.6431880035993	10.6659836205053	10.6095063025529	8.28212458747365	10.0581818813074	9.02070435018512	10.3822020191033	9.28336713239582	9.48978099387105	9.97471804604166	10.0869607952377	11.3792222273382
689	12.0354720231135	9.12499127573557	9.60300510671004	9.83233046859328	8.90107896159208	8.42263549426761	9.35904026842917	10.0638859996162	8.86158689709817	10.4094400355195	11.0807284236582	12.2037299432518
690	7.08605783375237	11.620530898444	11.734143930936	9.34519039220436	10.2087050245623	11.0576851267801	8.04795181857305	8.02744545237431	10.5598264726392	7.99192940760175	9.8507371530453	8.39500117354605
691	8.1289580194539	10.7192165554601	8.17378467021599	9.99131979112674	9.07276592614859	10.3398638703134	10.8893330070844	8.88495965044251	9.38737880333417	11.4611085286415	8.90425617497044	9.76371625686004
692	11.6141998661204	12.8098369984488	10.6692260132392	10.1892126185944	10.5671186721422	9.9281302921827	9.34816833145321	10.5902163472103	11.8138763519027	10.9577972396167	9.71091422727005	10.348177467484
693	9.64438067528349	9.57441077624007	9.89242623456743	12.30379088421	8.70367948690672	7.63846024229857	10.4101560427998	8.84106732665736	11.7201353545874	11.5459283567024	9.97938681693718	9.95398035899005
694	11.2839316595766	11.5918749674111	12.4629201653989	11.570565269649	7.12059023159136	10.6022549028488	10.2240452058295	10.0264522107082	11.1024187327758	6.84406857428715	9.20023714433223	11.2866419721905
695	11.0578342999039	9.90491443827731	8.95093386789675	9.7707463679298	11.2178046294767	10.9082284528748	8.21321054744749	9.85947576760052	8.85750127343455	8.61865722045166	9.21007908752264	8.90232144051732
696	8.60942716821348	10.9303626553133	11.4882839451537	8.44636015330896	11.2408133082311	9.84631977795844	9.74921641898611	12.9133370921236	11.4109441643479	9.54147430778229	9.93345574896526	7.42163866580047
697	9.69914041305562	8.53693833578537	8.73046380321439	8.44555049511378	9.4234269975437	9.53887284857499	8.9696101783476	8.94315281454219	10.7391989352744	9.07131315083554	9.3357562838796	9.5391195440773
698	10.6905680908465	10.0368551806666	10.7733949583581	11.9940534852229	8.66185121609413	7.26887278384044	9.54277443847617	11.2469126304996	9.01458618996305	10.7102563111728	11.1007075747639	10.0686445709011
699	8.48378219899218	9.88198747261836	11.1046220463971	9.08675341605821	11.4053224302563	7.98480416949331	14.5890541078683	17.6645521636218	17.5011590747772	16.2241864865795	15.2523680832412	14.7545332251108
700	10.1157544161939	9.36425721763978	10.3148812233503	11.04532728724	7.8640701838825	8.69072963151099	12.0275965466336	11.4024552828489	10.4902292757549	8.86897793842267	7.88855977644805	8.47726120058665
701	9.31406290388052	7.78555794480982	9.93939272613066	10.4246729292876	9.19280718423464	9.18334435614351	10.0964708205152	10.3393962550858	8.66332950375961	10.2784931721877	12.1399181565694	8.44799806364332
702	9.0164260217984	9.23642969681771	9.42912165966424	9.57310860096605	9.03053996805411	11.8244303643939	11.9610266725013	9.79166641802016	10.9579191170059	8.54775809786838	8.05569687213553	10.0811191018627
703	10.2309664083476	6.15959499604783	9.70690049721393	9.10305412337062	10.5040696056769	9.38873214799173	11.9621361921559	9.2757697650569	11.0953260772825	9.55621282018546	10.7293727274268	11.9773527411336
704	10.8710245867283	10.8579459774853	9.30331712037728	10.4854983863721	9.41811554880933	11.9917190500918	10.4531589405074	9.72095408326506	8.83522241102377	11.3766927945234	9.4785199084357	9.22333614065884
705	10.1247321404009	10.0909753195988	9.89161631234665	8.24192037376089	10.4568925141897	13.4191516678966	9.68476825018336	9.99906325892449	11.7970905676157	8.64698429293843	10.2465793933621	9.46053724556048
706	6.87062977983758	7.26589492742443	6.98472621708652	8.66830563013539	9.68077966037751	11.130285939151	11.2449502589861	9.5831461316457	10.2139421501727	8.71290793736507	10.9155610866586	11.9330702678865
707	7.04116394149152	9.35436012100372	9.90503255463516	8.81646742960356	11.5545513007389	11.6891656073655	9.71269086318633	9.03478319811217	10.5302473557023	8.49277738960803	11.3304073209445	10.5690963182985
708	8.50022746098067	8.8922796011346	8.59592082996796	9.21117021778993	9.73746088733437	10.2893616793392	9.16606093438316	11.8945338882594	11.6060021334562	9.60274265730627	11.2463312179734	11.5796364259237
709	10.6911194948508	9.11805864229414	9.52451281909712	9.37120614070256	12.545548365732	9.81146178910411	11.0036662146312	8.57214121743907	10.6995837961355	10.7584183689502	10.4636444927062	10.5459658415179
710	9.26977061252038	10.1792921881318	10.4483682905945	9.55504427087872	9.3556285414387	9.50904172208363	12.0476810210247	12.4834976078801	9.84786913575549	10.4502056712485	9.48591982528376	10.0195271965615
711	10.2967193870602	10.4648817725887	8.90629717751374	10.0357189359457	10.7886670205615	7.70913257461004	9.23391991770489	9.94841432217663	11.4561115083478	9.61394808957825	8.91451871832579	10.3366640537694
712	10.6323596882822	9.55144147673011	9.663919920371	9.81752711257644	10.55416787064	9.2680261260623	7.39521627862001	11.8399763660447	11.6493132990248	11.974904052794	9.81302782030415	9.78098020417642
713	8.80994910323926	11.2406765077494	8.05092563647787	9.06900990269753	8.48992153764114	8.41379456070069	10.1455441168786	10.4469622157729	11.8560201471051	8.5800851389649	10.9994621065676	11.4842200873152
714	9.2025722168337	7.96324018509333	11.6434002128237	10.0167633307342	11.735376443265	11.3440801214255	9.65696469759801	10.6633942160591	9.58369346380302	11.049807412426	11.3649989939998	11.0053712701016
715	9.01626557176451	12.1159222041909	8.70101376620446	7.79668944117216	9.85292887959351	10.1854206361392	9.79392925097004	10.5679972079628	10.8124701612239	10.5383444171945	14.0490425174271	12.8889099677645
716	10.1348525801413	8.22347098161571	6.53645677230366	10.0187732727636	9.74683820109554	10.6737235898823	10.3539885033558	10.9684993139634	9.1284838069448	9.45761028328798	9.95924066788762	11.0184911379649
717	10.1286494200177	8.08811613711045	11.8232625557655	11.7504072046064	9.1495912706455	11.3784994635042	8.79205192130365	10.2536253581924	9.344431340882	11.5684508943537	8.3655810294873	8.80146098986779
718	8.29139259287726	8.8394899704056	10.827182219787	9.36468531694842	8.5319373955168	10.349266301125	11.9270569865421	7.93055792463682	7.97562461085392	9.52253509703406	10.0076970797056	11.2606170889356
719	9.05420959116418	11.8276670389368	8.16038264561469	10.1163139163558	11.5458666718796	11.4314232587815	9.11110437960042	9.66358902683121	8.48396113895112	8.74602230143216	11.3006679172835	9.45096090752353
720	9.67733109818243	8.29817258014374	11.9644063954687	8.16994930884997	11.737056950524	8.68789694235433	10.2821989728373	10.1297476645907	10.508625609653	10.2113034626632	10.0105085305575	9.64968737574679
721	10.0100183702162	11.8036745227305	9.59927021808589	11.6722244866705	8.92212832648613	9.67634886094671	7.39485565962382	9.99664148949568	11.7057795162277	8.99277281668122	11.1211431738019	9.96894806401441
722	9.81673272884816	8.74455816095341	11.925963452752	11.0277583358488	6.68084555506181	10.8594105587774	11.1924774044912	9.60319928575852	9.77463885269072	9.40084212227947	11.1863381472711	11.1068921425086
723	9.31057455014189	10.321078451813	9.84395697126623	9.21229160377841	9.53514783886076	9.73018422160097	9.92711559477176	13.0410241980284	10.0410164354617	6.74900626613759	10.3653648547605	8.12385180650453
724	9.52915119570512	10.4980799396634	10.4671168611261	9.69277924022776	10.3199279506858	8.53094172474498	11.1410940195686	10.8227023043904	9.45414842841162	10.6839002816514	9.42365984852011	9.68010050459565
725	11.3962518451554	11.8420573330139	9.52716071516407	11.4032098955734	10.1604975118047	11.5691501122124	10.6853778307535	9.59329294821172	9.63766565506043	10.9666416501869	13.6222097144768	10.9893446216611
726	9.94694061789282	9.42200836275525	8.98805687794979	10.1932965855937	11.4569595792798	8.65927390205742	9.79910035520007	8.67778267293808	10.1966488850614	9.36208203691895	10.405308380322	9.8660718082178
727	10.2681013620226	10.7887478571711	8.26514101898594	10.4851763326707	11.2171968617641	8.26745421169603	10.8234945355935	10.7016472451621	8.49957725059642	9.91152228209345	9.85141809678395	9.04560451098276
728	10.8652485176383	9.90691852149169	8.45772930222467	11.7066243344698	8.48097411302906	12.0793814073307	11.6006504795146	10.1694672645341	9.89236608206291	10.8025777651501	11.1716073694034	8.92169696664824
729	8.61920325870023	9.91429693860021	8.63171921473023	13.1198670761134	10.8195376090243	10.3520293544541	9.09157261619278	10.3482204421717	11.365203536335	8.90300760983678	10.0580279003922	11.9999571547691
730	10.5007822387544	9.72699587694887	8.64783207146451	9.7367416730675	10.1973916146734	9.60841033194382	9.32245120447241	9.50763228321638	10.0091088050302	11.7718597331348	11.7757114985647	10.6484331217468
731	10.3160506146434	9.37025803843521	10.8339391878941	10.6260732734067	7.29940259840772	9.19475447769019	9.97492939257035	10.6077507208348	9.56797556580584	7.4092713939336	11.1885844389173	9.80010756217243
732	10.0447193416845	9.80568620804305	11.1724855803875	7.77568486382983	9.71263949091376	11.7446997280138	9.83609321438559	13.9164983680256	10.5688026425001	8.99410359768495	11.472152715119	9.46687609562074
733	8.57699500854561	10.2333759290574	9.9267669662693	9.45820004651762	6.431248420927	10.6880244116472	11.9210101973827	11.9737451427483	8.97237846980736	10.2446050858633	8.41316299191427	9.98671940618603
734	9.44261168414532	9.25730807549582	9.97431333869539	10.0779644151434	8.7901001816476	10.3914871792884	14.5890541078683	17.6645521636218	17.5011590747772	16.2241864865795	15.2523680832412	14.7545332251108
735	10.7668666678954	8.48364024856046	9.28523409225668	9.73391679121912	8.15773944786606	9.86574057547516	10.1288184956464	9.69221187933795	10.8640315725949	7.85869653747674	11.3327418069451	10.1634490833929
736	10.4379151864972	10.1948003522478	9.11392501003857	10.8107136329219	9.1360924938096	13.4262072403484	10.8528583997378	10.2945803121856	10.8658683289613	10.8068358097924	10.1871733059867	8.34114366029102
737	10.668067324309	9.76928096424707	7.54440070393096	7.95882665590819	11.5460265022221	8.78217007154112	10.2828801680875	6.74263288450777	10.1172106853434	9.42391835123474	9.09675058565005	11.0203431322091
738	9.51834292727368	11.8212100923672	9.87682666789585	10.4209369677207	9.28570458068131	11.1327900033548	8.69048971239518	9.80240922065421	7.84209717271641	9.84626893141009	8.59016323428193	10.3225785606756
739	8.25036917118677	10.026770486389	12.3676161159907	9.922222493908	7.18897226851115	10.5006810520302	8.81394981638176	10.7759000195354	8.45949641282691	11.2759793047834	10.9502236735173	10.1417357056041
740	10.426014998555	9.69234595019575	8.76798745146781	8.99107011663493	11.0026572182424	10.681710023338	12.1234591881484	10.3931660453977	10.2161288808586	9.82202767372183	9.11681828714405	9.23658309681907
741	10.3317909659123	8.68080474298008	9.16193515640619	10.4987244304851	11.034511681069	10.6253437334099	8.77340186861768	8.72196306956951	11.5587331327631	11.0075877002597	9.88327212950315	10.4026373555029
742	10.3932456276991	12.4432872851772	10.4602767684705	10.0698721981037	9.13281853288945	9.29463511308205	12.1656115373859	7.01403590903666	9.88696533332843	9.48751799120341	9.38629340211044	9.17038654529876
743	11.4669664207545	10.6743169671206	10.7171383804735	8.17007892604826	10.3922726888277	8.37087757622704	10.1992206607645	6.98799352103298	9.99797420587864	12.1783188088381	12.4306530450688	9.50088662253996
744	12.0529725806311	10.4387506277977	10.6705618138357	12.1807686094408	8.7886869199413	11.986124819374	10.0927249251437	7.94603465269143	10.3542841072088	10.9042953694125	13.0238650705516	9.86267362785401
745	9.2695810673435	9.67264109675268	6.38058465659972	8.59905673136982	11.0043251651593	8.4428193708921	14.5890541078683	17.6645521636218	17.5011590747772	16.2241864865795	15.2523680832412	14.7545332251108
746	9.58571593498255	9.72305092658429	9.4193922795367	9.58406443676575	10.5655029938335	11.1870904071681	11.4691750183954	8.43686888008344	11.4387180104402	9.17455103998087	9.58138391283815	9.05581264907475
747	7.69520476159445	10.8770864302913	6.73333008642681	11.5920361309775	9.20450587433935	12.3406709024931	8.68085655603804	11.2499690565621	9.10109882971209	9.72421604609346	9.5987777128992	13.4324205529524
748	10.6644085424726	11.5213875146602	8.5227776681032	9.06081584308061	10.0326243814385	11.0304583856019	9.03887311424514	10.0492182729154	9.91869768388965	10.0587336791568	11.3986875452521	9.46099061517032
749	10.9500463756056	9.06918071448053	9.78107813418397	12.1364724360445	9.39302293619856	10.0112448497703	9.31545354139914	10.192156151497	9.69999938601688	10.8582967825882	11.6246290175227	7.47104785788096
750	10.0772885213408	8.78606613313743	10.4371477524212	10.2536757985645	9.74194512222276	8.47333404956064	10.894237990583	8.96652155875392	10.8625235892968	9.92691758363033	12.2796873285473	8.98537766154184
751	11.8810525324476	9.35507897265049	10.5237403337089	11.0350106435016	12.4846538103564	11.294277033546	11.0257385886294	8.00432093898622	12.3054806831477	10.3343538629256	8.91658384477483	8.86266854053728
752	11.2591056757678	10.3144874048356	10.4147740367933	10.4386551238873	9.40279719005558	11.780484602207	10.3365040590028	9.44030959766853	10.0869626297219	9.66295934731441	9.54955504330103	11.3080395945716
753	11.7107761306915	10.1112681228616	9.02727267447335	10.5195909223678	9.24341363142545	10.3695244212188	10.3677656678343	10.022378661127	12.3922883329961	11.2131208141751	8.95769703950222	11.7087183386078
754	11.2671198775759	8.74874992121765	7.98104357271766	10.073566872427	11.0997058452332	9.78946799787201	14.5890541078683	17.6645521636218	17.5011590747772	16.2241864865795	15.2523680832412	14.7545332251108
755	10.1662487836381	10.4168244344576	9.92148940870113	9.73190573774502	8.93098187071371	11.4609071525695	7.85361417936318	11.2933312371062	9.9631595151272	8.87967105599798	11.2174431311786	8.22664817367484
756	8.59496258610947	7.11021630379889	8.81291939684959	7.49944791594329	8.48212097317653	8.63546250529253	11.2744847813158	9.02045382210706	9.58661973076735	9.88190693561915	11.162822157048	11.2761773062109
757	11.4370530243178	8.71412769053115	10.3690800546244	7.90314129997164	11.5482871404075	11.1288768324808	8.82225650514206	9.74486795410128	11.8302406966357	9.47229248018092	11.0560528631443	9.80725414143472
758	10.5117580870957	12.3309252480204	11.165932883017	11.10269598906	10.8741399872866	9.62115564225351	7.83887688249034	9.81645943861855	8.84259307908515	9.71563985623966	9.25341093024613	11.9348408094491
759	10.7626673309533	10.1256968973068	10.08402506247	9.83557657547144	10.7741454396937	9.55915290669494	10.4204792204238	12.8580742092708	12.8074029290449	9.72041384702226	10.7230461546579	11.7852421463368
760	7.56016115979033	8.81685975681129	10.0460189905426	10.4777734205192	10.7657771160026	10.3941072954063	14.5890541078683	17.6645521636218	17.5011590747772	16.2241864865795	15.2523680832412	14.7545332251108
761	10.1000630385485	10.9699341756203	10.0621887599897	12.2824148810651	10.3087549718057	12.0697124969886	9.11602630521063	8.56901405008301	11.9708638771027	10.4448080721476	8.75062889113579	9.52027431782544
762	7.8146965379026	10.7791093812195	9.6458635187367	10.0807910810385	10.9797873489442	8.25420224361329	14.5890541078683	17.6645521636218	17.5011590747772	16.2241864865795	15.2523680832412	14.7545332251108
763	10.9004508577563	12.1477845479925	8.24924982336629	12.1271794059396	8.15470814810536	8.00308961304887	10.643054980551	11.3067433802125	10.5263561709071	10.2708602319846	11.040041854535	10.6812973221228
764	9.23647772647203	11.3208034233857	8.08023613045423	8.58207815784215	10.0473372673704	10.8818530154513	14.5890541078683	17.6645521636218	17.5011590747772	16.2241864865795	15.2523680832412	14.7545332251108
765	10.4429369936023	8.75065083844637	9.30976093366335	10.1398352937504	10.2691301055186	11.4615780861534	9.77570409032199	10.657995257597	10.6741844660875	7.64756667034482	13.1920238783775	9.63759812976655
766	8.86316684306219	8.09977537126142	9.79701456108664	11.1895201942257	9.81680840912388	10.5877351683097	8.70117622772432	10.374047071099	10.1524365670281	9.7723878104502	8.82318372384518	10.6754415921082
767	11.801108842278	6.14226359072241	10.8130937656627	10.5401449059481	10.1734524688242	9.27081993962776	11.7851406860223	9.96720633601691	10.8222948845569	11.9947730188565	8.5195486273751	10.8266729521551
768	10.1697995733482	10.713677805699	10.4548971813727	9.92163874508035	7.98640426431586	11.0528422831148	9.42276786599674	9.05727207718344	9.55445083955013	9.54573006292201	9.18514894354032	9.50551267652874
769	9.23068157965673	7.47055832789956	11.1117214169614	10.0806127978211	10.2723634943719	7.85422561350055	9.12593187722082	8.85859364228788	10.0709673425955	8.08291780890885	8.97540537553958	8.20824708774214
770	8.51782567591661	11.8475842153855	12.5646975405924	12.084957302044	13.9129065453934	10.3892069621255	10.652100217606	10.5057875280728	9.43679053542149	11.38193926949	7.89270047416285	10.3642497935685
771	11.187992353485	6.90477277034507	9.37483615158989	8.32727859723104	8.77017469199588	9.29260799539187	10.3809608971586	10.9247770303048	10.9362958729677	9.90248400083707	9.43809398206355	8.87878729676504
772	8.79045531538158	11.3410233745885	8.97169249501617	10.3355612155707	10.4325102602362	10.2155107151882	8.74978871807934	8.69804627356978	12.6607411652455	9.58543931228501	10.4101647985904	7.03007948344131
773	9.59050099333195	10.4438628700177	12.1396630444615	9.92271719009129	10.492344053367	11.2185897448145	8.87572214022528	9.99254856110402	8.98977380217048	8.32736158960914	11.5470832595798	10.6229895874336
774	10.6800878881826	9.92908819939378	9.31829001306971	11.8864996118849	9.29864162826196	10.9289183906277	8.55535199149174	11.1481044408286	9.92876490136911	10.2288946421977	11.929612263379	10.2517747242764
775	9.68427873484667	8.62792888777337	11.2760160065845	9.69578233615875	9.15202775356284	9.83988435365005	14.5890541078683	17.6645521636218	17.5011590747772	16.2241864865795	15.2523680832412	14.7545332251108
776	8.61965814512935	9.1157836396613	8.086258761428	10.0082266907295	10.3604908622796	7.89674571370164	11.8096405710408	9.13779659845184	10.8213117948193	9.62402683945969	9.6835370850519	11.4939350639602
777	9.91571660859623	10.1323990351445	10.3897831116809	9.93674898383127	10.9538830616074	11.3779817795002	11.3518610683432	8.94212778874923	9.1193442775136	9.50033170322324	10.167548893922	10.3337766797135
778	11.5460402116151	10.6075946121252	9.04792274867454	10.6393124721329	7.77882759074934	11.5681070720907	9.62085986949906	10.7150113709895	9.40837311629813	10.9793974411507	10.5598900478203	11.5961024678797
779	10.9749935665348	8.69835362494006	14.8188596253347	11.1214853753953	11.9997984675801	9.94008002030241	9.72190103364756	7.2113286348278	11.1727148626425	10.318670080336	10.9301114676515	10.1434591874598
780	11.738227914906	9.05829511719767	9.0640750688633	9.55064771584265	11.8737707792107	8.93432008297145	9.77400887747038	9.87524320284084	11.3531294369072	9.50043736729713	11.9773765077366	11.2876183809098
781	11.9757098624436	9.77250128325783	8.41085718366337	11.0962973678163	8.3870626339901	11.2203326927688	11.4665698232837	9.30948345430915	9.64076022512149	9.62700094224923	9.85518676599297	8.99855660699681
782	8.81260959419941	11.8223156766416	9.18930466770124	9.05768002591676	11.4582571813363	10.0205991768379	8.88847407532854	11.4538287418653	11.0937170655765	8.79391048193221	9.57548117224515	9.62806758805597
783	11.5510309980681	10.0735544952845	7.91560364510227	11.1133672452751	9.79244127534149	10.5902991057234	11.0499811397497	10.189126886741	10.5233794576215	11.6988603306533	10.776492362499	10.2334868862274
784	11.7607059295369	10.0372434091392	9.78987065793434	11.0158758540832	7.41554245848284	9.9929669287848	11.7436317440147	8.54165519156954	11.8889565056508	11.9771916687707	10.065188855842	8.63721709705556
785	9.15340640884334	12.9893124105791	10.7145065050464	11.7241341976187	11.266585867324	9.57083513654089	8.36323762279369	10.4959590986064	10.1346179475194	10.7185024565532	11.9640403851292	9.29194337087874
786	10.1637635485343	12.0282867208565	10.0901097491079	11.6614871290833	10.9190296535026	10.015210445149	10.5688017780275	10.1406856493793	9.95538914639459	8.66388629203555	9.38651766947357	9.58007540188837
787	11.0344724763846	9.48608587912341	8.67223614016643	8.75784518807777	10.3983447804337	8.1275888481551	12.6725861914405	10.1649326434566	10.4474329614103	8.25137888508199	11.0269332587189	8.59122704934303
788	10.0560435771212	10.2846553235653	9.91225717458323	11.9729367770268	7.95003692306957	10.856043139836	9.44098216286715	10.8033554948882	9.11033615751475	8.13354236054887	10.1636631000416	8.74278734381597
789	13.2267999017725	10.6125814600661	10.4384263853206	11.87223100218	10.8365073000877	10.3344337579864	9.108697575242	10.6588991549307	7.65284596730171	11.9382606437446	8.92548399982754	9.79956239252302
790	11.5617915117623	11.0095167772746	6.76464173623539	9.0784684997233	10.4786627425246	11.2488557134806	10.7471515086986	9.05440424062682	11.0349783014913	10.1887110341481	10.0733370040988	13.3932625475025
791	10.4232577747161	8.49847871887106	8.63569001527707	9.38347275061978	9.67081851234705	10.0337228384454	10.2575663236781	10.1212069621554	8.53228080521203	10.806031962885	10.1458253779804	9.62430531147979
792	11.3812115291603	11.7542226059832	10.1708075836972	8.00222971057974	8.9027411591532	9.88113498974488	14.5890541078683	17.6645521636218	17.5011590747772	16.2241864865795	15.2523680832412	14.7545332251108
793	10.904015105632	10.4393634212942	8.85485267286974	11.8443264335621	11.444495499184	11.4244240018891	8.67529525513576	11.9876362257917	11.8164599804917	9.02588485030697	9.53423267000277	9.14271522791836
794	11.1597474961729	9.73181259551714	7.17746771643963	9.754955957624	11.5896345717863	8.92045465593309	7.64766251957722	8.37332470990599	11.9111761209453	8.48678757771385	10.4826590483715	6.8919983726457
795	9.85663272053301	10.5123307060379	8.37675619447841	9.4930581491837	9.3649257089173	9.02456490385561	8.8549829121817	10.8824650309879	12.2048418546517	10.4349231728676	11.7899442561291	10.9200798059802
796	9.90112960439043	11.4734219669	10.5026461444033	10.6764879421247	8.5905980696302	7.3924254022787	10.7830261273733	11.0574526651214	11.4781206541027	9.28689176969018	8.69546542707055	10.3054549457112
797	10.0975364500993	10.1940908716446	9.63900106716046	11.9953555660209	10.2426900411692	7.89642488631329	11.1489278050298	8.58757283000751	10.9341460603112	9.29378908606791	7.15362215807495	8.17292134007348
798	7.6706190800455	8.99278659725579	12.3689115025355	10.0640274475323	10.6916254381656	10.3666197092269	8.20848081036536	8.66313275029775	12.1980604191538	7.60819123937347	8.70068715156939	9.21586017804054
799	10.9657716430924	11.3199755650785	11.9892030295821	10.3043995886125	10.6750971770707	8.48119946663191	14.5890541078683	17.6645521636218	17.5011590747772	16.2241864865795	15.2523680832412	14.7545332251108
800	11.3360016437071	9.14981321067343	8.80299969113147	7.51613952072138	9.76030454184739	11.0208925869182	9.66794742506828	8.12973013654707	11.5298765209308	10.8653675108721	11.5130347889192	10.5666557206723
801	7.08728251206469	9.85925382929077	11.1892410220891	11.9526694599216	8.97236546514021	7.95805308191132	10.7074098504747	8.89482441609903	10.14096924558	12.8536531963377	9.62491179242493	10.7423556887662
802	12.2414823801878	9.2593161352697	9.36549291490483	9.21260351120479	12.405854059693	9.43947120844195	5.3873592957274	9.28680638379931	12.0402082525877	9.98923973728994	8.05674281689278	9.66334430759097
803	12.4746588289063	10.7734654294825	10.2221760023142	11.4065312820303	8.13992830062073	8.21908381590254	10.340155818829	10.436933257314	10.4859909326455	9.45224102018686	10.6086781528789	9.48687799352931
804	9.70508938923581	9.92859132623978	12.4260881084632	8.12438205664747	11.1706891028567	8.85692053321447	10.3516592661428	9.06216689499563	8.1374360246239	10.8020950621185	9.78454932402107	10.0976325227064
805	8.57265802916329	9.19236997912447	9.6740917642773	9.65208385485627	10.3942812268704	11.0672557122142	11.2270187195696	11.9769142417504	8.75936266246171	7.30164538575483	9.71443602858059	7.93250229504211
806	12.5176939841545	10.5490324473532	10.6802339398469	11.4123757253916	10.2157088637214	10.4600700232547	9.73486019223041	12.5221703548069	11.0079345531271	8.37763536713616	9.72525667830605	9.54929166806322
807	8.86375367586637	12.0896394832274	9.86807897034677	8.6024454271026	10.3122441997188	12.9765667009699	10.8858019453153	8.91826013041888	10.0340502587161	11.467420882112	11.0130911593249	10.2718381919747
808	9.09404372816167	10.8863931792589	10.95302232421	10.2032478844173	11.2862726996007	11.9163920898038	9.32306114194848	11.3471046373766	9.86715874842398	11.3128472506916	9.11551439005976	9.0102625074605
809	8.87415577304998	8.64862900295175	10.7231191827153	9.07417911915377	9.83124901627267	10.3626559104777	8.62767856388432	8.25516372731002	9.34624189323764	8.09827036851415	12.0666047904625	8.44461885519865
810	9.35585168186733	11.4344815475523	10.7577483322018	10.6893013965114	10.4932750681997	10.0244862760431	12.5950943157619	12.3658713185829	8.41776279911524	6.67373632469102	11.042455385532	11.8500050911575
811	9.84677128548965	11.9366454299916	9.32951033772997	8.16122598720604	9.38284799995107	9.00880082796979	11.490280295206	10.3755894491409	9.12342508961015	11.4554542897539	11.8539620349564	9.25521443908555
812	9.40146667792937	11.5030166338213	9.0137138707784	8.944568023127	12.2732994727484	8.05851825108136	14.5890541078683	17.6645521636218	17.5011590747772	16.2241864865795	15.2523680832412	14.7545332251108
813	10.8464239005826	9.4268263917508	7.9198780466548	9.01492501895618	7.36646384508227	11.9071139547219	10.2000435268423	12.0691570867115	8.90267240567884	12.3080332336687	10.0736868848983	9.74483866597434
814	8.49982715031772	11.8043302487876	9.12772946433398	10.2539282679384	10.6429912831662	10.5222009572216	7.82175700253449	10.3261226798365	10.6502753436425	9.56545113908563	10.8158257365316	11.6568727391898
815	10.0060437439763	10.0076894708935	9.89496617174725	8.01083379263558	9.81639575443499	9.32934300113905	10.0473847626265	9.92789910339635	9.2599613826899	10.2774219953006	9.80255560860294	11.4863777080463
816	9.20842061225541	11.1576689416882	10.6225916904341	8.78431682166889	10.5184031490082	10.6371815054146	10.404650961677	8.48408951970195	10.5968619533946	9.10854420361564	8.27933479579588	11.0449143706416
817	9.28485146670107	11.6688692630576	9.60295276117848	9.54420993160835	9.42225415490771	9.21478881500697	8.78038106115775	9.44321715678818	10.2229025461905	10.4930833729373	12.0494350071074	7.79017975654789
818	10.6618545585504	10.5538240807272	10.2953200930557	9.91811571494883	9.73876221008821	9.51947620644863	10.9009855934703	11.2083186054031	11.6028983946051	11.0449704183171	8.68375049103386	7.96975018173062
819	11.8926869054828	9.0354148955302	8.51824174138484	8.8783116651008	9.54859190573025	10.6156132561413	11.8214626611888	7.70621018273566	8.79038131785825	8.82296705477114	9.27742785012284	10.0888015392976
820	11.7469202049859	8.75608306657908	10.8352123834952	9.66506157343139	9.5872451245914	10.4904481334271	10.3461383869667	11.4485308462121	11.4333425633268	7.18980015792802	9.05505141920482	10.1054800159033
821	7.66313110581965	11.3595017114897	9.98844165889008	10.5201067470611	10.1955907197285	8.47093453390753	8.08544498783913	7.35214676094615	8.84614411410518	12.4287662957408	9.64576770746922	8.77750593696427
822	9.09304462028717	9.53182339544717	12.9113952630523	10.5655557616824	9.94630655072016	9.58132744914798	8.81265794811721	8.09751692027079	10.5578760333266	8.672688113865	9.08782371987162	10.0979615961647
823	12.0566846492116	7.90227668647298	8.96650717648286	10.7059217047769	7.84349851943507	10.2343423928834	8.90259337698737	9.64098303510303	11.264817817648	9.81663445992353	10.5766478503025	10.2813016159133
824	11.6742124581131	8.37907650610113	9.20184048235159	11.4449619502522	9.50575428426087	10.7069063929345	9.01094225371186	10.3074342498736	9.58378508846531	9.84365436113529	13.4907701938544	10.2826927001926
825	11.0730372338658	9.07037240306993	10.1729327327042	9.13970333029359	11.6019867000595	8.53479603808749	14.5890541078683	17.6645521636218	17.5011590747772	16.2241864865795	15.2523680832412	14.7545332251108
826	10.7542949283154	11.5895098378211	11.5432617113478	9.29926869014836	10.9439401734014	10.9764327946261	8.029155912639	9.7572610428129	8.48553964718763	11.0156443063973	7.40858483735122	9.15031920364313
827	12.5311347469135	8.88085052177533	9.73964666152651	11.1740945294207	10.0621755877662	9.06119739271896	10.57591326834	9.83399646010534	6.44066494086379	9.39063800208773	11.2754393873205	9.80621215037306
828	6.84881063443177	10.796265151369	10.699150945292	10.5754365196933	10.7972848309923	10.4932832576444	9.75570905776488	11.7172006391268	9.96742477578044	10.3665012146698	11.1182102664967	9.27471664646913
829	10.6441210393687	10.2402627460608	10.7063376809848	8.99318662400989	10.5626585770297	9.93655708372987	10.9764418280799	9.46374789942318	10.0264370910673	11.1204637728578	8.31263287019144	11.2982056352667
830	9.5909898910943	9.21672440186124	7.76216895437549	11.5110267191049	11.9786878636826	7.9760851634606	9.10238622845165	10.1929930888711	9.72279132710699	10.094248775955	9.28439500334187	9.10146853135369
831	9.47102833262137	9.42290993124342	10.0102845977386	9.2692976048989	12.329523123393	8.93312348965381	9.66930986988995	10.895243177867	10.5431204790545	10.2156649528753	9.58076414101014	9.69176320225492
832	8.61003252072975	10.0176246047478	11.2673521450449	8.20888693596036	9.56370065212801	9.22976802111653	9.64941268038564	9.40719277230996	11.5488992938368	11.3785382385964	8.11684547887379	10.7089040311299
833	10.4270876724599	9.60059525424653	8.4799172900126	12.4708266125384	9.57271080454911	9.24328611665155	14.5890541078683	17.6645521636218	17.5011590747772	16.2241864865795	15.2523680832412	14.7545332251108
834	8.87359078382283	9.64296467187538	8.41336349744651	8.75314184011569	8.29529425439566	8.46924289975714	9.96878046519117	10.1648063268775	10.8869310833991	10.4754188002065	9.3763004193575	8.53462161257782
835	11.7366380577824	11.194375036724	11.9145014720853	11.158944477508	10.3839252993791	9.87841650467116	10.8689203737698	10.1541809812798	11.0215487242299	10.8101357921572	7.94502849452896	9.78186060440106
836	11.0520750632772	11.1378474083859	9.6123848033418	11.3531510077166	9.43835251215869	8.77616299521163	12.9493352390475	8.47080294315396	11.0059372815035	10.9508585678324	11.6700237826684	10.278680666676
837	10.0892408776725	10.3617029776094	11.6122185745366	9.04893429585582	10.2447280764069	9.92295636578333	10.517059818204	10.7719050879837	9.246469514488	9.92269359529885	8.84127459430353	10.4725420817447
838	10.4193947270452	9.07215933595189	12.2950511206158	9.82025962753042	9.97293042714044	12.811896821406	5.76299097719352	11.0844301986187	9.18934382170836	11.4778473287055	11.3266697923886	11.0710826147544
839	9.1898669919846	9.63156127777667	9.49674898457168	9.10987804569301	9.41080111280444	10.9498829802185	11.0598735900421	12.2948797015045	9.15253542834814	12.9553061032452	9.88552525264979	8.98285070687908
840	7.51838334912197	10.6752087477641	11.5853353622376	11.3212387477778	10.2768793306029	9.49752337159939	9.03029021468723	10.7607615824183	10.0339031057033	11.7334901697266	11.2019851275466	10.3897722903102
841	10.5719783485492	10.8067238745874	8.90069710332661	10.8671395199829	10.878126296702	6.03075159869788	10.3911122678843	13.1239693723417	9.44491927323072	11.878362037938	8.85378710901411	9.96310636928199
842	10.8330592728662	7.92492508175992	9.94143992468918	8.26338138967634	9.53607463316493	9.19888299014654	9.70575354195147	11.6316102436304	9.39242116494297	9.92458517906969	9.87724995049478	10.8090632694203
843	7.88258391503982	10.88475114471	11.3206594781025	8.96616678024725	11.7828148330699	10.8238713690047	11.2035122521698	10.0055066641119	10.5811158315962	8.93380071253459	8.08149528360142	9.68561296947835
844	10.8981404325898	10.0594971873973	10.1457300434862	11.3478435388376	11.1041716901984	9.61652883894302	7.93129850674173	11.8381053754804	11.1116651997243	11.1130184737319	9.70886608901735	9.27305656492016
845	12.1461923427173	10.787113002311	10.4793280640797	10.2446123705673	9.81511861084371	11.4149680967331	10.4073017391467	10.5649324925861	9.69192130096838	6.60552132036702	10.7563779576717	11.8671300272995
846	9.50336477001299	9.24505678501054	10.8745692738012	9.84889832062482	8.53977398522325	9.15834135669468	10.4163586596996	12.1359584217115	10.8969433520787	9.5240944923644	12.312790537667	10.0223515725509
847	10.1188229064747	9.92289260170929	10.4051291371124	10.8492127410642	12.0368408555346	11.4969520781952	8.29300388414835	10.8400714296643	11.2114285083338	11.6454235508591	11.1982641356341	11.462966807146
848	11.3578738437046	10.0004399275701	9.51105086625621	10.6171810586204	9.78771487864238	11.1266229149985	11.3770384115024	10.1260394377594	9.69392827614691	9.81452825722599	9.33448944129913	10.0486874393376
849	8.84354933264263	10.6029308706602	11.100490197852	9.47872161322854	9.55328633180074	10.917960528033	10.4497144684236	7.98442574250446	9.11480471252823	9.65441423829847	8.84381748299738	7.42780822603024
850	13.1852018689376	10.4194699508527	10.2108105720978	10.5645416520904	10.7354424842378	11.4692807631807	8.52282307468668	11.1709420976263	10.4376876890896	10.3947888471592	11.4700032869949	10.4417818750882
851	10.5127154608173	9.78957962126533	11.8506998353441	10.8403140131829	9.2291712577743	8.41997317332621	8.82845329556247	8.75439035174248	9.05578052058135	9.54250942366444	8.81208968407391	8.82025563596753
852	9.75731330620219	10.728432577699	9.09968635133514	11.1711139887301	11.511535840673	9.19942762167313	9.19632298073618	10.5185597958786	10.0958675986406	9.73403507808216	8.45416348385234	10.9496173211851
853	9.27930376393873	11.3043402022051	8.96207474394919	9.92609162122111	11.8952788822642	8.86960095127032	9.65729795556273	8.82773846062224	9.65524621394156	9.52791914232332	9.06938484923111	7.73162859784064
854	11.7901261247455	9.49620954242381	8.8307001802803	11.7806953668363	8.38406996080305	11.2120626924975	9.1122842186119	10.6028837321685	10.770232007331	10.3744792879417	9.11982243838238	11.275036018798
855	7.47500824606419	10.5274976514401	9.35330380758771	9.36703504055149	10.8241389323142	11.408701557889	10.1347534927818	11.0729049573809	9.03734969489515	9.63820897241409	10.1945699933547	11.9529337474414
856	10.4605683769805	12.3795746425868	10.5423596909349	9.50426270888237	9.28715159068478	11.2137923004867	10.0373945492308	9.43515318397352	10.6596195079609	10.2351321891489	10.4281254046202	8.92746906761758
857	10.4963246382257	12.1114786190549	8.92168364344754	8.370184512307	8.61096659643974	8.3481196540515	12.0188307385623	11.2018695602392	10.7548523155205	10.7484923356239	10.7414117336639	7.68405976776608
858	10.6660791396756	9.5063369408347	9.5106920309044	8.51455871035843	12.5669094095	11.3745518528999	11.8918130649968	9.33316596415713	10.9588655087087	9.26912330662091	8.59455739282127	9.58676391866209
859	10.3000254124664	11.0682671061942	9.98489238594137	9.60823616386136	9.21823061508581	10.9412523601622	10.3918412578753	9.52804899858934	8.22193926368324	12.1787345534889	9.7991550510637	8.30312284570117
860	8.0408833836751	10.2634127440851	8.55076926626413	11.2511362731738	10.6437551949427	11.2620091708408	8.23140924682322	8.84011313538128	8.58353796850309	9.76287935796906	10.0573263967852	9.96502623476036
861	10.4386985651857	8.6234228906543	10.7086367782059	10.5932727216932	10.7586285983007	10.6772799634801	12.1248405205535	10.2829050328813	10.4210872311419	9.36008363462084	10.1116498679238	10.9650072267448
862	8.93019222942651	10.1137083205993	11.3557729905567	8.32704573792831	9.08478604899924	12.6092625756921	8.89044097073286	10.8940828965301	9.66854036100619	10.0907549018613	10.0457815128941	8.33178453779742
863	10.7823667718888	10.3936353232393	11.0511476598441	12.3227975147592	8.00229362538528	9.68964296725613	9.24213831590619	9.59239351912878	8.2911656266448	12.8057268255909	7.99944283230923	9.59779462681168
864	10.5014962221797	11.1956219656459	8.47939371456288	8.09505696866789	10.6635011466957	11.6268724011822	12.2119100765122	10.3406432028754	10.9272565020464	9.39725785325852	10.4734182229194	11.1859276321209
865	8.03128916648864	11.7244328032372	15.0444630324154	9.37530862626191	8.95448773235912	10.206140119555	14.5890541078683	17.6645521636218	17.5011590747772	16.2241864865795	15.2523680832412	14.7545332251108
866	9.25731198874107	9.41636896728648	8.67745510681984	10.1721481627264	10.5303609574696	11.2956338222962	14.5890541078683	17.6645521636218	17.5011590747772	16.2241864865795	15.2523680832412	14.7545332251108
867	12.0495315810074	9.06497113289663	11.8587444484993	10.7354290025696	9.68326180920862	10.5613254957056	8.80250381448598	9.78352728097567	10.1563021907528	10.6023206694734	9.38817891653043	11.1651243577629
868	9.77012830383527	12.2260573624652	9.70598546085763	8.5848985724115	7.91653609907996	11.8165471137335	8.66787642665468	10.0882815071258	7.8823913164568	10.9815377490564	10.8080741787389	9.40281969102797
869	10.9430666374065	11.2038763632385	10.073942296169	10.2853112403338	8.74956187720939	9.92324128506795	9.33296098684021	12.3520327286954	11.2688746779732	9.33638608543958	10.2663670218583	11.3553700586052
870	10.8392152488835	8.48794570306109	12.3462927140571	7.47982587849812	10.6172212053923	9.28947276461119	10.6614598381015	13.1004793960924	10.7453791823545	9.31138134735237	12.0320811992317	12.7250950080579
871	9.93416230469048	9.52666576704317	10.2658192481659	8.73832929809185	10.2114390578605	10.4708834440816	11.0588399345895	10.992951931731	10.5425154389608	8.81474589977827	9.96364231573966	11.9035776655141
872	9.32356211482837	9.42609012611357	10.9666337311354	10.3459927931107	9.90748181364709	10.3793664496766	10.4897280327241	8.07675480667491	8.18187909197352	12.0246345162353	9.28730923537372	11.4912146164507
873	10.0630484314352	9.96182985659984	11.0504341025064	10.4549426871784	11.4666178905546	11.4313417049484	9.47785187239172	11.141937475832	9.57161416106878	9.21005675091981	10.6718179545851	12.7301849948052
874	8.94247303069629	9.05271250953465	10.7367196203161	9.14153406492447	10.0689916943762	9.15616730519528	9.03168732172752	10.6070635568572	8.81452489017035	8.9559016026853	12.0509421694416	12.0731884412378
875	9.23179646345263	10.5845402270022	10.5191200082756	10.9243062664402	6.3635937020825	10.8879919192087	8.99493419920294	12.0085953080594	11.7304705979431	12.062344836426	10.3453448713759	11.3650150965331
876	10.4413900254457	11.1790231154027	9.99239915441214	10.0358276780567	8.41384249757814	10.7320687766932	10.5491493270396	8.62405675904098	10.5542537479331	9.30094328745203	10.7311366329505	8.34454248494492
877	9.60644075717693	7.64840072777668	11.4652244517082	11.3609725872569	9.78074848302144	10.8590618549869	9.88340204344961	9.61732263708173	11.7230463754907	8.71122349110064	9.27057503112789	10.0021543261393
878	11.1553600238113	10.9294173731798	10.4549878575239	13.1079100195679	11.8306842524393	10.3924450092094	8.25524378795591	10.8667189485601	13.4949601347757	10.9026133442424	8.59450104991751	11.3882956533734
879	8.32373716516316	10.6641665182818	10.1023875434345	9.75302943020127	8.71244864783322	8.77343918832114	7.80518239791496	10.4831857141825	11.6533127329779	10.7889694826359	9.04558354610453	11.0330521406286
880	10.1175774468528	9.55693816271931	9.00932366895238	8.87309961331519	11.2779036250243	8.20966107610323	11.7131816157596	8.19826866637746	10.8995777602134	10.2889604157435	8.98024049952274	9.0308175612871
881	12.6840741799005	9.69067437763695	11.0054091445813	12.6039949947997	9.92386911568832	8.02701705167187	10.5193332389614	10.9439675797517	10.4592982379699	10.3539008853524	10.6935741606874	6.86224083460479
882	8.96339016418045	11.7686341969209	11.9648222260829	9.24596365798376	8.11221573086955	9.11940460945433	10.3612818783916	10.5990863615562	12.8978023001697	9.56315343870267	9.72608904620719	8.48491668807111
883	8.61018589242869	10.9451461888607	8.69112976678328	9.22059483583018	8.20177225213691	12.393813180636	10.8115107435564	10.6547132363619	11.9527022974311	10.3118585708616	8.81517460883147	9.23974373921187
884	10.156972173008	7.83743213552276	11.8359827734258	7.50721560048581	9.41938265962321	9.64080712714392	9.81991394507953	9.23906483859406	13.1154147374368	10.0470793718807	11.1414565964512	7.9948504424143
885	10.2378905179532	10.820952927446	10.4082651245989	10.8235108630994	9.55008879018694	9.64882257320072	10.0035363466487	9.61125101853215	7.53456822191707	11.4992887401851	10.3922917774155	11.0270194615268
886	9.27399527142961	10.6847651252325	10.4821861882367	9.31304476106661	10.4950494622446	12.1923989395253	8.51951545673385	7.83230315182789	9.67167656210881	7.78850881261538	12.025657563697	9.79526616206513
887	11.0503972107952	9.47201658165412	9.19843081125053	13.8375983921744	9.75872285340093	10.8968241072348	9.22023229778804	7.70979399093912	9.75323408768431	10.2771707851131	7.38972203556915	9.08194598033319
888	12.3125270640475	10.0581291114805	10.3075952583443	9.06194388283764	9.08194130943521	8.12625552833802	14.5890541078683	17.6645521636218	17.5011590747772	16.2241864865795	15.2523680832412	14.7545332251108
889	10.7354673387257	11.9580904336396	10.0183946156974	11.4830912189987	8.92652411734724	10.3972504218653	10.2016973623453	8.30691533935638	9.51753956711192	11.6976536764249	11.3744106219971	10.5984278104962
890	8.63019470389974	9.81462345409462	9.55827933127433	11.6797534293597	10.589790652063	9.41554180302688	10.7184095456546	7.93587742062751	10.5286953086304	9.95702534475807	11.3722857762815	9.84599829719089
891	10.0569017611988	8.63469246946881	7.97230471178521	8.7071558833678	10.7713285026698	11.3707911917725	10.2125364421202	10.6816436605261	8.88448719616344	10.4097633951063	10.4425675195123	9.87141558131124
892	11.3943580311961	11.7226372820166	13.3406746078692	10.5358863822065	6.76120091119223	11.2305175619676	12.0737132877001	11.8481675969635	12.2486109602059	9.2186616153568	10.6792993140828	7.5450119814454
893	11.0647539035876	8.81352236758568	8.94278347637375	10.9432998447639	9.84440717602804	11.2028841592513	11.6830115492325	9.38290206020697	9.25523094972203	9.32435784088489	10.1919337611621	9.88237646301712
894	10.5698584498809	12.4320264465845	8.71256367290538	11.5296550616385	9.51785140020617	11.109939153352	10.5350347938179	10.2402765272551	9.91491345930468	7.73243567739934	7.89878988316731	10.2199915351208
895	9.33128442321509	10.5303146863748	11.0501222155933	9.31430888877396	11.8956779199665	8.83620914082635	10.1011442207852	8.44459285786862	10.0676794755533	6.51505840790366	10.4339765259582	10.2475880223448
896	9.46443881804922	9.10145800020035	9.80563316136006	8.32474307812326	9.58731168079569	9.52533545107486	7.34212161819451	7.15228710213553	9.76461361782397	8.00227198717724	9.41988260538672	10.162176416142
897	9.90526731996928	9.46709533377211	9.04774688120714	11.2686285246354	11.2660938924223	12.1265235583111	8.56130752291473	7.65070721210724	10.3548463462144	11.3650231124315	11.0731197205799	8.44652485405549
898	10.4035438704885	8.80714124277494	8.43671435856894	10.4328800688373	10.1464829038927	12.0193296944403	13.514331550938	9.98847041223444	11.3950647904157	8.38041559681658	9.65744909475692	10.410452235527
899	10.7542432865935	11.6660191848558	8.67860961558112	9.47921798936891	8.01756737818389	10.3800859793866	14.5890541078683	17.6645521636218	17.5011590747772	16.2241864865795	15.2523680832412	14.7545332251108
900	10.1716112468945	6.64611295967339	8.47001138745683	8.70134936272559	11.1873093475155	11.482561654677	14.5890541078683	17.6645521636218	17.5011590747772	16.2241864865795	15.2523680832412	14.7545332251108
901	11.1140184618449	9.23261620008844	9.0152971309168	11.71898437426	11.5750059426999	9.65483191091359	14.5890541078683	17.6645521636218	17.5011590747772	16.2241864865795	15.2523680832412	14.7545332251108
902	10.1594250526337	10.8906924317844	10.1244201509243	10.427699042315	10.2422098187624	8.73373638400341	8.5698927118198	9.29403952673346	11.4095947217388	9.89546106294267	8.63719308484324	8.75846851201011
903	10.5760302399022	10.0636979758893	12.0716354742438	12.0007562908565	8.76518387596072	12.232204305369	8.52792071034312	10.0800277341705	8.7946751219452	8.33412395503561	10.8596996437479	9.92028359166907
904	10.3514919552908	11.7622641329529	10.7569627005386	9.80841237904152	11.085149601984	8.9623542356949	9.41142595231751	10.7721634358784	9.57624201437356	9.3837175918045	12.1843111055268	10.3000273088944
905	9.52372545413896	9.24022257463287	11.3772219274241	8.74019343692269	12.6743695161272	9.71910240944092	8.87272567648619	7.65570303178042	9.13615174107925	10.0287525278664	8.41098590533671	9.60506412237069
906	10.6952983729966	10.1195607234158	9.35932369905017	9.87811896061309	8.84305810986046	9.99923157634488	10.1251379375235	7.58498173088379	9.21611458268917	12.0807288680855	10.6746935101432	8.48970779906964
907	8.88616727509704	11.1544138567886	11.2838232583134	10.850188656182	10.8926881751853	9.30186040867743	10.9007441484654	11.431530181444	9.57410941478289	9.85397346484888	9.44802266012002	11.4162014864185
908	9.82223705290561	12.2035375253965	10.8192715212095	8.74005133928773	8.62556932518152	10.9014437425716	11.5993252724056	9.92720598770372	9.18691823103883	9.65520567858799	10.2657538049056	9.58920013351846
909	9.4770863387853	7.59807846582571	10.2628038107343	9.74397270242774	11.0897248447897	12.0229219737962	10.0363052104595	11.1798859850912	9.87668249624617	11.8076794132983	9.83205382161463	12.9257652785369
910	10.9580361408465	9.80276813699075	13.0652469854742	9.75401800635036	8.09944400895725	10.5408971579368	9.46276675339238	9.68185919082923	10.8349733420534	9.64453966316268	9.21765638423821	13.3590740312721
911	12.4945933058351	10.8422076011046	10.7639045845196	12.4616441323519	12.4165649202099	9.29454038362918	11.955198128545	8.31818404473147	11.2566820910661	10.4239783446991	10.0511406959611	8.11648468503061
912	10.0345876581146	10.9812317965334	11.5586475597895	8.60287198209763	10.1979619562171	10.0624165994055	10.3366246851626	10.9224949772482	8.82008980831601	11.4951616806898	9.42941853854896	10.4139220333792
913	14.0327393754964	12.8624758808707	9.36245078850653	13.7041743868536	10.0340783526241	9.28096235860146	11.6261560086985	10.4404865830249	10.6420758946383	6.64244018178862	9.18079197620024	7.6952224779935
914	9.8360487116145	12.4450397743659	11.5576067691712	11.3200174191866	10.1505242230777	8.11412009016808	11.6480351884718	8.98310385937868	9.60865313054155	10.9580901907195	11.0122059663889	9.66369415941644
915	11.3361884335226	10.5688877889249	9.91899867904716	13.0757634471712	7.77942316778509	10.3083794337847	7.09714153507021	10.9727333062244	8.53668476635203	7.96673458665736	9.80660965569768	11.3275333421657
916	10.2371321330922	9.73458428138852	7.96489184740021	9.95635085255221	8.74294560950997	8.87221582993713	8.96289719843343	11.5362325359092	8.93408201775126	9.74992700947749	10.7145776935076	9.80819930777915
917	10.3223548403684	8.69171300993253	10.1016752672379	12.1229040713106	10.8928369724272	9.24388310543028	9.64496697353316	10.7436556443527	9.66990743920973	9.11433672297419	10.0455495680147	8.60148802751054
918	8.57733278858051	8.33815747339779	10.6623505367681	10.2752146518454	9.35939745305128	9.6383669720001	10.3218209722878	7.64022438481525	11.0976133343036	8.53737999237148	10.2109719168768	9.71890000912942
919	10.5819683118602	9.34429948128479	8.08607694063766	9.96210006539044	7.84141058882422	9.9944995850336	9.32831826245494	11.792161163106	7.97532306268987	11.6991280600961	6.64705171481229	9.53082111023676
920	10.7606012254663	8.19710221818091	9.62171778062427	10.6130795765518	11.610819717781	8.76647820713317	10.1411267107117	10.7313277128857	9.95436512138428	9.04090018838066	11.7444973349399	9.5664055238203
921	9.9346480224512	9.54661474897212	10.945779750415	11.4342388442442	11.3661043711898	9.62859362030077	9.94200106267869	11.2549656305021	10.8352349524982	11.1945615630331	10.3430296026758	10.9863890374193
922	12.2473939927221	9.44452620312641	9.10711935177321	11.5675681677029	9.1652387908285	10.8760922176022	10.2184290983428	8.93901609578593	9.60209490380669	9.59823424076867	10.3903618373733	11.1259542576023
923	9.49056014209293	8.53988823343736	9.16310607319265	10.9475797561247	10.3952257535194	6.90801205053399	9.60535037129773	12.5506041394333	9.40608192081072	9.38006080902372	10.4539254372318	8.91392194591026
924	11.099573671538	8.87251271024627	9.3700371809258	12.5295573377896	9.33617464242528	11.4511378961394	11.4131872690199	11.0779515885687	9.17587463094263	9.17272808819835	9.76109842629491	10.830010912496
925	11.7605813736316	8.76351049339917	12.0575220496293	8.52442854231455	10.5362760573376	11.2730139879348	10.4322853261596	10.1221829786865	12.2402812098297	10.5502046016347	12.9703628620526	10.62925493935
926	10.1810761941688	9.9645535885917	11.7475195391284	9.5700888503409	9.79351425269276	6.50374536846339	11.6064915127984	9.36257687837901	10.6889806202277	11.6228731612419	11.0601432614671	8.67532626985266
927	7.63422537638446	9.75414158760851	10.3696890559313	11.3478063499518	11.0511403364695	9.63094532128543	9.80393694526082	9.20041513678752	9.71257290698717	9.01651871596495	9.94484501080103	9.20705820281778
928	11.4860193724906	8.78952423024667	9.62487367097872	10.103398896437	11.2290761322645	10.4887104808352	13.5428045645349	8.77913404949787	8.00491761762074	9.22271829578242	9.96790731974492	8.1798245157623
929	9.93514679368414	9.24547426565157	10.5829505600683	11.2908358801075	7.38006332356276	12.1080152890961	10.2960052340967	10.4051453072393	7.95464492341395	8.87523027174041	10.7756533226999	11.058614442239
930	10.4417909574919	9.67244364503963	8.43333307896703	10.8918324710029	10.8868794813589	9.95292110617297	9.21138097673856	11.2775075677836	11.2670827644512	9.27381375079289	9.17778574913752	6.72729355960844
931	6.98629924200015	9.53205028686057	12.1838780672185	8.93979466989972	9.12070021044525	7.5902766179853	9.78284833788831	9.34249086778435	8.55385973376038	12.4137468329249	10.9225123931438	10.8923355340246
932	10.2714882775049	12.0056584499695	10.4888882421866	7.60034176753114	9.9081630520523	10.6159794566574	10.575997958107	10.884672880482	8.61849728922618	10.166809785542	12.3667652182925	10.3160213281631
933	8.55844018010395	9.1940038755354	8.4712050081595	10.69808552538	12.5115372657048	7.39371542256889	10.2151824306333	10.588991879683	9.53365713395227	8.10086691593547	8.13630969521688	9.07974946530865
934	9.50389565456199	11.0250320714541	10.0251494606794	10.8887389881562	8.3981784825556	9.17981979464759	9.95891268492562	11.2042654159631	9.45318445165266	10.6236962086969	12.4232948433531	11.5501103405865
935	12.61089883124	9.9869734100875	13.2405838411816	12.3231502173962	10.8294632322905	6.92265351906161	8.33110569131327	11.7652797081245	10.0622693983666	11.8842727378122	10.6228656531133	10.7545234504509
936	11.6705901120643	8.95720591571168	8.63838353402604	8.08334976710614	8.44157978262855	11.0667753894627	8.23330251169735	9.27549473301784	8.50096870009475	9.54082879850104	10.4200379550536	9.47458789010291
937	11.5706490640106	9.81889807856739	10.2575519782092	9.5872518442268	9.24502764195213	9.61962671481742	11.5173031204422	9.45734966292881	8.78029707604335	10.65108883694	11.0181284806706	11.6994885135308
938	7.27442257127367	9.88502770917022	11.7172242433218	9.47828992394637	11.3472732762248	11.106180964962	10.3641855270093	10.4402017236188	10.1185273448818	7.63069445969473	10.5395338769376	8.43490114461601
939	9.97826821593313	11.0418198960767	9.47093681500037	9.8225733113314	10.904237955079	8.30412986055884	10.6441858520599	9.57138316821739	10.0163266951362	8.89399250957814	10.7277228413064	7.67477790397204
940	7.87380407860895	10.8439951820271	10.9764592018074	10.6181617598366	11.6898766041693	10.4910676028442	7.40366696596082	10.0593890382605	10.2951502593423	13.853291631936	9.51690798617991	9.04612447744838
941	9.22256263577892	12.2456294274298	10.9511032857633	9.60887721766125	10.3059506973623	9.41522725969815	14.5890541078683	17.6645521636218	17.5011590747772	16.2241864865795	15.2523680832412	14.7545332251108
942	10.5528252443549	8.79472185067138	10.1366589278263	12.8437923729978	10.1829197271614	13.6767614931868	9.55825229223851	8.1426644949629	11.5611234716087	10.7464209071787	10.9614865851632	8.57476188377333
943	10.8717030882205	9.06195869311522	10.0123448776127	11.272976350763	12.1577975058095	9.22805238983982	9.37297760251666	7.88731760952866	9.07346884991911	8.38980205464364	8.54465128431569	9.50906601256611
944	9.82289426182698	7.5158018594142	10.6416066289785	9.6435396572453	10.6545198316238	11.1544161843641	11.172237970713	11.4461565303833	10.3201945319773	10.9164522618391	9.53262060364121	9.40542126955311
945	11.7548253552158	9.68023492368406	10.6279083697541	11.2272372027461	12.0172319800602	10.6879116853356	12.9127659626332	9.44372231312645	8.8923789053802	11.2875669828686	9.17700444583331	7.89828413559808
946	7.9768405366205	7.24363165973008	9.11183402350472	8.32630708107491	9.92775854522253	10.1498129030004	9.20861861611535	10.3515781046777	8.71627584654073	10.3278493330323	9.12289390963808	10.4448631788555
947	8.6398479816499	7.24157693840009	8.28797155190553	10.0412702855715	9.34334973669816	10.5497049716393	8.62098237495342	9.43557548692467	10.0020329706484	9.12673311800251	11.4526521141684	9.19330765898877
948	10.0145196626558	8.80808115442869	10.3924651059874	10.0233536820658	9.30338229315704	10.6271845843078	8.14510191074773	9.31054293179973	9.87986449504448	10.7314896466265	11.5703108800705	10.8324339070615
949	9.67681356601944	11.6239828484897	8.19751476021963	10.8083498754706	10.7640185632619	8.6789694771541	9.90719634314956	12.0685036808937	8.31287572314809	10.5238122254214	11.2102701283823	10.4443892025897
950	9.67741391062171	7.73681988871201	10.0488823572431	10.264242426181	9.0517857582943	12.6524208319999	9.65294489594267	9.79465584865265	9.33782387565526	8.67812232346709	10.9010018591036	9.90943803511573
951	11.0728306448413	11.1965306371672	11.274452751669	9.97213481905335	9.78291795175962	9.14334971525818	7.48155325907984	9.60665243807768	11.9996344892126	10.7897169987664	7.47629679130061	11.883308598316
952	10.4883558769318	11.1589927134466	8.44200808055259	11.0972719364342	10.6239919876966	8.85938430479479	11.6807770456842	8.50661852009848	9.00421930620756	9.86601808828821	8.75848658428433	11.5040667581363
953	8.78040811784887	12.079303657203	9.49345814354066	10.5168785377015	9.74813730425025	9.06468619086694	10.1260136327806	9.17474414065636	7.93420629764707	9.11559937361318	9.87601093532498	9.7299570036069
954	9.89589077683598	11.1100031177964	8.05056577659253	11.9835138610645	8.48222655108577	6.33282712680047	14.5890541078683	17.6645521636218	17.5011590747772	16.2241864865795	15.2523680832412	14.7545332251108
955	9.59392244644806	7.22169891509503	12.5621423390684	9.18179394014583	6.20756541982113	9.7115964335295	10.3130054846282	10.8763298813507	10.041560906765	10.5451146428549	10.6884164844253	9.13211916480386
956	10.2679899842191	8.34876538812596	10.5514859255081	11.9650303914836	12.4279701396085	13.0270112004075	9.5058179907054	9.96886413514172	8.8985813470616	8.08292403711731	9.9189019350111	10.886327992214
957	11.6336873659614	8.43308152780334	10.3350905387353	10.9686946776642	10.4145944094027	10.8220274719748	8.96734596763303	9.50333585776317	12.4770983068046	10.0382826505937	9.55506802252383	9.07317219488962
958	9.01597384699442	10.082280939957	7.77176172127179	10.1033132245394	10.0159908969605	7.80168555346439	10.3690966009036	11.0713163779385	10.7011087786277	10.8290136108289	9.51305029786937	12.9498649197699
959	9.6399717599991	10.3402413553102	11.3967909222766	8.78285351724327	10.9022187181834	11.1190417997595	9.24406255882438	9.12447765299559	11.5754054694823	10.7479198221802	10.9700884966646	12.4468790006829
960	10.3093625400186	10.1770950300507	12.0384561857766	10.6389655110628	8.8031527186482	8.3165383873982	12.2424460968874	10.7463771852724	10.8334440621895	10.9113504432411	11.2783303707719	8.91732929637156
961	8.7701515956341	9.00028184592514	11.5037882187948	9.62962394751771	11.3035424809512	8.90284600755277	10.1666784404569	11.7475801624987	8.5637694903789	11.2521954299088	10.2686799417319	9.32582650413252
962	10.8266620894692	9.5333905952497	10.4938711268895	8.70100414233716	8.38666080340271	8.76840024091854	11.2191415456542	11.7794239647595	10.1079759422883	10.4296334970715	11.2065140743701	10.447735196289
963	9.57281859462978	11.9246296830904	12.102661860496	8.46855484091716	10.3087377874522	10.2708797524814	8.6125123028308	8.3826644090449	11.2317928942017	11.4840452132854	11.8684647939627	9.56753911740863
964	11.4482904157448	11.0113650018095	11.47694013789	9.52729440753986	11.5940907971308	10.5410483383621	9.680858923368	11.0964066586998	10.8327333384239	9.07795350330642	10.2494336172628	9.78525413763225
965	11.005343190632	10.1078196901475	11.0924678814762	10.672746791565	7.8595722127776	10.4114157994531	8.30427894504711	9.85629298351071	11.192237183734	8.67286745968435	11.0031593620516	8.60849268873447
966	10.5017867371429	10.1173251448704	11.8783511509898	9.42827947656171	8.03889820584772	9.60746102658901	9.99405288483585	10.555728669443	10.8267723779346	11.0739246492272	8.01679959375283	9.29931152440027
967	10.5313213147933	9.79677787588281	14.4160580019852	11.0697579767114	10.6395611217343	9.16616986930567	9.78077897446619	9.27793157522877	11.4391945942478	7.74749454238466	9.84256436587899	8.69802797198209
968	8.69069361531934	11.3805409450937	7.8124963934297	9.58193556094622	7.49465008507496	9.44217152269436	9.3274563714206	10.5851260627517	11.909162778001	7.89358538474447	7.95333834965906	10.5367015447718
969	8.03369311770394	10.6344179639659	11.004181320713	10.2740802157067	12.685808308901	11.1883999868136	10.5813390296106	8.72663077080922	10.9731789828961	9.6455559844221	10.9299018376401	10.0992484203986
970	7.72928146013401	9.32049109003244	11.0643079477999	9.98639342807759	10.7373519856687	8.44716006729668	8.31001266212457	11.5278333575934	10.2159337131368	9.18712679685888	11.1054384303774	9.82370755826882
971	10.7965786102901	9.94139545817391	11.296822110122	10.2905993957295	6.23602221246855	10.9210139586617	8.51624076468033	9.2933062206226	12.7574580129268	7.8525252980929	10.4278697708988	9.71343415799172
972	9.75480749329002	9.1917736564703	11.167862245059	10.3990162050829	8.83585231174288	11.1051528827641	10.5626824557671	8.97147975200736	12.3910845267759	11.5617292680631	8.02830783333881	7.81634153844665
973	9.43903124343142	9.69417012642788	11.0019193143046	10.562215318395	10.6107795324546	10.4947648972836	10.6537151417963	9.87267027810696	11.440046363019	10.9346117271057	10.7862856555982	9.90492233456408
974	10.4352509483756	8.25184253578383	10.0218239245194	7.40757009796649	7.12009975196853	11.6045329025933	12.4255658275453	10.9638787348304	9.19416724927256	10.126613783658	11.4094931209776	9.64397132278853
975	9.42852718977357	11.2389071094602	10.0279810755553	8.43486515931082	10.5372194114466	10.2267262138142	11.2804266128842	11.942866855506	8.18655500599085	7.82096931749226	11.1912096421011	10.6764384931404
976	9.64669251680101	7.61312007160525	11.4293358540602	11.128162189087	9.98483104428314	8.39965140618261	9.98314787964742	9.50573605193608	10.7251501206441	9.45765007721388	8.67468129646489	10.9004957381311
977	9.55464589951943	10.6496843385556	7.60689081888512	7.72920005432128	7.43772227043022	8.86895328300303	9.8924314923738	9.45842914867723	12.4376211722645	10.325628808162	8.84880581974628	11.2616481626946
978	9.38821564125093	10.7848184959234	8.86321576527048	12.6726676319801	8.88608463256234	8.42082624233175	10.4486725421386	9.11704020522581	9.9099691119912	9.95000018147275	9.10721655305442	6.77031170917513
979	9.59252364127951	8.77820257552886	10.1510037986224	9.0002743384828	9.99474935836778	7.40586708526484	10.0699046490688	12.305833711496	9.39829015902582	10.2232457838438	11.1295160055849	10.6180576264053
980	10.1487043958485	7.95551228994961	8.52073261477915	8.4080407923522	10.8160240046504	9.00569002953814	10.1334066039981	10.2354297058451	10.4076595937852	9.38908473602522	9.40760294396348	11.5032738934761
981	9.09119399868542	10.2824779740816	13.1426426530587	7.30261462669246	9.09866850438453	9.26148010157222	9.461277508811	12.9081410708854	7.53393665512863	10.2924153860018	11.7190623001352	8.74029574183344
982	8.68398538481682	10.3355661019904	10.6446263316135	11.3418412059624	11.4981454823276	11.0026388366731	11.4028542200873	9.7461137564952	8.75983694853853	10.5808901467066	7.7938698017661	11.32865761518
983	7.87156580667239	11.6145557537632	9.6913860678955	10.669535858575	11.6671581421433	10.3378190093578	11.4138005445046	9.31769318939176	9.12733193174088	9.53221045694611	6.97207573436668	13.3426390444844
984	8.93830644257024	10.1044702630271	10.3364489551581	12.5025738528528	11.7197284603128	12.1538514983466	9.36129563896144	11.7102221763596	9.26511631008114	11.6567852236394	10.6969759257415	11.9328858504087
985	10.0773859007557	11.8459791708606	9.62178811321249	9.92525709889444	11.0933283907799	8.95649286505092	12.8535597146964	6.79346634113324	12.0439659927933	9.7444102900819	8.74335758358961	10.9780712685853
986	10.031927767307	7.59477517568402	10.0307130080244	8.73905104019795	7.61030090150745	10.1280909066899	9.94172280789215	8.48433318941467	11.0255003277696	9.2623377402319	9.00485337450046	11.65231388164
987	9.67460058862109	9.71799971972069	9.52655422251232	9.41397391118612	10.059115753847	11.0526033603178	11.1360664711408	11.2480008820666	8.74480412632778	7.97220952558743	9.71695654653426	9.73845131799755
988	13.3610822081708	9.68437282161465	9.83562163994241	9.40463390735725	9.47596822472878	10.0121917670183	10.1964106956952	10.8452962156301	8.13156363768701	9.66372298138958	7.59843576222949	9.28663484067898
989	9.48725612012119	12.1274138540758	11.7193853007489	11.1713377237297	8.1951954279891	10.2310435302881	10.720392650266	12.2630740400769	10.1243047773533	10.9742307500054	9.79128414717592	8.5665673008594
990	9.75588053529439	10.8015440243956	9.13410884688226	10.9438379705475	9.32037412874062	7.94548400828605	10.7580363221454	12.2710444084621	7.10438221187439	10.5799932733692	10.8493190380455	10.4742588634294
991	7.52283171194204	9.94836551633441	9.47397214653739	10.2742630042825	8.18753020115546	9.67840329211029	10.0564016228033	10.4645246364177	8.24156894076019	9.24533676267643	6.65434940607967	9.98438103218702
992	11.2199635644667	11.7571159048267	9.3554772925957	10.2577558803155	11.2514025999621	12.7890624146179	10.5578355747122	8.10526824281366	9.5534675190237	10.7471456928388	10.348198923141	10.3117232281208
993	6.78081616605288	11.2154339227206	10.118261945561	10.3464611698661	11.058773478893	9.4879863645763	9.04504914995289	9.94242946417848	9.36429176343713	8.70466710074739	8.22641626029707	9.27072590453019
994	10.7651077876224	10.3872569128707	9.39448852966653	9.34505640964222	8.84682412903478	9.55372950395324	10.1780780096297	11.5594668122344	9.17712492483697	7.73415805375273	12.9053304409946	8.0737640892487
995	11.356312675458	11.0963944893011	8.25956630537527	10.5407192070046	9.19320169931108	10.4422962665295	8.1586285151199	10.2610435841487	10.7140999715249	11.0885721677248	7.68034570607953	10.7494882011993
996	8.91549689572587	10.4575298126819	9.7465701545531	10.5062126041391	9.13449850273095	9.77755636966741	11.4730704039408	8.35839652537741	10.0513207296869	10.4062644040788	11.1669978008315	10.1671290210752
997	10.6328870603609	11.41523984173	8.8742520612222	9.5304663556478	10.4123885618814	10.3839629250331	10.6766646735522	10.2323501495057	10.4028541610027	11.2945238025856	11.5668119651556	9.62481059987263
998	10.5153278066315	8.55241961836047	9.03634920202495	9.6285247525773	8.75970907817534	8.95028719705498	9.48706642485284	9.37897310632766	9.51063989511389	8.4970473961153	8.93494767322766	9.58639470633881
999	12.3925290850205	8.58688216249786	8.8744619242509	11.0968831360646	8.11149544996854	9.51488485554429	9.91208790574129	10.7021130293333	12.0441399033845	11.6991619062686	10.4718973508552	12.0622261019322
1000	8.91046878135282	7.56740433396638	9.97180617051706	9.87858947318041	10.6090636714483	12.4752834192213	9.79526993316767	9.5350803596482	9.25495628516691	11.2468709514656	10.1215597178396	11.3143840221556
1001	10.6687547764266	11.2834749671399	9.93686464235083	9.09084922449052	9.34054873540714	12.1625286242573	14.5890541078683	17.6645521636218	17.5011590747772	16.2241864865795	15.2523680832412	14.7545332251108
1002	9.96029317972744	10.8121547787699	8.52966375133838	10.7874096371339	10.5132609678093	11.4026557078793	8.85553029374575	10.0403767629865	7.7142317739999	10.2943504802401	11.3670992237585	9.44483555400965
1003	9.28430307261363	10.67214317862	11.0953129894787	9.89219782300412	10.7773210359347	10.5819891505762	9.03063462773739	8.78431695246428	10.6059614786488	10.8956512891105	10.2675291175408	9.44090791720515
1004	9.53226880201094	8.57824482779233	9.32394377213863	10.443829335792	10.4939616945262	10.416836721263	10.0193639238167	9.90302632532576	10.9993938035723	9.89371583233623	10.4165867295617	11.1107057635772
1005	10.7645351161487	8.03860670959507	10.0180203713144	9.62067025429323	9.49026916107342	10.0341940722347	8.51680930622672	9.7697678350619	8.53780512680526	10.3715339297721	10.576663204956	10.4664812269778
1006	11.5673679767604	8.02031705882335	10.1093997519612	10.5189957597149	10.0192423010857	8.69009903822465	10.5685233147735	10.5335304800803	9.77708843249767	9.83612338551201	7.96181172945365	9.05640339831213
1007	7.60887256289316	9.77461837168052	12.0225546902601	9.75210890405165	9.06923950105357	12.3001751809458	9.77893975752288	8.89086721866102	8.55363883458863	9.71194322538907	9.27830384874374	9.06750342174316
1008	9.06951226565477	10.7528460071291	11.6961558020614	9.80005983396434	11.1271221358221	9.97048214080104	10.9148489708733	10.7173908120642	8.80114986602004	8.52708385567037	11.8024205887426	9.8509556250749
1009	10.3461790104934	10.6545372245078	9.05523644553499	10.6005442294257	9.9204019883748	8.94465945246211	8.67823446442438	7.16767710561281	10.7691232078101	6.57323200501115	9.85286799322815	8.76219488900671
1010	7.57782553606676	9.46584403268493	10.7314005973039	9.8147983575048	8.18007267072061	9.45809142756778	8.31730127595122	9.50603401194546	10.9388574356903	11.198184431591	11.0687050244256	8.1190358688973
1011	10.6077439118096	9.42151250671516	11.5270024717999	9.09184228065232	10.9078645657384	10.8916190118517	8.36855140454472	9.24501060678991	9.12248857887786	11.2569088131472	8.34835372562479	10.8766644292504
1012	9.69202454273799	10.2323534523126	9.06185313982312	10.2497105454064	8.93530283425347	11.2018106091345	10.1947837044116	9.14493447847523	10.126167813097	11.7014328214321	8.72524784844095	11.541473330805
1013	10.6117103767035	12.2619368255673	8.80986228320614	11.6106818634659	9.43783993967739	9.87475337731562	5.23996962321727	11.4627126289027	9.07300734764588	10.5240333521305	8.22573326298341	7.40335181836667
1014	10.8734664460546	10.5280820617175	11.1233305158209	8.69334091035942	10.0136747517587	8.32011044512852	8.7846900167939	10.1679123842118	8.67468124791726	9.96402842420543	10.1559920896583	8.84292496693216
1015	9.81141845492266	10.6839724233513	9.73401603852568	9.18467319663667	7.8640521898638	8.66929543096317	9.57794202415188	8.3389630214977	8.25147345202229	8.46719959863613	9.51888453014596	7.69976561569484
1016	9.49174821802855	9.36695714950992	8.2395426552313	9.91854249575981	10.9011688282984	11.2554486053954	9.69435479237631	11.0965173986131	9.28442772588164	7.29030716224072	9.79838577009477	8.9286233493298
1017	6.559851468515	8.97506578986653	9.94392263460344	10.8747169165335	11.2921802241175	9.3699372620279	11.181300951254	10.1318251571629	13.6477255761793	10.7982849912968	11.2626677004052	10.1386383308101
1018	11.5156580377818	12.2076541535874	9.43390695361911	11.1276696975288	9.47443486190364	8.81824550956425	9.98225268327712	10.8700126850595	9.61989731866295	9.52018970517769	10.8189146430115	10.7979577608278
1019	9.74713034747757	12.0170559261862	11.8521899912762	10.3771539719165	10.927033532149	10.1201436658379	10.0104920503825	10.7918494905368	11.0880610158075	12.2349147242125	8.7616742755699	10.3886598248574
1020	8.08379600782927	10.678830209144	8.73488375226687	9.61552445212623	11.6126766548959	7.97015921655046	8.07452451610962	10.0951223943195	10.0237135525732	9.52276911833622	12.4938374688631	8.6989619542593
1021	10.7536505600699	11.6974918694553	9.72962431318202	10.7125215503785	12.6729648014643	11.6069151976634	8.68543885714806	12.5332616911103	7.49323725170728	9.51108745488098	9.604752740246	10.0401950633946
1022	10.385773609196	7.90230356340572	10.6478332611011	8.51099956293591	9.55150338041434	10.6759080589341	9.70989741002528	8.5398312409138	8.19513375470301	10.9356507717741	11.4143833528679	10.9911899186491
1023	9.78520811891625	9.63346906598539	10.4435080431003	8.78898009588702	8.9290360289011	10.4776814739202	14.5890541078683	17.6645521636218	17.5011590747772	16.2241864865795	15.2523680832412	14.7545332251108
1024	12.0520881187537	9.93165115219787	10.7432722405952	11.0903061057184	11.9591556355206	10.0042607867982	9.44809563468041	9.05262150417972	10.1286755433144	9.68269919524348	11.4537043840336	8.77662161175029
1025	9.03169782009962	9.98362133959874	10.1594546551596	9.64761576308007	7.13530946291301	10.0125193858461	8.55179263116088	8.61521426937849	12.0734386544054	8.99733144980312	9.77991052962498	10.6341438803572
1026	11.9905087234153	10.8818290917595	13.1925694888526	9.17163728013763	10.4347639949327	10.3396109139052	8.46029619085065	9.68197815196286	9.1194904498697	9.93127301939285	9.66944840178322	9.63797702934436
1027	8.6491071906232	8.33755157540315	9.9778741924907	12.6993367252645	8.21573870667226	10.3219044604092	9.76579589890328	9.58774145278002	10.6147274866626	10.8100449801355	9.81492075042566	8.48971688922308
1028	8.79816749151126	9.18623333939617	8.61221941978903	9.37674383262924	9.67746062209596	10.9551525825248	10.051850946302	11.0419341256505	10.9209356522219	7.30357591639668	10.1403456718594	8.44403875059725
1029	10.2631615806319	10.7964612601693	8.23885264185549	11.6342638879337	10.5132839804631	10.3234420613619	10.4266318845454	10.3719454436502	11.9723165105193	9.82476493150545	10.04216649745	10.2389390888745
1030	10.9566539266711	12.5533630874247	8.79919619274106	10.8016404235961	9.35702930282542	9.16459855468211	10.0213946331437	8.18223148516695	9.12186496401217	10.6765443538758	10.895676564184	7.05685254260614
1031	10.9263145395391	11.3873672908516	10.3174918670164	10.2790420394824	10.3020507782375	9.58352961150741	9.1272624819088	10.5851273546449	11.6715405704909	13.0838380632166	9.88780419312758	11.627424232721
1032	9.99497295821528	9.14207501234454	9.33957822280264	10.1000672851893	10.9083550283439	10.402518606788	10.5246146673589	9.83054799977994	10.4775703160311	8.61517263106354	9.51773124115375	8.10914556627347
1033	9.45127045912728	8.48570648213686	9.73506392471978	8.37671528332145	12.6536181925559	8.75793358201972	11.9543873118864	9.81754588024579	12.2418885500176	11.5216074526094	12.1693802410303	8.68622046700756
1034	8.8307305780195	11.5909680341341	11.9574648060989	11.3845050421298	10.7439597579652	9.42991370143034	10.3410732687768	9.98551105953751	9.42130953363501	8.05642189090512	10.5706288421251	10.3852292890599
1035	10.9373117155757	9.27735755921998	11.3280270095006	12.033025375879	11.7006436632508	12.0018435520109	10.3365058739939	9.45948499206479	9.32387669340511	10.7779298181108	9.5460281530393	11.0353282304819
1036	10.9580561889004	11.679478080262	9.09823886306553	9.40025572461247	8.52121541412259	10.2559219798342	11.3952021570569	9.75733756090589	10.4783260349788	10.6877124218866	8.72779511875968	9.12416416112563
1037	9.05640083391962	6.66989248155058	10.7194979115581	9.97194172935985	8.8692472876671	10.1461922058056	9.62746548315648	11.0981414138995	8.12400051593597	11.2199929791096	9.68717479249769	9.60213691715333
1038	8.37914596307455	9.97613862276743	9.42586175234141	10.7797532095217	9.14283788355839	9.37495010484845	9.22470173528473	12.7867510959901	11.1385433003144	8.50311029047379	8.60483006445311	8.45694351191556
1039	8.70210564087258	11.0803882670497	10.053025230569	11.9917703899726	11.0758188056188	10.50763222249	11.122433458946	10.2012224320836	13.0382015807331	10.9972389422735	10.4216614929161	10.0806694440622
1040	10.082136355549	9.84712577324658	8.98220908229834	12.7325805543187	9.82595915428048	8.81802347758394	8.79861798773451	11.0805385702014	7.70325226509506	12.523833847317	7.62929033350452	10.8537545836491
1041	9.55790065675632	10.8148876586104	10.1943963463388	10.9912826646849	12.52335158534	9.65261280466712	11.27495388977	8.33416757578687	11.1703767715451	10.106993834249	9.23390266951452	10.3649062717111
1042	11.22919860448	9.31346405406588	9.97852224114708	9.71538079543078	10.02326361774	9.28073855817624	10.067153030515	9.20352043162974	11.237759098306	9.1104991535878	10.5607241470714	9.28037209897782
1043	10.1287196846449	9.63430352459181	10.1590058649028	11.0903574770889	9.28719438974542	10.594770376454	10.496586328175	10.669990295217	11.4652560655144	7.63266515932488	9.21620062363432	10.6182802933323
1044	10.1430347687388	12.143187954138	8.56203638663175	7.81905182668047	8.70857132061739	10.4130276117548	12.1712799799575	10.0812733627845	9.12708611795197	9.61593962637626	9.27784729188378	11.6227475785727
1045	10.8803320845848	10.5688624054137	11.7961698463104	10.4761163370699	8.12387349547536	9.90088282447721	14.5890541078683	17.6645521636218	17.5011590747772	16.2241864865795	15.2523680832412	14.7545332251108
1046	8.63324250450633	8.78296790971658	12.1083491120415	10.0019118239685	9.62760845718862	12.8715853820179	9.05494481506712	10.214492506746	11.0110476090444	9.51536756926146	9.29929541649053	13.6625290723467
1047	9.14326970780655	7.53014823882998	11.0690123455384	9.60083116277376	11.8004531710289	10.0471769325115	9.26520257925678	8.47768517521552	7.83117211107616	9.39092277578385	13.1783945430117	11.1745566875346
1048	11.0367031715596	9.78376105063008	11.2582836907861	8.57827426078496	9.96646413225881	8.92591509247834	9.50301523120535	9.64327796656563	10.4983512262762	11.0358848839698	9.41628543886781	10.5586933179628
1049	9.80239150572416	9.19502026692767	10.2098773937752	10.229360551688	11.898214641656	11.8977668118286	9.11794330099099	10.2177297840867	9.27497883260055	10.4854485367549	8.77814398950262	10.9253666247172
1050	10.7482272497847	11.0806387377866	11.1652765788406	8.09095991120986	9.42788470425998	8.07084037640789	10.2587817051795	6.46529290249206	10.6589574491973	9.68696284415702	9.80518197998309	11.2959970770602
1051	13.1444807102367	9.65703499749006	9.76244649804055	8.51042896476509	11.8666817508135	9.14111059830505	7.25502573260417	10.3533541247219	11.6370787741041	9.98292668318918	9.1459101006722	9.73544178109593
1052	11.0384423286354	10.7248199226175	9.40807649887649	10.2059863040645	10.5209971011969	9.34712033145002	9.70903965554984	9.26518769928116	11.7020058929466	10.429435240979	8.73212388664243	10.5589688465096
1053	9.14887695162503	10.4591053942225	9.2973728147722	9.37185551370835	9.74708792260545	10.558390733594	10.2717769461947	8.62781549090785	10.2255643058808	11.3371437147494	9.52022780743509	10.6021464997284
1054	9.70413352008478	11.1155057275682	8.49170941001614	9.46760766508843	8.43811804804016	6.71401061756277	11.2032576252452	9.24665532805178	7.94562628527635	9.60171052355149	10.7711318950746	8.47897926882704
1055	8.06867113180169	9.65153898629059	9.32724897202517	10.5204025711019	10.1159630500553	9.25479136295471	9.49812565700589	11.3781807530227	10.9371559032025	9.71932036937041	10.8302633115753	10.6821995430247
1056	10.5267238896697	10.8768720793138	8.84348757441848	9.50149064378398	9.17746110238897	10.4564220177963	14.5890541078683	17.6645521636218	17.5011590747772	16.2241864865795	15.2523680832412	14.7545332251108
1057	8.77379368386279	7.48093767986395	9.10472363274335	11.4895459029672	7.72044442286339	10.2736372080157	10.9240787411732	10.0305892054385	9.13241744536947	8.63934756281033	8.06681016796179	11.9475229475655
1058	10.9637740706341	9.80702883682198	10.5250227234495	9.77244070143733	10.6075877393883	9.80332052986029	11.7320648888779	10.1137611015453	9.81575162433932	9.16748897649652	10.2189254020567	8.24936035551522
1059	8.44333938873366	8.91001695976656	6.69906823680746	6.91332806451258	12.7726041700257	10.5507641156305	8.63516199989312	10.604178639496	9.87593737882419	10.3053351980934	10.8495500331282	7.60070696266618
1060	7.6637808098037	9.72940427610706	10.8866901464687	10.3515057623494	10.5559873707071	7.68568211975343	9.77352438827277	10.5939279208453	11.9538524153887	9.3247120839735	10.3569751598839	10.7523405595649
1061	11.2729478711297	11.7692420645449	10.2658832533367	10.1057033372261	11.5302718144134	10.5035067243512	11.3373791257199	10.250849865487	11.6220092373465	10.0094139059203	10.904649475786	9.32322510670677
1062	9.10044309447338	9.1633175186856	11.6799810343513	10.6704981492205	11.9668640277299	9.94762194184263	11.3644413407199	9.25633730547081	8.42378052548669	10.9726417700866	10.0358957544219	11.0235518292077
1063	9.80364805011322	7.86456716707629	6.85776843038059	10.8072986887173	9.29804231304331	8.52674967585906	7.75375037406121	10.6545658135833	10.3328515469202	10.5523626370805	11.219645088136	10.5009533854323
1064	9.58402737725392	11.1835930658634	10.2571288946875	10.0542599168299	9.46098128774399	10.3255729690133	9.14346454345915	10.4914470573182	8.98834047178635	12.0932409633033	8.2981197567157	10.30680761883
1065	11.234706075945	9.99243801887145	11.7403818401786	8.69349902645603	8.70299797179217	10.1152443688413	10.6339290773113	8.37321521515078	9.7316141260805	8.73887712122514	9.51833875872494	10.6371503812802
1066	11.0100234178126	11.1843329323227	8.68220663187667	8.62037328003599	9.04136785494313	10.5050486887647	9.77433658104716	10.9790022312028	9.32871399403559	11.9779622597245	9.59157628118062	8.71422578078691
1067	11.2468284374541	12.639604766658	8.95530381619625	10.4439164366808	9.96296009206185	9.89356294625814	14.5890541078683	17.6645521636218	17.5011590747772	16.2241864865795	15.2523680832412	14.7545332251108
1068	10.9835027512005	9.86194803602046	8.42089373532804	10.4412115617718	10.286743149935	10.4524711423735	8.94784974183089	9.80560128661777	12.8517059332977	9.52946774944218	11.2594517169581	11.1959019853708
1069	10.3776967372247	9.23222773954291	8.77051994721895	12.0504761661016	9.93763632387932	10.5567270195098	11.1333552371833	7.98616387570573	10.8533977755489	10.5071951079196	9.11074778825383	9.43692443779529
1070	9.74631108413732	10.9824529890808	8.95201533189952	9.1568522287903	10.2419155544428	10.7201502733067	10.1706795508612	9.53042609062449	9.84840451513624	11.4790391093705	10.4685515353527	10.8079893289111
1071	13.3422179378787	11.1176340399375	12.7362421171827	8.16764753525768	10.227105812267	8.56111433890757	13.7472077533152	12.9012407517284	9.9450839581551	12.8178320735297	9.43011061570814	9.75916510194514
1072	8.76322064020034	9.40213658001366	9.36006414172023	6.92722428155613	9.97158601033568	9.53650260852799	7.33507156781947	9.90937698524137	11.5115310640175	11.4188824784233	12.8409018211998	9.13365792565119
1073	7.86295886249061	8.42928788447083	10.6697816838375	9.55498449231886	11.1478032661948	11.6514142451929	10.5846127435033	12.1773814899576	12.0978881414289	13.9310449983191	9.51278282591366	11.8566321748532
1074	8.63988905021443	9.67368700061078	9.6355026465909	10.3828790759632	11.8149385719271	9.84230730026245	8.65442370271747	11.1917254209398	11.493685426207	10.1069280114292	9.44275358192509	11.7836085778433
1075	8.65960336248584	10.5120919226465	9.94186013901059	10.8286508142667	11.042063506972	9.47573838542891	10.0884831728498	9.28357494787022	8.99312415901801	9.23373815451354	10.6640555236122	11.2783846883768
1076	10.7417757229684	9.88220546288429	9.85032160145631	11.4394470637192	10.2908388666144	10.849036289014	11.7997489400796	10.3701022065624	8.42302054810574	9.38321778696971	10.4624193521395	11.2524590922654
1077	10.1872554778337	9.60701823599929	11.2484313653084	11.4924277379215	6.74987087723802	9.19432849756008	14.5890541078683	17.6645521636218	17.5011590747772	16.2241864865795	15.2523680832412	14.7545332251108
1078	10.3908905528606	9.44753382365513	10.2462054793771	9.48295434943919	11.4387062687896	12.3194828055028	10.3103281902256	9.82050064553771	8.17691991361782	11.2677210130854	10.7930056586503	10.1428573383357
1079	7.3426691529326	9.35758335282292	13.444556656753	10.3256119472592	8.80783257465263	10.1454348449974	10.3593653862542	8.9848093712464	7.20450597937753	8.90777594578033	11.7525345874984	8.4863276925901
1080	9.44684893193643	11.3724767706011	10.8040197146511	8.80372573456383	7.31037613707086	9.93980332788992	10.0135904192162	8.92883964278697	9.98902224288036	8.68269122844238	7.93217775142356	8.24347608010646
1081	10.9657288826648	10.0246241776319	9.87070261810851	9.03307270403252	10.874331048621	9.84968519399065	8.76158356386537	11.8522615167322	11.1263805473846	10.880824950847	9.6194741361393	10.7207845909155
1082	9.71399026295289	9.47575059697576	10.046823969465	8.00546429794557	9.1931134414285	11.0157732127027	8.58968846053	11.1709219703518	9.46804933739634	9.23641904383326	10.7698874451884	9.05501121349363
1083	10.2055247839329	10.4002067358388	9.12289733663371	10.1620244707809	13.2511982115321	8.7562442149188	10.1909387121727	10.6188099706888	10.85329476986	11.0939923868083	8.25721637769443	11.7439110130674
1084	8.95624671412908	11.1137407857158	9.86751510876577	9.37711311628444	9.2653373265127	10.9548265346397	9.49873026726418	11.4038325222014	9.89220549019494	10.7594713237961	11.8263546368045	8.88756693559841
1085	7.69029486465964	8.28376831786459	10.645410529743	8.59670456138089	10.0358849347157	9.07730541881981	8.0402546205098	9.73321857379784	8.58839840183134	7.8308222188038	11.7357551670996	8.58623585649914
1086	10.1859225097333	10.8271645017065	8.55581541477907	9.53134440644148	9.14777952782583	10.9132009601596	8.49895840407288	9.56246456453071	9.14721362487385	10.3117441331655	11.2871652240882	8.20457751098884
1087	12.6678279340501	8.19341758205917	10.5024896660419	12.9361435511971	9.11317051651863	10.9316887672595	8.0817234021204	8.84890707527699	10.0191958842004	10.2105436069952	11.4441987863451	11.308632504257
1088	7.73482330164402	9.64380375745358	9.61878918880039	10.0842538105223	11.4276909418754	10.7225872726162	12.0729586787559	10.5605254716307	10.1789933899437	9.12516760885685	8.71539805633105	12.0028772880234
1089	12.2440121374547	10.6032561355114	8.21754951787951	12.4004531580044	7.79907711688145	9.6816534227766	11.5838194024994	9.27265485023738	11.0973827345222	11.9460725336755	8.41431518782927	9.7302656374323
1090	10.311074958274	9.20616784416618	9.93162861113782	12.1312671518538	9.50859885576038	10.2554816276081	11.0289838899107	7.49564001586467	11.9770210430686	6.86354279303685	11.2099394830356	10.5151954220391
1091	12.0670192271637	8.31846206447448	9.89198255401577	11.4984934659664	9.41702351952239	9.60002507562639	7.77493591984839	9.11651176754703	9.74732030364125	9.87764128900966	10.0499362384866	10.2783141275063
1092	8.51657139027448	10.1503186260372	9.63591350566646	10.8949386908347	8.69706991625378	10.70487658735	8.6335010451604	10.872575559081	8.48485277596455	8.73691715347368	10.2690257296457	8.86725301829759
1093	10.5113353056755	9.26903539167145	11.7483734670181	7.16073662590167	11.4680860740372	8.23235138459752	12.1693761954575	9.49190479635168	9.39691663136081	10.5009151923031	12.2308174538813	9.500807576696
1094	10.596197907037	9.93398953688942	8.78679428351581	9.24345347584329	9.80909604468031	9.06390581178871	8.88353302730449	10.9078431631072	11.2212869511448	10.28826993843	9.57720245789397	9.21447396396915
1095	9.9107769099651	9.40305900064233	12.5685149997936	11.3360501438258	10.4665420402457	10.6467750262056	9.88121047960799	9.81420248088543	11.9498008086145	8.56748600681991	7.3214395004554	9.89142632393216
1096	9.0368028846689	11.667418376983	12.7972436877556	9.86275707669649	9.06871014844302	8.83386826724255	9.97050440675343	10.8364289565539	8.43508637094255	8.47729784124188	8.67565735760907	7.29227134460636
1097	10.2561203954749	10.9381150057397	10.3612963307442	8.62890756410705	10.461054854918	10.465080842958	10.4207205228186	11.2784203010177	8.03191078893181	8.14426038083347	11.0423992783729	10.6813266570982
1098	8.82283849273699	10.5701323721778	9.88913539173712	11.0244435234609	10.1440240255703	8.94199157221534	12.3107065911837	9.8998320323988	9.27172116309563	10.2329943749183	9.25896541605261	11.1537971018109
1099	11.2019953410747	9.09786356367382	11.1193963390451	10.3499809786203	9.31607041762731	10.1949611229488	10.5658124264786	10.5535043888554	10.2971872025124	9.89989568304454	11.2010374232271	7.71727941658318
1100	11.4710967785209	10.8727678239866	8.42472062203494	8.10729495552967	9.8041312506268	8.389932394445	11.5618248568466	9.37351503965236	11.8123925932377	9.88869434061129	10.7500498950639	11.0571661834754
1101	9.68182251120749	9.42783407343532	10.3529770860404	9.48638102567274	9.72506256736979	7.85725191582461	11.955778950797	10.2828503365665	8.76182064966291	10.2998448797417	8.47290717898775	9.13399998107692
1102	10.0241325045088	9.14899078401561	13.4191485423745	6.5408757228022	10.1109002351523	8.15555172465345	12.0319816701915	10.5077487141221	10.0314652183855	10.7721550984085	10.9128950733313	9.30725455249553
1103	9.0058460112745	10.2670999956008	8.38893029959893	10.3213510030383	8.99327764883297	9.97173597019452	11.2300917472743	7.7857359809093	9.73017384263779	8.62433986855232	11.7548538454271	7.50296317659341
1104	11.4113613362572	10.4875927374268	8.13282402307131	9.34071819159415	10.1761685877569	10.6915982713783	10.3387854598462	11.6447929790358	9.41514213832634	12.4291950389246	11.8155333152615	9.36613299008119
1105	9.28783243420056	8.33543497299989	11.444089183241	7.68297619692925	8.82696225344365	8.61017134413842	10.933636532048	10.6111043149486	8.86462141671391	10.1740210790852	8.76251960584876	10.8652489699634
1106	9.72123864480832	10.2451229367595	11.3389403346131	9.61075946449831	9.14758389084442	10.2621518985896	11.6866588256145	10.6994705279902	8.63772575040275	9.64224653475207	11.3390163740889	10.3588324670392
1107	10.9253579066542	10.5695825160982	8.84713235447352	9.8738958389988	9.55600746543216	9.14217689276758	8.77032490524615	10.6134574229653	9.28806849385075	7.69431260402736	9.1526292629686	10.7254688750128
1108	10.2076024412228	8.95155744534052	9.14087959343755	8.84199977756782	8.51634757050679	10.5746908726773	8.98773478552821	11.8927498046891	8.02365665277255	10.5604151421013	9.0741334401456	10.4933432082921
1109	8.43383593007988	11.7793458040651	11.2718140184354	10.277284522366	9.32893190046715	9.67232791000729	9.93020015335692	8.42871684735221	10.7953535588252	10.1537626511466	10.059807001052	12.1183295714854
1110	12.5329158239824	11.1454791966709	7.87940676074466	11.5068569377481	10.8097747883369	8.2720405383251	9.53084640156782	10.3282401092886	9.71315197162153	8.39199432423753	8.07622899619662	11.2410717405488
1111	11.2453093574951	9.40228639489322	10.2836587746272	10.9924419043269	10.2845297381541	8.89422247587639	10.9904432910924	10.9680459506832	10.8530718858882	11.4779440649649	11.6369580998967	8.68937460134363
1112	9.52754568261873	8.59180481503472	8.62374214511799	8.66512019401695	8.18731504871947	7.92685696876855	9.77960263506502	9.99327930113083	7.82566001902098	9.02782378871389	11.2060413681392	8.38669877221877
1113	11.6838215446915	9.96770245781939	11.3606568471679	12.2701050551245	10.8280020378157	11.3660854170656	9.74836634919717	9.84916329978834	10.2508210021503	9.68753368626248	8.46575673092724	8.22648402271956
1114	9.74757519077923	8.74065521677228	8.84760284526295	11.4034556030818	10.5905730431724	6.935530545273	10.0162569629427	7.51400244991211	11.3547809205588	9.70586839557115	9.87032008390975	12.5395949860776
1115	9.30685424529027	9.49333813470263	12.0510483437508	8.94246377985871	11.2843242630107	9.45983487851937	8.70280907642562	11.890047050803	9.91663062516593	8.66138849872955	8.91948681191231	10.1351205377332
1116	9.816890286432	11.2762129076997	10.3508264812219	8.92823287373317	12.8174966624319	11.5779340116313	8.28087394921134	8.37462110307451	10.3928053038603	9.63219878175743	11.5855073940513	9.97853466749191
1117	9.91519824580798	12.0117269631682	11.2002154378175	9.05648845078972	12.4005488793701	10.9669183946135	8.38044273250504	10.4722226083761	10.0613235203537	10.0358055349639	9.91486478288146	9.70132713599007
1118	10.8884435432446	9.59109316456717	10.2894553527891	8.66348256988688	9.54938066217763	11.0942205004872	11.6874455170221	11.1807713614829	10.4556298995675	9.51771272017561	9.93654912606644	10.1560900866813
1119	10.4745113168603	11.154983482019	11.9333803600339	9.10568888143075	13.0044995600547	11.5428823179061	10.6958594571782	10.6179449541764	10.0509260781125	9.85038536109535	7.0791545051481	10.2292013458693
1120	10.7184989262493	9.2640489850574	11.8946218998563	8.8314443145157	9.25584463613271	9.47741890055178	7.62669139134299	9.30170894874276	8.48233957253025	9.77066377944994	11.9639537195438	8.98848111081455
1121	10.4217434956296	9.96362707439326	10.1754953417969	8.98562360072413	8.75305283244083	9.34185368748495	8.33919440153984	10.2407213702566	9.21895658021458	10.2995038339253	7.55204823071605	9.76822545534185
1122	10.3861282790615	10.035971319134	10.27457756725	10.5282009475018	8.70950006284228	9.56332973937038	12.1638203159275	10.7737071151614	9.74407029828232	11.7140983472034	8.52749727405473	10.7638219044346
1123	9.46052735758858	11.6165424870952	9.77246747518991	9.63519516635001	9.46116739782241	7.64370055834882	8.52083285002955	10.6428223820319	9.76877512440103	10.1341518871926	11.0264986496135	9.34216402665971
1124	9.35534037013668	12.3797700015553	11.91938065358	9.1616694656025	9.46306715464251	8.8934335847499	10.2631071407073	9.84637494423974	10.0504923353757	13.4907995990487	11.3200648550468	10.6125451983964
1125	9.33926070385948	10.1599962537405	11.724285098561	10.2240181569919	8.9856025407611	9.58992028704717	10.3575555474772	8.85449781013315	11.366142292664	11.1193802115511	9.25743571217051	12.1519140393361
1126	10.6528886857977	10.4328222583043	10.4997778995366	13.7967766556839	10.4975656016229	11.4076720103139	10.1042110648901	10.1368051118518	7.49537519227792	9.83916705584818	8.95430878885958	8.20927465861403
1127	10.8114356587543	10.8852912674018	9.99466044485189	8.29388623101944	10.9529418562889	10.6326450180125	10.7479194359114	12.65445414749	9.60682195570002	7.61928284243459	9.63134109114006	10.939729529851
1128	10.3854450264789	9.31768112122237	11.9495022196831	10.0720681326402	10.3794240571592	10.1121245208255	8.10878446844475	11.0488176291504	10.669170468451	10.5993863880569	9.37311251052236	9.46919142434136
1129	9.65054536228429	10.1222638468225	10.087874820009	9.90317362700989	8.71795601468569	12.3302411562452	11.3905873314748	9.78709001116455	10.7979410867892	10.0254524100386	9.63744414442111	11.8853811348856
1130	8.23803798734994	10.3553285125002	10.8819254042264	7.70218210647183	8.85272348742314	10.3439862774043	10.4856907930152	8.1028085705943	11.3657278423168	9.832706181267	9.5173468820265	9.03998974998111
1131	9.81605568659888	10.7072649706563	10.1819821321073	10.1146679716146	9.05344819805281	11.8960885739682	10.5744124737872	9.78932799355508	10.278866835801	8.97173789503427	9.58744961511171	9.6732533559543
1132	11.5039548457209	9.55072761276627	8.75132656763719	6.98705358923763	8.0712556369713	11.6641404633359	8.92203947624867	12.1003515469981	11.2054852293241	10.8244934228303	7.96121565433427	11.953435520582
1133	9.51283676266486	9.40067961946808	11.0204117339417	11.080942657114	10.9345213073058	8.19876114044663	8.72740642286502	9.88705022788075	12.3892171335887	8.92214531896599	10.9631509296318	9.71048334998952
1134	10.6182766481875	10.2577434418361	8.74924817510341	9.17335490647005	11.5735961033663	13.1879455280988	14.5890541078683	17.6645521636218	17.5011590747772	16.2241864865795	15.2523680832412	14.7545332251108
1135	9.25402110189905	9.47012058328728	11.639838175776	10.3556735495064	9.62757201288713	10.217992626274	10.6327519302892	8.5042284148346	11.2544406207143	8.668562440925	9.90698853777475	11.3209805424641
1136	9.27985026540118	8.64561350134444	9.61559670775386	10.2926568179398	8.94490272776358	9.52758231530903	8.71791010957329	11.4562439122589	9.61275767623724	9.62423014123221	11.5828387428075	11.5790953778218
1137	10.9156942046542	10.8978368270512	8.22154447950166	9.94978954649632	10.7524934084362	10.2931380882687	10.1626804556575	9.71478122361617	10.9354841383433	11.5168339264223	10.2653394959715	9.32133568914014
1138	9.98090874074863	12.3577173103657	10.2006519008122	12.3888281590838	8.91858407202554	10.4695491504008	11.7823639828578	9.02707595559889	8.63778492596641	10.7142488679061	9.74000306787684	7.62487181043912
1139	9.87705082670517	10.847210545197	10.02694745345	11.6059571680154	8.80196277449472	8.69332279055356	13.5047691899453	9.14419145930978	10.1652456377839	8.05710663592028	7.94692170098659	11.4935321422221
1140	10.9690820611443	11.0039141722022	11.9924335219141	7.64268630393723	9.46675664048864	7.99019504633632	9.96915926254619	10.3699493781738	11.5478578560912	10.5608931476683	11.5493173567491	10.0204235236396
1141	13.1737705131106	10.416829308794	11.8864928984267	11.6067125828493	10.6582371620672	9.22235781003611	13.6368462431717	9.062197287693	10.6600451574397	12.1299054838479	11.2332075871612	10.9880286339843
1142	11.2472537265675	10.3930387603898	11.9940290989793	7.20753821862263	9.01086254186698	8.54593288270864	8.62876577992873	9.71000116603786	7.86763721089902	8.90103426487588	10.2866155590372	10.3226698806639
1143	12.7665318994508	8.88305728802549	10.6357112493813	12.3797720162731	8.24133404007064	9.49907417527282	8.29441875025348	10.4235511567075	11.5443133737149	11.6345077679913	10.5103607735685	10.2364151639916
1144	11.7389392853904	9.96780519440909	7.95544194825364	10.90424817644	10.4352542463962	9.71538921732598	8.43931478139824	10.5736181474598	10.7813034226846	12.2704704562218	10.7541769416064	10.4563664228163
1145	13.0764747369775	10.4483884147842	9.75195868220121	10.1719027543215	10.4360943776534	8.14915107835369	11.8070830436689	11.902995423751	10.7525278911856	9.22768257782917	9.90134661683564	10.5710153267145
1146	8.2756951794504	11.6345708458343	11.3983250949451	8.00985789137161	11.7866196777935	10.4380726291263	8.80158209070779	11.0730043774505	4.89873965077047	10.6171742161988	10.0623765444672	8.3857989898807
1147	9.27132869716687	9.62480692338377	9.24282774122932	12.1283815593501	9.07822085292246	9.98514591257395	10.1516878433188	6.74793414929087	10.5573037084688	9.47282802718786	8.39994630345057	10.6596578708278
1148	7.97897801497836	7.73251689033765	11.9164954865488	9.95273174199694	9.40174702898763	12.9207878042978	10.5763913242991	10.4040113134416	12.9050285586173	12.2854600963646	11.263175804034	9.37006406857635
1149	10.1996802093682	8.68909843330597	9.05524396046818	11.6224049957499	10.9997894670336	9.76478356641353	10.792298027727	9.98781168985406	8.4479912660854	12.3015428937845	6.28574745589047	10.4018762354067
1150	11.8541363301785	8.82836838964219	9.02951118637294	9.99597096065552	9.55136694979471	7.95476520190072	11.4723059490086	9.95741523676466	9.32817831814369	11.0618009783791	8.37934877338225	10.465537305653
1151	11.2977109772591	9.99612160373597	10.2068154701218	10.6558273982284	10.8167520016304	10.0716149850914	11.2572899049789	10.3032458746352	9.27957973530986	9.72619893378165	9.81539560100188	9.92410562921583
1152	10.9652868261978	8.91679533246395	9.3692383488062	8.08941547435359	8.1836106706509	9.43339609283756	9.26479816049397	9.82942870934569	10.4910729169435	10.8241972193365	12.4835409152204	9.00849825744765
1153	9.15564266342209	7.93159731766001	10.1353517401958	9.04790648007684	12.6852279710958	11.1489677281634	11.0947608284674	10.6363873548294	8.2192884256732	11.9187828553216	10.660532960164	7.68100993748167
1154	8.70253552780801	9.68958244921042	8.47188760891734	9.06701970478114	10.414325247303	10.1617437704649	7.39257344776616	10.6786969555559	8.17344743239088	11.9342375873191	6.36000930577636	10.5378846283675
1155	9.84798036579155	10.1606164231579	9.65657285080697	10.0553719576971	9.78246687706258	12.30144835157	9.47207603068112	13.5010275087738	8.07909848143355	13.1544284892449	9.46351227903267	10.8395629298947
1156	9.66191857394603	8.99529096771228	7.98004674731167	8.80271866802094	9.11939702855826	10.5358536394382	6.68894403507003	7.41575350170954	5.71766310820494	5.3795610985068	3.1369096864788	6.12581751023337
1157	10.6785840071909	8.27773153401407	9.50424158066985	11.5394567114672	10.4017075950741	8.41596155040895	8.6929315052707	9.90999562091237	7.95508996303928	10.0870379578317	9.75380076378876	11.2500849264587
1158	11.6997365333701	8.4238994332482	10.1613231653435	10.7307555996578	11.2386232767977	10.0188114521953	9.91629575260683	10.0920530226172	12.1265555597758	8.34039718851073	11.2779566312605	8.73851421385851
1159	6.40920543772563	9.68455740700792	8.88678123401554	6.49956013555755	10.771164595045	8.6803495832984	9.72438277599286	11.0868480241016	9.01930976525148	6.87798360829843	10.6215998239773	9.05683607214415
1160	10.7668397693893	12.9153961824636	13.1841985543539	11.3512668111517	9.90871455742436	9.22781493214741	10.6667251718926	9.64221279723956	9.74073929180514	10.9234815578277	9.65300760702172	11.8906973927191
1161	10.8198922830556	8.52678003300203	9.1469561869246	8.86401793943466	10.0936228329829	7.93012803478164	9.59241005336709	9.55726602442524	9.34715424653095	10.5146131328752	7.66467110835919	8.06434761977757
1162	11.0435845688261	11.5490839260714	9.77693818979468	8.50203453192617	7.05914375165588	11.7080280698393	9.79361877841431	7.31858769444186	11.4002352571991	7.23122316079086	9.93642239436516	9.45819390284457
1163	8.66522365980359	11.4170753061958	10.3639146243828	8.029468303337	9.36951849224385	8.82294182734396	9.60814221213922	10.8514941787053	8.12734247769867	10.6556547325996	10.964905951302	10.8974743929593
1164	10.427182154109	12.7604197341362	10.6864961751102	9.97254210222833	10.5463270980983	11.4560121338574	11.9768773962991	9.57966837826881	11.1548441963812	11.7468423295411	10.1272029010799	11.4291806206435
1165	9.25314615105337	13.1358490838408	9.87249320016402	9.0245475250647	7.5340274390889	9.65430732090143	11.8596945618143	10.0911558237622	11.9060680130776	8.3285803806892	12.1097839656704	9.73365765454225
1166	7.77472831816992	13.0515859947189	11.7365179933358	11.5363749246309	11.3889787520379	10.9513210980522	10.9364916152866	11.1932126572081	9.72807719264993	12.4676882741797	10.2321152717441	7.64673617433647
1167	10.9958619076829	10.325472931361	9.38003210467694	8.66839201035163	9.64518196808568	10.1074559052068	6.68894403507003	7.41575350170954	5.71766310820494	5.3795610985068	3.1369096864788	6.12581751023337
1168	10.5547443562878	12.9324505953774	11.8922987509618	12.8232599471717	9.80729362828686	11.6880201479097	11.6712162102318	8.53718308301075	10.5943167118072	8.36603541089447	8.42564748854197	10.7712163225348
1169	11.1572223345678	11.8371029981918	10.7620185226466	9.05922096797026	10.2952564663037	10.9879165596964	9.78835322984549	9.89080641318084	10.5918401540106	8.63492414719468	11.0513955403612	11.2264813415196
1170	9.37794925142647	10.3445151837921	10.9179991826817	10.3114758399148	7.87117025026067	11.7056235903185	10.0727563969303	9.51486339365948	10.0844041078736	12.5256091172644	8.08413178961167	10.3231255183299
1171	8.57739924845123	10.4698698915934	10.3928361501959	11.7470045263752	9.57535036628279	10.3587599405636	8.80973123228521	12.4327782567241	7.63547379374725	8.67405455735174	9.38301311063548	7.11575263851999
1172	11.9593319970942	11.4332235493323	8.96160054775088	11.2687415480475	9.2595779147139	11.0283044991434	6.68670283273884	10.5665408311381	10.1375948431371	9.5421307921583	8.91832343981768	14.2768824639895
1173	8.43464994973034	10.2728235353084	9.63694280920853	10.089733555266	7.95697899667435	9.16841776495479	7.4679225703915	8.85749500426008	8.8555682804097	11.1621560452085	11.0288095358175	11.6859050016898
1174	10.803846734699	8.59509945514671	8.76400485368147	10.3512610739589	10.0052319973755	9.03034001255146	10.5587066427554	9.11418872670294	10.3661425232022	11.2500947659139	11.4957581053013	9.54858746507385
1175	10.1550767992917	9.48589508035436	8.68901013769994	10.5963569840571	10.2629173515265	11.2572770631363	8.83052919465509	10.8398806570191	10.704686669425	9.47002990621546	7.85450623958314	9.95455572300413
1176	11.0781949003983	9.33150897327058	11.4770315598938	10.2988693413191	10.432799307836	8.03665892270551	9.8258997715855	14.4723563518825	11.7453642343189	12.9352639056971	10.3606084439852	9.77835187832084
1177	7.71351835595589	10.9048700717682	10.4894373757779	10.8914955375626	9.36327027637125	10.8285497479129	9.09803271007009	10.4248686572223	9.05452113587896	11.545760345965	11.3631274642792	9.16472561773948
1178	7.9529516213208	11.1199635102401	9.75489173001623	11.8060219509547	9.57430345926325	9.90106860314891	9.80021630619528	11.2034474307166	10.9118456165162	9.94402931770951	11.0350908102166	8.09131715530005
1179	11.7241347792098	7.96308729771796	8.3848283424055	9.35590187337581	11.7495530036223	9.89646745938823	10.4701874038256	6.84469850322306	11.2759074762932	10.9714204068896	10.3707782088586	9.71089436804155
1180	9.90431592578598	8.5713264382724	10.9917537200269	9.49941770021376	11.0542490120286	9.6478946456983	11.7355650417573	8.83470373017141	10.1419570462917	9.96661705843978	7.41574201312931	11.5630320401705
1181	11.207540634825	9.77895081712842	9.16566764658351	7.02307512272554	10.8598540747046	8.875306716747	10.7452453586991	9.69514722573181	9.28146728746546	8.87087731683086	13.9906890963144	10.8749169886468
1182	8.5434499502841	9.7866804413687	6.97215340736438	10.7581762898301	12.1005894641121	10.1693148847083	9.77133774139762	10.2958305612643	11.7336251943135	10.3112771466449	8.8348737264977	11.329208946951
1183	11.2014191998102	10.3544481097507	7.15406551213427	8.63662767414379	10.7517068530084	9.554524131893	9.47923681945431	7.70187865564069	11.5355874899285	8.92891617313485	7.77909420726949	11.0806447255686
1184	9.94127666441192	10.8131792632706	9.23046412167974	9.27090790001427	9.8454723520174	9.42390032618772	9.71057457353924	9.51058201761618	10.4462385757548	10.1569635542429	10.5249182935961	10.8866522416205
1185	10.08996172515	10.0332041170662	7.09564944359593	11.4769197923008	7.83592289536023	11.2084448469296	11.0484757953627	10.387026804618	9.62774243889763	10.9912154930315	10.2493390149734	12.2018868641748
1186	11.0456975645302	9.83134771266823	8.87857301841492	8.87723716596939	9.59856113532028	11.4478713470908	7.58419082480584	8.84805997704172	9.07439961900346	10.6734023682112	10.3715865961614	10.9741110075266
1187	8.44507427580737	12.245656957148	9.35645184691315	13.3082518693092	8.73827388628929	11.8351561745286	6.68894403507003	7.41575350170954	5.71766310820494	5.3795610985068	3.1369096864788	6.12581751023337
1188	9.74861638227699	10.0131445698632	8.90986901559551	9.91216009289072	11.6392115471254	10.579769725109	10.2296426918565	11.1327661322245	10.0698675198866	10.4408201958864	8.09634413486272	10.3055878583156
1189	8.497627279356	10.6806934641714	8.87638036524706	9.65729308263694	8.90889909746959	9.32171918222875	8.0759359535241	10.9983621446783	9.7292679075488	10.1134932313866	11.8090967487095	9.48856693999125
1190	11.4137392682859	8.43317185774488	8.44983738448929	10.746391196235	9.41961098259876	8.61117503693767	11.9555150492538	8.83633534112194	10.4665436198325	7.88782811470749	11.4774263371532	6.50232242830135
1191	9.43060212544046	9.08435378794799	10.8620431213734	9.39188362015728	9.50669615402736	9.97081495735445	12.2106602360276	10.1935334784527	10.9247246207972	8.77508210825743	10.7132151563133	8.97497131820116
1192	11.5860063811423	8.85068059307042	8.26067879891962	9.34705988180788	9.88440011730947	9.26952490889516	10.1250277124311	7.10737835741268	9.32123484081409	9.30896875191552	11.2208645118771	9.91299078908087
1193	10.4052455481728	10.9430543571733	6.82158581291931	11.2586630776107	7.414204349055	9.86904170321214	11.2397258750822	10.2020411624597	11.066792146917	10.9592299240639	9.06725272999248	11.3307993056704
1194	9.60768842165719	9.52307951207873	11.5213412979242	8.87308657822247	9.9257235241054	8.3927602430315	10.6808774120751	11.6068720591607	9.64529956189201	9.32006982775974	11.8752106662276	9.76204868566408
1195	9.50612346075699	10.0461896396624	10.4835450653855	9.74908390612676	10.8677207412116	10.6964287864595	9.70213559237953	9.21848088220699	7.05975916922383	6.84790050830561	11.8910880175755	7.28350772560463
1196	9.43729515596562	11.1192944405296	9.97900841113828	8.80074060612199	9.62452391118228	10.0273297489271	9.73525665445939	8.67699736734284	12.7402912509336	10.9689213577178	10.7073161600705	9.94163882754537
1197	9.39865542041175	11.1062614453404	8.29685918916213	11.3270693030825	9.66370208646646	9.48847228647356	6.15626349578998	9.26391195653865	11.6522080678663	11.3806299385964	9.37587996473216	10.6447068648756
1198	11.7656147447112	12.0682580043786	9.30484606001025	9.84207865924741	10.6135362012041	12.1636388175918	10.8391169372573	8.14906194304595	8.51075918361214	9.12757164717402	10.2088360412655	10.4470848030436
1199	9.73610854502459	10.6764121403852	9.96108651155901	11.3513587386346	8.80153692036873	10.5622160975616	11.1128123223218	8.41160007689287	10.2573366655592	10.5726297225064	9.56975392089777	10.2252419331066
1200	8.29713343623925	10.2710227125892	12.3296342640655	8.69667724386686	9.19697776834244	8.24924748742353	9.3413552355563	9.75451968487091	9.49580669411665	9.45890667013194	11.3492963173529	11.4094061323754
1201	8.16516841773659	9.80068292414193	9.99626979359791	9.98871310289356	11.4587754613158	10.3255594789328	9.86740079008215	9.22594704869415	8.94697184220805	11.0952904530416	9.61029945195587	9.10653648534405
1202	9.07890723533217	8.84366243103435	11.8552912136909	10.0381003864296	12.6523688191781	9.96088204869038	11.7204720981967	8.3568580195377	10.2753774815945	9.16669080994557	7.45045361564477	10.0867636738746
1203	10.2652769172984	9.1100111630228	11.0960530074964	11.1898669904071	11.0713691372391	7.97253832118742	11.9362294896668	9.40310454569745	10.4309801760933	10.6646247066073	10.9003771769412	11.2673170621813
1204	10.034275018976	12.7058624397796	9.00748045994601	9.65068167439069	11.1164562836635	10.8999548371276	10.9725578771942	10.3066443762709	9.41609087321319	9.173464331045	10.3429593433635	8.51093052880382
1205	9.76709197809073	7.29216853603172	11.5078922451035	10.9382990293195	8.96256348546249	9.32905342808769	9.18409706410719	10.4501029811999	9.981626341715	11.8006466359856	11.8587640240749	9.55042684069478
1206	9.97953264898008	11.7186371554416	9.05940521220376	9.88783803380941	8.48766128908551	10.7126064405436	11.7652071714124	11.1405164693435	8.35054242551699	8.57175654613448	10.8121529686809	9.85360615400169
1207	7.37656187392092	8.95840463181617	11.8835175509535	8.76714285863913	10.0728161243	10.9909154136896	9.63904684247605	10.8020048699229	9.8396721769325	8.98780701943644	9.60131047438368	7.84219475571697
1208	11.79198868636	9.54351495013022	7.05175689752939	8.84942388663003	10.8820345123602	9.13690654912426	11.6413980437478	7.85586519401482	12.0288080176538	10.2307624391713	11.0262186606901	11.2290692139134
1209	9.80134080950005	11.2413149404866	10.4680386023188	11.0994885654537	11.3382199887574	10.3581445516661	10.2829103464823	12.1510456109711	11.0877840044273	11.81418834523	10.0082554419091	8.65360388004424
1210	10.7867661701577	10.9556319636045	9.29011074850776	10.8320216883002	10.2503931053338	9.67365370882376	8.69257993112886	10.1447704580796	11.3498438687669	10.2151543796245	9.33815161518289	9.4172109333513
1211	8.16006203999527	9.12127029624361	11.1873454717094	11.0197381225677	10.9772415276463	11.2935485237576	8.44210794800725	8.41075808503836	10.3739928616219	10.5244715349372	10.3086658319776	9.13878100144481
1212	7.90403312207227	10.8586568293889	8.39242929164918	10.4080107247969	10.8919393874629	9.27531000919272	8.95005240418407	11.1078486818405	8.82869155336483	9.02934399822318	11.5882491115129	11.2701869745212
1213	9.03573564875703	9.97861127326549	12.4843896598034	11.069430577752	9.79912985678061	11.1716000867505	11.9782231456042	11.0194289056388	11.0761144017467	10.6725298432987	10.5418569041895	9.38234177845721
1214	9.99543869124474	10.5199281267527	10.406986616371	10.1650192931675	12.7796105571367	10.9988824286034	9.26049719736551	10.24497456884	11.3318120955849	10.6029417396697	10.8466833769394	9.93947088115845
1215	11.6372260593429	9.45356542497492	10.0377185553686	9.74725632963601	12.9472585042762	8.14207100528737	7.8948741807427	11.5289140910917	7.81616187767099	10.3708137957186	8.2685203884736	9.12033251959398
1216	10.6377917039549	8.54353836103201	9.51933694912315	12.4955697144673	8.86063990300897	10.1352318577421	8.23652300110642	11.6929505907674	9.51078430601189	8.46068930534241	9.63845025320454	10.0733834447725
1217	9.44795973751638	9.46741159601627	8.82537549701183	7.73494757667005	11.6077511967947	7.77300182153629	11.4091739184139	9.46180560558586	11.6011049348484	10.2432483937762	9.84339405164161	10.1590925945081
1218	10.971072890141	9.19379391739838	11.8101170468739	12.8763366567848	11.4665099636112	8.20629239613138	10.4044119744321	11.6190636660353	8.87538967675252	9.17504724795246	9.97183784578282	8.94956646237205
1219	10.7888968705496	12.0899053538275	8.54062882969293	8.42486562713062	10.7987674746476	9.12547746795782	12.3236582255913	11.0110082087021	9.97991538888706	10.1057995050723	7.91307812760006	9.3703031908825
1220	9.35885124435582	9.51432556207055	10.6890697752785	7.88715010855859	8.75467265973332	7.8628245463112	8.6397154440342	10.3641121198844	8.91700103045242	11.2637437984548	10.1606689815883	7.80447888175006
1221	9.62029662797645	10.3760830867333	10.1370670185855	8.07735975404102	7.487933854857	8.62532718609818	13.2622119883443	9.03252652365547	9.32246546070261	12.1539477558112	8.08045796765276	10.5271911599024
1222	9.75944252000298	9.51250011533375	8.48095920425312	9.46668666585249	8.97828938584393	10.0809237835176	7.79444908253368	9.22606680659186	9.48867497676419	10.5900865895545	9.87217109431033	11.1049437216898
1223	10.4034109279722	8.28204553343761	7.94869182435131	9.55120119118243	9.85182300219288	8.88958617990136	10.1406141822961	9.9770766032874	11.7911927095518	10.9881120757251	9.22975770483328	11.3208267679779
1224	11.1213463603142	10.1183828655393	11.9054422889011	8.77549614884775	7.31307875606297	9.01152572242366	10.6429404071355	10.8348136093697	9.15362327277927	11.5700475236337	10.7493824645285	8.82530140530131
1225	7.18022315296208	9.68002864436342	9.67808542907652	8.44044315793738	11.5828558217919	8.48464212350296	9.61438198892061	8.91179042946415	9.44761228695844	8.99236636244409	9.36621889735249	11.7687321806355
1226	8.54925949615854	7.63861799160168	11.1896918173886	8.65690873145559	8.74976690540797	9.88166847957966	7.54149264160376	10.4050503098403	9.03056554295017	10.1691983670894	8.97852526079594	10.1720769534738
1227	9.35013127470543	8.41469650474153	10.5067306379398	12.0443648790757	9.96509280510597	9.33439197164319	11.3116078508043	10.6711160136429	10.4322171678973	11.5781944944201	9.79646491520184	11.3250342414317
1228	9.7285844027536	9.06537736877336	8.77045195259427	8.00577785747773	8.91498370900507	10.5154239762358	9.65063177108241	11.1202593152027	9.66851763616234	8.78642015241765	10.7090000939339	9.56465787910637
1229	9.05301291184766	11.7561700883752	11.2537082409207	9.26892411367288	9.18354583062755	10.2700721778187	8.87669935918712	10.3657957394201	10.8450434849552	9.17839825872859	9.49855039250515	7.77553034917241
1230	9.98363504098426	8.79021906125093	10.7476922488819	9.23062426707858	9.21751752693731	9.6928836021812	10.7234901423704	9.68215204093693	9.80877578465547	11.6666284710587	11.0318063084457	12.5508671194636
1231	9.64134025985826	13.5661540122641	10.4873311834006	10.2692020744797	9.95001240400699	7.55115833069461	10.1730915523049	9.74735798742418	8.47567648013178	8.52514850297862	9.41145602188127	8.75840999953041
1232	11.0108689425062	9.95118526047526	10.0757929480969	11.0913432935928	9.81812248605787	10.7548001800702	11.0170537172172	8.95402228981356	11.291111738969	9.32747018251936	10.3889552830818	8.90304358054772
1233	10.6333341906738	9.87152839162531	11.1362752028629	9.53495075356194	11.2116476983493	10.773148421054	10.5384800433844	14.7591065567295	10.4777248499377	9.02939897360409	8.83935506688696	9.73533765978461
1234	12.2842239049545	9.55300033753579	10.5232948645968	9.05262208981186	10.8484198236853	9.34155808859527	10.9042434860049	8.08792490563863	12.1372691504685	12.0832766016237	9.71919689362231	11.4335723841396
1235	10.5265093722566	9.45023189738463	10.7721272679305	10.5123728411714	7.90056089706883	11.9199705138518	10.2742362645728	8.41542840175156	12.0773904048276	11.905694018339	7.75466951049434	10.228400127259
1236	10.3027861058123	8.28930689555781	10.4189200504392	11.1016182656272	7.50989886247085	8.49587752029658	10.2069839882021	10.9042211239185	9.69671546730246	10.4625749459884	7.08271439798688	9.71687294525393
1237	10.3586956262504	9.65819504824924	12.1809170855706	9.93580301655693	12.0917824203299	8.52630941857263	9.63491846824016	10.2892563282688	10.3526678835989	10.9997523693864	9.53288615044558	10.6196869699738
1238	10.6776382075367	9.72928888821014	7.63479861983956	8.64664672584976	8.81484930595966	8.54818503872094	10.8214608444015	10.7410549422295	9.47207730617907	11.1104895538155	10.0940443831925	11.6168159922892
1239	10.5631876893419	11.7989837940472	9.36278749238481	11.020803895064	11.8826572020173	10.2649233044872	10.5787133310536	10.6802976102231	9.91240758755007	10.3259593212727	9.01472345372241	11.5506285292055
1240	9.67197522196197	10.1131478419506	10.6350753086982	9.99015408566769	10.204942273455	9.62163422257443	10.0590304066209	8.45875983887819	6.76182240846531	8.78644581510245	10.574866026041	10.8981272329016
1241	8.1794533731496	11.3901797248622	9.07714953316658	9.69651536232377	10.6768409435832	10.410450500237	10.8080511487503	13.117322428607	11.6798862126902	10.2843947180796	10.9306389042798	11.4786992348846
1242	11.3091027952307	9.24831385044326	12.0394881273844	11.6122589573165	11.3684219673368	11.0573815652594	10.4981674808396	7.48544059612245	9.94814795461736	11.165207967942	6.62554198689159	11.7551525597429
1243	8.05911500156227	12.3338274798381	10.1043491517683	9.09384950175627	10.5451365850557	8.40366613573293	9.85494528640031	9.24404541189967	10.7402854407399	10.5356790004367	10.818954102676	9.76259184633316
1244	11.7073952051891	11.1393945951864	8.6321021633442	12.9411122433049	10.5581342428306	13.0022005528129	11.4026283875433	9.50289431210303	10.5030636334909	10.9158846787304	11.686224543765	6.76387189132206
1245	9.81720461716494	10.7529459802329	9.92758592000937	11.0602011589446	10.3244435573434	12.0184868546491	9.0428835467686	8.90191278882901	11.3025641249983	9.40394493879792	10.3114196600042	12.0242448623687
1246	7.81391212548173	9.22773920846913	11.2880346145275	9.40021338699593	9.18654503073214	8.66598795240433	9.80120477209701	11.2151013290884	8.84300377034497	11.0110528111089	11.5018044193689	8.8782065595522
1247	8.98654650898695	9.36632251463732	13.006846363755	9.79729745741441	10.236983042473	8.57039879135511	10.2276588360739	9.64407659998098	10.3404359332649	5.3939934195343	9.33108888129541	9.56793125973849
1248	8.04945392878723	9.23032699611892	8.3602607493398	10.5961442182889	11.4667943359817	10.8814484956295	10.1947744482453	11.4610692130098	10.0998108428232	12.6158701789493	8.5977383363752	8.86549384121225
1249	9.71633094007365	8.39123762298998	11.3036341381473	11.5280848805896	10.1393756770067	10.2565736787924	10.3505036800611	9.31054712387392	10.0979841074471	9.60425678553458	9.10870825937634	8.90379930651111
1250	10.7597194934625	9.8316840938216	9.49466165685159	10.7113300885262	8.63368686032647	10.3388659252825	10.0800911155922	10.6559976158867	7.69396467353459	10.0788527074376	8.86319538282322	7.65535218663396
1251	10.0885356376706	9.42475610270901	10.7143315338435	10.6532550785675	9.70817832330266	8.68838567771194	7.87463294437289	10.5487154992198	9.61513130492013	10.5227631815571	10.9959196075341	9.86120118735667
1252	10.7277253506569	10.8721334372434	11.1406477885962	10.6123050996808	9.83699363238933	6.69994441659492	9.30543446611826	9.22403624980683	9.52769718861053	9.0147330853715	10.2903262937966	12.1496090155766
1253	9.42497011846037	8.77809233569876	11.0064434757112	9.69576200288535	11.1660566318969	8.7640041322022	9.51460861987744	6.38460825831286	7.341976000206	9.03635448459151	8.04119416049614	8.6016232498092
1254	11.0216424631915	10.129735109373	9.63058173945751	11.9409911221662	8.62791895431302	13.3609506993925	9.27443622641624	9.94340443275228	11.0684653936896	10.1693018371724	9.52752896250046	10.9728803003128
1255	7.29084996037236	10.1816250792134	9.50445868737839	9.14782213618071	11.9813715478828	10.0981229581901	10.1308055529815	11.6393111232117	9.78537169696024	8.07166940863724	8.4652865827322	8.77902992048149
1256	8.29988980961895	10.7398477329978	11.4478464756546	11.6809821415203	9.32260958295926	9.27470900881688	9.66541434200455	12.1770392152204	11.2690166274776	10.573712141622	7.1974336657078	8.67122159318978
1257	8.7979607508444	9.97423020229872	9.83277134942515	8.93453127786102	8.89316463615618	11.2694036380711	9.82471692243904	9.7539285756876	10.2473272484162	8.81906020214595	11.1340679680488	9.55431256100278
1258	9.04597366856329	10.6580000008985	9.86243337076605	11.5906870815367	9.08012987834562	9.07726976718197	11.1953614941452	8.06422263639072	9.68469091499025	11.7944921425343	9.96082660115826	12.6775664338255
1259	7.45662638511447	9.40192151238709	10.5484025565652	9.49772387944559	10.5055627929453	10.0561046183573	10.6217078018978	10.9998119915379	9.13610230190203	9.6867504334375	10.743174662358	11.4184010359143
1260	10.2396453832143	11.051924605317	9.7037036744386	10.8499912314668	10.9923877404683	10.8368837175029	11.540254622397	9.27547438957034	6.71362319189815	9.33162886937561	9.66697157714028	10.9041056620124
1261	8.94132677019715	9.99236347593598	11.7931881562283	10.6181277854095	10.1591584594252	8.4744288355698	9.46285645119395	9.65070444786859	8.42141479135806	9.96088484541872	8.92168837194282	8.76264215373265
1262	8.85941240268548	13.5245321042255	10.2812276697896	11.0330967925747	10.2928531977626	11.3013562396305	9.29414157311731	10.2144613470245	10.224786225439	7.79143424457557	10.2453337266482	10.8111887583789
1263	9.9369655423007	10.4419658711068	9.33042211892684	9.55765230377793	9.16971665094238	8.40364555879774	10.4220738013226	10.6554347692128	8.23089901854802	9.01492257603526	10.1904901347173	9.71654224247497
1264	9.8110379896821	10.0795245564825	8.87709274428689	10.8313979453231	10.3479962177074	8.48492639490786	10.6486253909671	8.32773667220765	8.51586373314059	8.15214420845982	8.39088440524416	10.708252918339
1265	8.9163568943457	9.63885046940379	10.072870143405	10.5317757133062	9.79820941623671	8.39087490406069	9.12453838620329	8.73306449814562	10.7898864782634	10.7461086350431	9.23280672285103	9.15565608878073
1266	7.88125227498927	8.92980156919129	10.4194958890232	7.07156250094394	7.81015374096944	9.81703890615021	11.1303041043565	10.6143508927423	9.63021487454177	8.75826758041842	7.5716332096758	10.3795881756481
1267	10.5727273935902	10.3794860401286	8.42346947346059	10.9609320467384	6.97822508447684	9.03477063360733	8.91902376910367	12.6058986544176	8.56380102972607	9.13878373114243	9.96289008770991	11.166217732357
1268	10.2560304338985	9.90313583747733	10.1158686594399	12.499413477158	8.96374198561293	9.58722619357547	9.65465760089312	8.98281874237446	10.5397218058423	11.4985436209721	9.40278412736855	10.6012948830949
1269	11.0270237689841	10.4615705905546	7.25584202389039	8.03171976279296	11.0300699307356	10.3847859070903	10.0127677895318	8.45827893697198	8.91530210265494	9.71567468533279	12.2081067431056	9.43577564688743
1270	9.21264096342636	8.10380727456472	10.8075919548546	8.4361432792176	9.75047888046795	10.5144022921687	10.4343704141824	8.62068188577444	9.37427892693223	8.63861704821425	10.4085344084391	10.4136500635273
1271	9.96066767427143	8.56586491084015	9.05611998233227	8.84444128077621	9.52305574980271	11.6716032077265	9.78593797481588	10.5700574909958	8.64346177882134	11.6423227169452	11.1403872337959	9.73609041398274
1272	11.8297794833558	9.01112315914481	7.12600403852683	9.28186279677331	10.3929755450084	9.82846509435469	9.37576761962929	9.89373961318944	11.8686147725056	8.16207290548536	10.6316139792727	10.5141757213674
1273	10.1600397471723	8.64677988515065	11.2763822139209	12.0447243989569	11.6609318172194	6.44298784176926	8.47263391503325	8.18517313992895	7.76705024165741	8.6465067420279	10.8081396548926	10.7956221195945
1274	9.98659412624582	11.3051381317944	9.12754734991025	11.1025569315662	10.6939696786964	8.90476487359276	10.3128193675966	10.5108752170399	9.81962134640207	9.28040917904467	13.6206315799867	11.1938594447784
1275	8.53299137281608	11.6524337932406	11.8640620480653	10.159892839198	10.4814657634004	8.64287917070415	8.14035660865817	10.033476300509	9.27085701261796	11.1230328978675	11.3441924029033	11.3610113327392
1276	9.53254006553833	10.4467215170342	9.4182979359879	10.5481414599166	8.40840272108036	9.69236036037326	9.41909555373124	9.30049649173371	8.65921267570827	11.1424325765553	10.0860024599423	9.34043553056272
1277	10.0108378314006	10.7870497867508	10.4888188295235	7.96082158125808	10.7274000613419	8.22451322047428	9.62324011539537	8.41744562145517	9.30419767571455	11.0249114963646	8.9653647326906	10.2728194380105
1278	11.8673228407454	6.68580029734803	11.8151875209008	9.82822949601416	9.98730783254397	9.82407044991785	11.0203732761946	9.39993335639884	11.2199070302588	11.7983288178902	11.5381881781513	10.5935369851995
1279	10.2034341975319	10.0725026616447	8.2030550336562	9.8842963090953	11.1514110388099	9.54780140445235	10.3516516286246	9.98545549951653	11.1978999969002	9.7510958826849	11.9108349514303	13.4835883088615
1280	9.74294442861363	8.32342848011587	9.31564068596942	8.50411218242098	9.02160859666727	8.07810233705012	9.5531590659085	12.2562661802794	9.98444269129739	8.82876530704597	10.0672208067687	9.49670446841071
1281	11.4539047467262	10.2442191964216	9.49860870737299	11.5822874308855	9.74252277095251	10.6317891821318	8.48891425571771	10.4595429009175	9.63130222318093	11.9923598388435	7.49889028138121	11.1340988941635
1282	8.48742228422502	10.5498259733996	11.2567451672873	9.28939778987088	11.0540801611512	8.71901362560685	9.59248977877968	7.79228003637448	9.76950713371635	11.1049338693462	9.3904920734713	7.98076905301595
1283	10.5866042506955	10.1725615614252	9.1844914348	9.49168376013706	11.9042277459123	11.1073025227608	7.43510278336317	13.1958758418588	8.72260053907653	10.5158794455171	10.9063010519761	7.37031430845435
1284	10.0172576204383	9.21283538811278	10.5699938176027	11.5203707200372	10.2553927685404	10.303878965889	10.8886319869393	9.87114860772969	12.0548315342961	9.55342217116326	9.47546893123038	9.92051359963232
1285	10.0637130273	11.210220028326	10.2399067834303	8.74201053096853	10.9710204659132	7.8753121034477	11.555868170233	10.0308014120911	10.4604281452133	12.041366938342	9.38048179099262	9.75656571164603
1286	7.07148502307074	7.5893140783269	7.9782631460534	9.73403555818672	10.644715106434	9.18864275560931	9.99702888057922	8.13570882281266	9.62497547020402	10.495159109431	8.50093284604938	11.5327308054467
1287	11.4497800006643	9.25094543981207	7.9795096663752	8.69465387441894	9.44178176845337	10.6486874983953	6.75359597968613	10.3085141351421	9.3238786561459	9.52691071740274	8.66816353004324	8.55336500719948
1288	9.8786397799704	9.46709607789434	10.9913506365807	7.9393449719434	12.0104218405522	10.7783572957653	8.26618879351123	9.19319228152931	9.71116427910153	9.45490754502766	12.2083669162033	9.42045890116563
1289	10.7307019408329	11.2631912276785	9.60129573495982	11.5114193491587	9.10751528213695	10.6732971790451	10.0090285433618	8.07607015063631	9.83614875649184	11.7499613161388	7.66290565644401	7.67441836102343
1290	11.4293592827703	8.74142938733608	10.1944518965976	7.42422631140911	9.96066248198606	12.2197581659481	8.47526842984234	10.9146407499005	8.63655664040072	9.6211101066036	10.9208377728888	9.23490526178602
1291	10.3110239262539	10.9816577675094	11.7630627740567	9.43684267648294	11.4864171029375	9.6172623366378	8.18666336482796	11.4684683812833	9.42371445244712	7.53952571322489	10.6143744678221	11.19555704376
1292	11.4626073674838	10.832108119282	8.9711267977592	10.3715981393135	9.33964613975786	8.76769924060207	7.37893461717515	10.7703098001154	8.3911830894348	9.51169592934754	9.88307622071663	9.30991309209502
1293	9.33909117693607	10.052999135726	9.84916995684404	9.30134693297818	10.0609375984979	10.632587136287	7.82272806972988	10.7135079842096	7.2931413141075	9.65753780776567	10.2834090083025	9.03710836791552
1294	10.0472927730075	8.40166118636378	10.5508826364043	9.46205385207948	10.0569876814533	11.0901907281799	10.9321572256536	8.50455329120064	9.14331674519722	10.7213654091522	10.5298743850528	8.9587935021352
1295	9.15698681194515	10.8898176319397	9.53379579955321	11.1822997552739	7.76045906895544	9.76657759820135	11.2938744486336	9.79395924554188	10.6518182853916	9.74464274343404	9.10980488388675	8.57975076440789
1296	11.0057825585543	10.4795281549094	10.2325366433789	11.8317745615413	10.1779328732336	10.4272789051727	9.23654918192143	8.34058054996942	10.0012053182983	10.0471563878247	9.533933357596	10.8095119340373
1297	8.44473350350391	9.56622956861351	10.5812336270658	11.8517737805088	7.35876752352058	10.9686933013694	10.2667637609052	12.1419023839642	8.01676989358088	9.90423714366856	12.0226653283236	9.02210990098561
1298	9.14473887857319	9.32052798368732	10.13405413468	10.4380934006366	9.38226984870027	9.90018973563138	9.66194289970822	8.1777423008682	10.61431350067	10.405225662505	9.84207443120798	8.73551038044571
1299	9.46150327956479	9.27471654238757	10.9695357837993	9.19016080555148	8.97707492598738	8.91662834007073	11.0282346576487	11.1037078080852	12.500179036895	9.63877437346423	12.4957704087116	10.6529359827731
1300	10.4549322230876	12.770707388181	12.1054589242984	11.2832835614193	7.94821609900529	13.1654051088157	9.54412292792715	11.6436983110091	8.30509321009422	9.03591693973447	9.24482806147104	10.7535331810589
1301	10.3950300816924	9.83122131624433	10.9472310590015	10.0901020917136	8.6714358040614	9.0607462992609	10.5182274792586	8.6755297130885	11.952848139921	6.80005734921608	11.6574772416645	9.64433907971546
1302	9.20479018912247	10.3296420429048	10.3712356953705	10.2976640423989	13.250754913106	9.66688122436782	11.1065087749207	9.41689506792666	9.28899298968545	9.0540789817427	9.94877195514109	10.4189933760964
1303	10.8836454439112	8.93341306889883	8.67705245018623	9.71061457531572	7.69671963378639	11.5406271904539	8.90907342618481	9.38691667449165	9.48147769689232	9.99809879969395	11.8277676709318	11.9051724212093
1304	9.59784815584839	11.7086847181384	12.4283708407537	11.7226817697507	11.6031246416488	9.49313005226024	9.95385954345318	7.92222623409154	11.1050696866079	11.8535706807589	8.72318741799758	9.8779954791753
1305	10.1929251139992	9.39619656330141	8.85537950132245	8.41987566598169	10.0832510907522	9.07413387293313	8.55025764141683	10.4138085241909	9.95423393678055	8.39606777838178	9.12542685334429	9.71591736515379
1306	11.2117976311398	10.5020028648642	10.7670994944156	9.24796534386534	11.1432424369534	10.0187903052637	9.49647264194015	9.73187192853009	11.3902231123157	10.6414339939726	9.92597907093571	9.0816622537496
1307	11.1301455254261	10.4795223368747	9.53294510900919	9.43847988763031	12.4022621654348	11.0347229089847	9.66740447238071	10.9461646461408	13.0791091441385	10.8342205171449	9.21413543541374	9.75872562260056
1308	9.92131825520655	10.1111267726554	8.5143425485	12.1431233470842	7.88662476758202	9.8967532417148	9.1810598008707	8.52746309591337	10.5662811241322	9.01997985063523	11.844737242511	10.2795636690666
1309	9.24038303363558	7.63102412498451	10.9692104049593	9.35311392182373	9.370574398706	10.4462727715323	10.8626264744169	10.4358263321325	11.6092208729811	8.20863211608847	9.61908162615469	10.0101456218851
1310	8.71267160235433	10.8275393965743	10.3989650959272	10.6723644717754	11.1303226712457	9.59549856611197	10.4966913274636	9.5179389683817	7.65236349166272	10.2201074252521	8.34271941778721	10.0880377147467
1311	11.6781088447161	10.5328676572547	10.8019546950385	8.59690441182872	12.5180365881491	10.5859609781793	10.6009978441907	8.29873125942916	10.4164774277614	8.185958200897	9.06476528252633	11.1327014773531
1312	9.71774567230238	8.50306104300106	8.67232153783936	10.496660873213	12.1796528670528	9.97039027339695	9.68169851209607	10.6606675648502	9.28271924958917	8.64060602202871	9.83001759813831	9.781004073697
1313	9.90166703043928	10.8573277967234	8.48343667858894	12.67642733546	9.84861755507755	8.26398797536385	9.93045814379902	7.98596112914929	7.66473851748588	9.69207689093384	10.7096056575948	10.6444402038316
1314	10.5801300936362	10.410337721078	9.87589299446716	8.77434511426799	11.6339738692009	10.7474312606207	11.050380925598	7.82044604510743	10.3328577532889	11.1790149308278	8.13904129646923	8.45839702009755
1315	10.9197311544481	11.026221380758	11.9717912733105	7.82959154277099	8.76907046974572	9.8827667975172	7.58795526082667	10.589303022074	11.4260960014712	11.9580516678983	8.00849961994635	9.94134532989168
1316	11.0630817549975	9.86173903910281	7.81713726392439	11.4729296002955	11.1596044096735	11.8974476126023	11.1124576186386	11.1446575184144	11.7722310075869	11.1853393116076	10.6877688784798	10.8277591758621
1317	10.5715839028643	9.79853215072723	10.7423120665391	8.73755956436668	10.7649388072559	10.2066423740008	9.53726196396692	9.0983967954692	9.16148441179176	9.96305511201338	8.39489630624038	9.32927690677442
1318	10.7364911038501	10.6111447456078	10.3916882846257	11.1172490903072	10.2996494170073	12.0415788920155	9.38022545522765	10.1970349789539	9.29328402987577	10.9785727904203	9.48030165265886	9.64286112760244
1319	9.20753530493276	10.4443417081201	9.8363988949688	10.8343946502944	8.79832034513338	8.57495509701587	10.1021130665357	8.9514501691399	9.61431065976403	10.1168748185114	7.51436993443401	10.5226931629195
1320	9.13290606017807	8.67285534815063	11.0191872283802	10.2003604089548	8.49362796591444	7.26850187896035	9.21759242975089	7.93665369163449	7.98515690587036	8.74937412715784	11.0493944408716	10.8998530484436
1321	10.498828270298	11.0452309287337	11.7704017900186	11.8937852176943	9.79421348177217	11.4283648014241	10.908695677324	7.56454169304729	9.12892385005341	10.3575467965943	8.87806964426689	12.5221976321508
1322	9.26881647861579	8.98863784259598	11.9472497877587	11.3376132241639	9.85346430713368	10.1381725259616	10.2547634178519	9.35764034947095	9.15854904780413	9.29237105079505	11.4470593218086	10.8049924759346
1323	10.8849736161592	11.3983745184396	8.09996686373225	11.4447930923599	10.9605380888478	10.4776968362521	8.84593845649309	11.1335465154451	11.0038754402681	8.80058012208776	12.8008669246884	9.65122539856081
1324	10.4371804407224	8.79857329542612	10.5168191519512	10.8870371052708	10.8317688937165	13.0276297836706	6.68894403507003	7.41575350170954	5.71766310820494	5.3795610985068	3.1369096864788	6.12581751023337
1325	9.13653172784761	10.6784911574957	10.6499686348933	11.8629620462101	9.80357487212758	8.93674105312659	10.3520792929913	11.383409050707	9.44742183221198	10.1143674610762	9.98128610212882	9.96741300056333
1326	9.3809751323688	9.15804464961231	9.76753439981516	9.05970133545187	10.7557042740329	10.3064293965401	9.66507731877442	10.5591579264148	8.82899073785561	10.8225130939266	10.0321623434299	10.1629909512379
1327	10.2407072414102	8.42210700625557	10.7463429516292	11.6881848606134	9.18234480494281	10.4127074704764	10.9906579209136	9.6392591213623	11.7453847594946	12.0897768176632	9.21575671294606	7.51572137140199
1328	9.75922386726993	10.4881823724128	11.7312042576351	9.00149707506335	10.6684499296806	8.48073822835255	11.6480996550593	11.5808317324026	11.80309544071	11.1680148255936	12.3992416296748	12.5236437326585
1329	10.1225352413346	9.95657818505142	10.4025415051812	9.65716412334849	9.48084625097127	9.1662601298678	12.1359237847143	9.85687325034362	10.2253374735688	9.1207816327943	9.47294024861299	12.4277391782646
1330	7.43695978847038	9.67624956446395	10.8872207822756	10.6988303383996	11.4235053677206	8.48507230631414	11.2319958199696	11.4903831589358	8.30629434727777	10.8125117459994	7.31932086578291	10.8922339845852
1331	11.470004643087	9.9762583010902	9.83929786594799	8.84137515240206	8.19542945240792	9.75583823771364	11.2138062080399	10.1628828202825	9.26113150797093	9.77474697345938	10.315793851708	9.59262931603804
1332	10.2773363076704	8.85724642739306	11.4494945435758	11.4841972228959	11.7287104910232	9.12337529113149	10.9254287276805	9.03680508829123	7.98329666375984	8.97125444901715	11.317698873599	11.6590345348532
1333	9.57308729410807	10.3004719066409	10.413048662013	7.78988625900147	7.07518204373972	10.1999112951783	8.13546821674461	9.74718566482387	9.40612565922047	7.76033688157465	8.13990332281417	7.80496880779768
1334	7.67346464043653	7.94867087120564	10.847372436704	9.15680550167589	11.3493526651838	9.88840175693406	10.6442370826126	10.3667734472906	10.3542098684532	10.6384536748631	10.2432770109879	10.0208351327166
1335	8.42685469727127	9.84716772642621	10.7752989048403	12.2278116017198	9.22843309394843	11.0949224685679	10.9387834832634	11.6266807440489	9.14584796500036	10.6818240373814	8.0136729434739	9.23072768265067
1336	10.9619164402446	10.3178644059337	8.60898309053334	9.73501652666704	7.48128241580249	9.73368416678997	12.5983420499786	10.3438042166727	9.71926237288342	9.40271705057185	10.6801783715232	9.63240700553381
1337	9.99842188065831	11.3662011898056	10.4103681487644	9.16592389823663	10.1983176616586	9.79576272245026	8.41420501412643	11.1819857165273	9.90647416991164	10.9392879424036	11.9615739906976	11.5538983664126
1338	11.3115618667221	9.85611966786487	11.7357083088807	11.2951741931799	10.6308267643824	7.8590587305566	8.49349526975349	12.7798401418793	11.7111795509614	10.2096723114631	9.57618745766335	8.36000287188109
1339	9.42830244185478	8.5086235666163	10.2969171182132	10.770332981507	10.0699802769275	10.3525855617705	8.95311031087565	11.8211935564095	11.1429571495098	8.92022836029085	9.57049982717951	10.1992774160932
1340	8.67104694155686	8.41797109917031	12.0243792296406	8.43552106283287	11.4308270063238	10.6610729464899	9.65832620918006	10.8018350692785	9.6054439936736	9.08955188504074	8.56282291290896	11.787509890589
1341	9.98435642380844	11.0206922789644	12.3412020836738	8.28897624522018	8.06874270749466	11.1672674117732	9.50016991127845	6.99671480292183	9.50955458834905	11.6336583569052	8.50744472359591	9.23756859872281
1342	14.5425230929866	10.9698282805306	9.71018140497045	12.3919167190677	8.89678164933958	12.1813287097588	11.3370853406398	9.93821237736949	7.9404096957024	10.5492053152507	9.57253959840024	9.65603088417239
1343	7.35176696201208	9.71300792682086	8.23428537027996	10.1388605049188	9.92613139513422	9.18291834677076	10.2125918030458	8.6936105373616	10.3158743463419	9.2426935965191	8.26486498767266	8.73191755593265
1344	7.48217134975749	10.8276321952066	10.3954585258526	9.09223585173112	9.63470015576805	10.1742563141167	7.76681001111674	12.0413010527928	9.02634681890718	8.64962549201641	8.94984391700826	9.48616084618077
1345	11.8160197406836	8.45781246725965	8.90570095570014	9.91172343027897	10.9067580339818	8.90767850964188	9.58000919093574	11.7716240103482	10.2585807676086	9.65136980742117	7.7752506891648	12.3632263994887
1346	9.1350587305156	9.20865084690204	11.2651832257097	10.9416220628136	9.48224261872372	10.737469542681	9.21433100705467	9.25646064659231	10.6946721759545	9.92147365440155	10.1607362293018	10.6558765160902
1347	9.31969264400886	9.74862641474975	9.10341802842463	10.4476073868974	8.84659548437491	12.5047457831197	8.9114689896399	8.60493857801743	5.85289214856616	9.34502805780997	8.89907993632153	10.128664548736
1348	8.90086222658089	11.2261902071918	9.63442239083755	8.76202552581338	10.4719327547755	11.3170244882961	9.08863365229481	12.4807895922733	10.939397792097	9.40650847460904	10.867262063583	11.0024153349571
1349	10.7257038029379	8.20291727677167	9.89804279601479	10.6038137465549	12.1294055498165	10.050619193549	7.83964013502239	11.4470459079254	10.8375160538215	9.64487533112159	8.56322265035002	8.19777461610682
1350	8.74024566392242	9.37999697437041	9.91540729337073	8.52360158522667	7.32529845794663	10.4365633870598	11.8218156858222	9.88149242335955	10.1376658340001	10.0307592156586	8.7918526297818	9.45261570272154
1351	8.81386713818822	8.59029420945931	9.47096672056203	9.48298776557021	12.563011362098	10.768327630444	9.8399073538169	9.82269672762882	9.94569696540878	9.53694458059448	9.48722066152152	7.65521582941599
1352	12.5008444634924	10.3475066949979	12.351265773482	9.80955260644352	11.1220950762323	8.69476746984767	8.80181399518409	10.6828712597449	11.3629891827391	9.53180678651914	10.3381047076197	11.4023177627323
1353	8.30861509051436	10.325503805433	9.08817175646145	8.69986488491926	11.180177139495	6.50356146862553	11.5980154550938	9.13562065870581	9.62263633690599	10.0421736368735	8.95086842839004	10.1071318339704
1354	11.9233571015099	8.90522375213465	10.2184217445754	8.63232370877459	9.19386481382895	10.5894207705693	11.6423786408012	8.96145779151111	10.8578722765032	7.21833141381142	9.22315977310852	12.1412187757272
1355	11.2362065329939	9.37567144503941	8.78948549628444	9.10895845899116	12.8868500879904	8.57118070301146	10.7128840516331	12.4833721855112	10.0303102822703	11.7694524825124	11.3490450772492	8.24931993834972
1356	11.5796638453664	9.19037068991265	8.46508865977856	10.1420098818342	8.16688428473669	13.0913820036147	10.157131295195	9.47316088187224	9.04443185257183	9.89260603797537	7.6516611437876	12.0714121654319
1357	13.6668746552704	8.78573725385133	9.9996066806371	10.8913816468953	10.754460820584	10.6047523912845	9.36113084969526	8.29884567685407	7.81120709119431	9.8991459300378	11.7722280658796	12.1860429333634
1358	9.0074306187306	8.86007338609	8.95140720366826	10.2820785276581	10.0732729564338	10.580511697015	8.65787878511254	10.0845445314002	11.0659640309343	11.7916595667097	13.1658596996136	12.4104722016633
1359	8.56310977028792	9.13613637498142	10.3065207263173	10.8937908228629	10.0127559721431	7.72135883856897	10.4721491444629	8.38300793018649	9.16926880787998	8.47952101916459	11.3304784899286	12.5374358046898
1360	10.4158059339515	7.90727897787225	10.0268048352228	9.33541411027098	8.23533809843108	11.3695263384706	10.8316058206659	9.97543768454043	11.3880906329453	10.865256804216	9.18581585558524	9.57888315256405
1361	11.8762815574355	9.29150207130456	9.4429549076626	9.82095604008864	8.29603535784233	11.956223789241	11.9067779411346	9.05524272868804	8.88730325123964	10.8033367245696	8.73695421692013	10.3360742661977
1362	10.499568475756	8.34563125408913	9.59777972423248	9.35409939578312	10.0784575254973	11.2814084264345	9.63542071314483	10.1603129860086	10.7105637157604	9.81387059975189	11.0302971188905	11.0717931986254
1363	12.8576222946643	9.78901074307663	9.66424600637458	8.48966150973252	8.76322901374272	9.31567272616414	8.4958024448727	12.4995022798783	10.2472168482603	9.45373975025963	11.5573423226701	10.7830231502937
1364	10.7330228384668	9.61188135615046	9.29721138581987	10.5922876317996	12.1515005606656	8.37642579621961	8.11930020197272	8.4443134123468	10.1876319488748	10.5234476554895	8.2528334054998	10.4524504023293
1365	9.48917616981411	7.90124365736659	11.0716578268299	9.33886995503304	9.87739365540156	12.1447482361665	9.70472659780451	8.03097468345585	10.6031604952879	9.64935023027788	10.0021743468081	12.3185425184612
1366	9.42113084285184	11.285078490827	8.8641228025095	8.04152022638702	10.5664951119576	12.4241610188799	10.0609752342502	10.781306824422	9.80623844176596	7.59101866442192	10.4378285962221	10.9367216006346
1367	10.5100147082248	12.9677796635287	11.8451925075777	9.60812075626318	10.4591004632101	11.7596516783032	12.3960144060094	10.0444150819105	10.8783630702077	9.21383518743129	10.1362016792609	8.84564885857978
1368	8.80689430672006	9.34280794703363	11.9815612264321	10.9957150309075	10.9731345342712	9.96704178258105	11.0175341219745	9.71309395464235	8.53684187295401	9.51951648528101	8.72452817564234	10.3145084230938
1369	11.395855332134	9.14717568849903	6.25723143668982	9.2398879240945	9.73837244519645	12.140217880698	9.47162033609598	9.78498609548309	10.081069609805	9.1865832584014	6.93359138878258	8.56432042387054
1370	11.8815955100933	8.62933994417287	10.9236615905734	9.31963549857295	10.9585011622002	7.44680562907193	10.0145952404241	9.57942309762042	9.36718778409561	10.5545615991283	11.5331245672623	11.4344877934337
1371	8.09634591552134	8.77186943967641	9.83657900866473	7.49700510112323	9.7745879878618	11.7386048520334	10.8758407030832	10.3285160136516	10.4874168764592	11.5235655334897	9.86505881577539	9.38460612559275
1372	7.66312174580395	11.5196014998793	10.9212997849291	11.6321050718345	9.75784738293465	10.5712969866243	11.5056671154015	9.80770315083679	9.70751915545395	9.12955829481426	11.5178739110701	10.6061185255055
1373	8.66925524855811	10.7632011730619	9.60266929131079	10.1361642526979	9.45746186598669	9.29164572688052	8.56343994114431	11.4028651997771	12.4694938719906	9.09332602663114	11.1549561321189	11.7582935374837
1374	7.59111663070599	8.90773982486646	10.4704243533424	10.4237096263954	7.24000922275454	10.5943774261294	10.0728658183893	10.4454108648184	8.81850104727307	8.6295660634068	9.7858602067698	9.37107479024012
1375	13.3061954330928	10.8432134190212	9.55373599815805	7.97928490292061	9.65656613985797	10.438729362529	10.6540885526821	10.2009390488741	10.9672433089286	8.79399177817105	11.3165306038532	9.69803899063737
1376	11.7033346993335	10.1143896342354	9.30748146855239	9.7186056570961	10.2410132608341	10.0860718918809	9.29834801551793	10.8261889367913	10.6449201141217	11.022310573314	9.10000347119404	10.587973269686
1377	11.3834695732077	8.20412726491626	10.1263613421792	10.101536510779	9.1864530703057	11.2493167652962	12.7237083597825	9.91278794830031	10.7897551730758	9.4308935329096	10.9203146135363	9.93241975450419
1378	13.5726607926212	9.46998117027055	10.469138293259	9.17985288251107	7.73664319715865	8.89450049001645	9.24799394806689	12.1036619988721	11.3862634036184	10.4957789261217	10.3723513339059	10.2173080464047
1379	11.1467926995817	12.5037600022467	9.92771152636924	8.88967546883189	8.10518164259433	10.5112702904932	8.79951684738951	9.10790971538275	11.8879809531131	9.91998228040865	8.06245923192588	8.08709201937136
1380	10.2083464827595	10.2114032856226	11.3306952057698	9.11165064828043	11.8637654954261	12.4715546893549	11.0688700679767	11.391284516551	9.23035475384497	8.75413954957676	9.26981591284442	7.56411920482661
1381	9.58075062659105	9.77238017045392	10.4683357682783	8.05525761364968	9.27963306916527	9.1918959502503	9.91452729651652	10.7618572701901	8.20044130073588	10.1579840969523	10.4265125023411	11.1813375305767
1382	8.39771105124016	10.7089499376175	9.91271279803435	10.7603768882913	10.026641872315	10.6812561032077	7.52145133980944	8.34615301287737	9.68718249907693	8.54408745377161	13.3764460660975	7.5145043964208
1383	8.66251444372229	10.640890016904	9.92200983791451	9.18758218845504	9.42920360674484	10.4780930122032	10.849795967291	9.41545036082007	10.5990574824977	7.436730480792	8.02425790988152	9.49692371197929
1384	10.056747921402	11.2626013663284	5.76896948690882	8.50460456560332	8.67152908838848	9.90238182082405	10.5989368343688	10.5872232501477	9.72241830207733	10.1747724022202	11.1723999682285	11.0292422666515
1385	9.83144770000659	10.4276065836445	8.59398935404664	11.4380786743765	11.0909210634882	10.8555322162217	10.1369599204874	11.246248481935	11.9560169331387	10.342985524902	8.98200441156168	6.92060536407198
1386	8.89202299412003	8.94790191296926	10.8073758786127	11.571731672092	9.68184376672017	11.0565317284661	11.1320600567014	11.2606629906496	10.982411730262	9.47641328242603	12.1209950545712	10.3437511876556
1387	12.6712054713953	7.89799082930976	9.60869412099323	11.1406821411903	9.48207934367835	10.8714977309566	11.3840361653544	8.8661675020684	9.0799331128045	11.5792888144108	10.1814166772329	9.78943823577418
1388	8.86146091525515	10.0280837803852	10.4708200594671	11.2894281885265	7.39252667759726	10.8638172642562	9.1065880123341	10.9140727204574	8.8048519755287	9.19644602223738	10.795838247454	11.7740673910818
1389	10.1516252741021	10.3596439270649	10.2599425725551	10.3828667534323	10.3743647926042	9.22257248828136	9.51727997016329	8.26536548617182	10.6488668825437	9.22464848814259	10.7805113933263	10.6193984028732
1390	11.0702648297981	10.6560827600076	9.17419874496657	7.44136429246472	9.39983444707977	10.3813844275318	9.75418759277747	9.0096499144257	9.04371519130191	9.79233636744608	8.75225560187286	9.63176898077318
1391	11.3377061542618	10.070539529541	12.9905879543818	7.95441610373342	10.1147085632918	9.71240524027783	10.8686001830462	10.5414518737443	8.83519359543864	8.05259481031868	9.39031970179828	10.1462218797754
1392	10.841581544936	9.261602618887	9.29584438501552	8.34056050083386	10.5415173522421	11.4922801413488	11.4064124569667	9.91941540908695	9.84572346314774	8.11679937715767	10.5675779559819	10.7848084875293
1393	10.1113729802956	6.75226970571427	9.67095280388034	10.5173605182555	12.2592452789798	9.23684016847647	9.01429355015173	7.05979191615216	7.24489455321577	7.78721520355145	9.84883429885972	12.5823644822067
1394	8.80913716847047	9.26464343274845	8.96617119732189	9.48149602631328	9.80084629673497	9.06640535078181	9.80573755675516	9.641721658489	8.04962843470605	7.49128084210377	11.7909377506963	12.4624472712718
1395	10.3752124423553	7.73483766049741	9.54643355555409	9.10998683985058	9.1175941120233	9.3549283452061	9.62094769283306	10.8778264068206	10.2284227062672	9.48702046315406	7.93622590327775	9.07988407466933
1396	8.6582915559521	8.88311455392637	9.9576414341558	9.43664656611285	10.1194215989575	9.83979769590583	9.24956961538279	10.0012274409648	10.9835904249807	10.1406841962787	9.25064990895988	11.197974302062
1397	10.8321406171547	11.0010415221382	10.8524876912457	8.5615007541294	9.98194125855111	10.3614071787381	7.75097456858909	10.2125234274695	11.2447502575143	10.4182256804752	9.73687454643068	10.6638735839083
1398	8.96206072758389	11.5810276469139	10.0763619689757	10.1667146170559	9.51961585213749	9.17551573302969	10.4370160313802	9.4449140062476	10.2885229821684	10.4006775416761	9.73897943836509	10.2020330647147
1399	9.60482101829776	9.38813109927991	10.5407242990068	9.43967011110672	9.98984570201722	8.64798915597221	7.99672394245382	9.87340852732861	9.67104047919288	6.60800880502844	11.6976037803796	10.4400213461501
1400	9.62458540039583	9.91522881359433	8.50980311083001	11.9202738845004	13.5798030832538	9.52876321706334	12.7249790774956	7.30447851714339	11.5267756249174	10.4676172570757	9.82334893667323	10.4595461033972
1401	10.8675532628185	8.56466266762494	9.67497508239385	11.1059156769625	10.405058084395	7.40002582813753	9.49438332693908	10.2913626935247	9.37304320822161	10.4406926198313	9.44060877268707	7.163235107218
1402	10.2269043476211	8.66958532371722	8.52445404326211	10.9370330728581	8.1109046619037	9.07576097559323	9.33572653990578	11.598462473301	9.75462784080242	9.12458069090258	8.15211401785443	8.35408258449255
1403	11.464324280994	11.155401049708	9.97371397662829	7.485422735539	8.14637632844512	9.00870863665704	10.043020361372	10.9140918708565	9.69110253938362	9.18324137242137	10.9084504362363	10.6670210202935
1404	10.7436097816216	7.94022632181636	11.1156073380223	10.4414777050809	9.04572724495287	8.36892353562393	10.1603823423109	10.1962988352959	9.06137672777684	11.2566017765111	10.1265119650184	10.9040103816432
1405	7.76721434282197	11.1301152693	9.61613397414601	10.3724420970835	7.65801072315326	8.98302710413317	8.78141941670319	9.58455329791291	10.4280477438135	8.03560025779124	8.60839442392544	7.67932528353299
1406	10.8575113887259	10.1705866574398	10.5663589507187	9.35201566687255	9.32446340605442	11.3686190194574	9.92636764962409	9.69680838946545	9.26120668073364	11.798259832928	10.2268591461369	10.2633923924615
1407	10.0743953599248	10.0899248809117	10.4072324695154	10.3132678362114	10.29440238219	9.93381899005368	9.9894817852296	9.869214292758	12.1368156903138	8.2902202864327	10.6582432105098	8.92875995927682
1408	10.7953141444598	10.224768487581	10.8659703231189	10.3622211134559	10.7572050019396	10.4821172123465	12.2439548908394	12.5477926749094	9.38873656127738	11.7736104023051	9.59507448117632	10.5084743265748
1409	11.0201855728057	11.3754932941733	9.16945668655081	9.68480345727419	11.9830236588382	9.92999443224654	9.09620568524919	10.9426494914564	10.227362716202	8.62346614224003	10.614091996681	8.05865520686281
1410	9.00052202313269	9.83055530295705	10.7876565725577	12.5003444126516	9.39514985199907	12.7399102639272	11.0238013576911	8.85256313446758	10.8831698405353	10.3348262329551	11.3421747064492	8.69158867757307
1411	11.5259481894837	10.5203286451848	10.3152954420828	6.46552749383895	9.68905993649227	12.2152619099278	9.76477797412708	8.04528406433693	10.1086669596518	9.1284867453593	12.0250076862994	10.0864070894076
1412	10.2718780794317	7.26225083685015	9.0036768073914	9.32541268584724	8.55713529959939	10.0518222466775	5.49755956268679	9.06079119984495	11.3583064494383	10.39917888766	9.76127409518424	9.4908200520177
1413	10.3153690498518	10.1061679033376	11.6217566712783	9.24286637013714	7.79267422813933	10.5052094029144	9.16580150706668	10.5348613666657	8.77070194172041	5.72658527686536	10.9191389020015	12.2086319341359
1414	8.914103179217	8.67854924196107	10.1353852772456	9.48687867159372	10.4307559289767	7.2581207299049	10.1939573560928	10.8032441164958	9.35353114805567	10.5126009400747	12.1923715101953	10.2858296992318
1415	9.64795292228056	11.439285972303	10.0833803422034	9.23017775717468	10.4261171933426	9.19504051745806	6.68894403507003	7.41575350170954	5.71766310820494	5.3795610985068	3.1369096864788	6.12581751023337
1416	10.1384778124027	10.9374178708295	9.35655574181396	11.1378244337278	9.42770468627225	8.82887967844212	12.683006163485	8.19937451956656	10.826577401427	10.8059031008499	11.1275899152775	10.7472703223675
1417	10.0230467536221	9.26655460257239	10.2840144890037	9.62134030119655	10.2711616412073	9.49317764435389	9.97344512991312	10.628108990053	10.0380028985645	7.60951008078512	11.1064897498673	9.06353166683077
1418	11.7897393625581	11.5287477500645	9.41448409728791	9.10905678688123	12.3856718851176	8.09749120093109	11.3364298746301	10.8338754935313	10.5332479025538	10.4804177323437	10.07512303446	9.9179728080989
1419	9.87216372985922	8.20619261991169	9.1429731693097	11.2410998536172	9.80511822656197	9.48340558084659	9.36830238364868	9.52875041919524	9.77190447656256	8.88995135467105	11.288014735822	7.47664372374509
1420	10.4636882433394	9.55230448076637	9.44656853561051	11.2728773545164	9.7983260830537	10.8090564970938	7.25876690847383	10.9593457010469	9.915899009715	9.16675031718265	9.32305689544494	9.19642717331351
1421	9.27439294084353	11.4328934244467	12.0578820167835	8.90494195902657	9.61455660943608	8.86080293080071	11.4411018516893	9.349048394595	9.67086737734756	9.91886720498276	11.9866655643335	10.0789000603379
1422	9.69251718376107	8.6034183971682	9.15993822417309	8.64926511860654	11.256962639942	9.75227629039858	9.32295793170969	8.92713562749409	8.68639490369781	10.0151448490839	10.153030514696	8.68073939036934
1423	9.33196181950856	10.234938110397	9.12129829582948	10.2789832799702	7.97106438621243	10.4994364537794	10.307785395418	10.7436867145182	10.5297211839255	8.07133705097253	9.45471528348568	10.0445819921027
1424	10.01165859945	11.3125563091909	9.6524852073346	9.13325612156648	11.3723928566213	10.345449909425	11.4036702614668	10.3363803932528	8.53536266543221	8.46515985683807	12.2577249142565	11.8973012574096
1425	7.69163474283814	9.82217839848834	9.43997650660344	9.91289401006511	10.1424156783834	12.2094418205532	9.72221550826623	7.40949441181583	9.3413649233534	10.8904864737047	11.2202951481228	10.8308837191887
1426	11.6069322188327	10.0944047522772	10.3686180095776	11.9661284089589	8.80619278929919	10.2256447075873	10.7675970482072	8.01733302105914	10.8868566184416	9.71598246897107	11.0999412742968	12.1634306829481
1427	10.6748786512849	11.4471822953492	10.4170643146761	9.71408953746616	9.87714589476338	6.84426467501453	9.81947537710884	8.38505407562757	8.44636165170362	9.8909690168693	10.2108857747739	10.3085529015112
1428	10.6592612271727	9.94204489781508	10.830204938897	8.35774870319001	11.1875237119675	10.3513999401227	11.3733126130977	9.52761631238739	10.9339053494516	10.7693385285268	9.2895536856572	9.73489989954316
1429	9.95183146019168	8.37441101018042	8.08269165740833	10.2880770926072	8.78812727956031	10.0671926760688	10.2203570928966	10.8549655178714	10.3948955113288	10.0102742093272	8.84248075329286	11.4820993318908
1430	10.8606981135175	11.7510915566882	12.7952397422394	9.62856127110658	8.31001906605124	11.7564067180489	11.1935169472692	9.92962506363975	12.1280952177755	8.38682659236713	10.7815141104011	10.0612075164145
1431	12.2475835539449	9.12334399045998	9.84101743273422	11.443943505575	8.37818727278711	12.2217817536497	11.7333255058923	7.94896185198952	12.7201696270596	11.4628037070174	9.62815301378848	12.6729451860273
1432	9.22472918700418	10.8923893024427	9.01938043091171	8.39935554103361	11.306653342207	10.3300377948936	9.6961921082131	10.9736604327511	8.8814043596838	7.68497298435616	10.1598766563871	8.58273326322827
1433	9.0186638764061	8.75256956182548	11.7930887034257	10.901375663672	10.9169119754819	11.2665338121823	9.91508710729345	8.44187099315719	9.1054103050246	8.45305820940337	7.99737703757261	11.4904156590458
1434	10.7067660248911	9.07327519058957	10.3513455459947	12.5990373716978	7.97666324560557	10.9331172582835	11.5822869676234	9.00124037433982	9.51423616696148	10.9787247353811	10.6948302856168	9.13078649385646
1435	9.24206122169093	10.5563922167566	11.7238815767983	8.76241141007274	11.1823701749047	9.58684049180373	12.1349191446476	10.9673262414378	9.05612387706894	11.8444202610368	9.99101710030856	9.03877747364731
1436	9.1088815461743	11.5143854374213	6.62377422549114	9.85161884613662	9.73151241643449	10.850909844269	9.12333647847733	11.0031771985924	8.96577296965499	10.3854850236582	10.9279591248843	9.90205879699139
1437	9.61436251936626	10.8348636001306	11.8707635082368	9.81456793300856	10.063448010549	10.6054845307673	9.43319535099618	10.4465408959034	11.6190396501394	9.9745514419581	7.2920359522317	9.86978986574994
1438	9.53921798437774	13.5377525543269	10.4896052169587	9.227208367975	10.3477444996104	9.17039795973608	10.1792198217145	9.25293932933788	10.741943134443	10.9262116663747	10.5116435159175	11.5283447474179
1439	12.0047186719874	10.1589198508126	10.2096596435646	7.40709527768849	10.1236915779291	10.5259641451419	9.27251323887744	9.9794564260024	9.31015445810974	10.0865076115022	12.2797925504155	10.6184089495233
1440	9.06516632532623	10.5734049009632	11.2296833305211	8.28129275989724	11.8903760354915	9.81778620434272	8.45413406439647	11.6057902178298	9.43481385518391	8.69376634575875	10.2619977592067	9.04011897927363
1441	9.49240370314061	8.71428285594139	9.90272448433696	9.55303466779158	8.1432969426533	10.8226653304152	10.466228612719	11.5053746212568	10.5746715659096	9.7024387339303	11.2496473239831	10.8035478380116
1442	9.60372723252323	12.7281386826752	9.73557790053826	9.27679664734115	9.61374430628235	8.7000643145095	10.4133368197674	9.05400731300185	8.71742057280453	11.7684847929787	9.26359313622012	9.85823868733761
1443	10.9266944849782	10.9258383209399	8.05053002931257	8.5336444884881	11.3115187024564	12.0506239212316	10.2875162343361	8.19041307062748	10.0389230454705	10.8392530923087	9.15719749997538	11.0944665328999
1444	9.76755560851248	10.9710879429878	10.4414024670728	10.9240683609475	9.00654836024374	8.86162705781795	10.1187689942989	10.5041959810189	10.8871214125382	11.8502186562792	8.87974190668341	8.24618457057201
1445	8.0737361511291	10.4477981807072	8.5363788263035	12.5141518409627	11.070341904344	10.0358588874843	9.42862007007293	11.3454897264431	9.51727989752986	8.46102293046337	13.1136866267009	7.94418247804639
1446	10.3462217657541	9.39173268105719	10.0498890557474	11.2169719141634	6.78963054838649	10.2405968694343	9.06858471235114	12.5419870872105	7.80874592926054	11.092722691445	9.36703805721344	12.0611561433216
1447	9.0292106872216	9.92298935394409	10.224854034479	8.39659723614077	11.0044145051643	12.7540642883226	9.89102777723787	12.1788257870912	9.96572750345269	9.29215684151521	7.0278749880743	10.6909954874576
1448	9.35794671546226	10.6192203417682	8.97413972056093	6.98967999882971	11.9633600781591	8.9486964732894	9.26888467220992	9.87081017975694	10.9037664614969	11.0619223889324	11.0530674034366	10.2163052132202
1449	9.059046551643	10.3611277923593	12.7370836468402	8.90213455108992	10.528005156452	10.2121455430058	10.5213673657298	10.2291083814307	7.96826731535498	9.07384802224026	10.5403255931165	7.00315891195164
1450	10.6910352108605	11.174886021421	9.52130805249677	8.16865060989361	10.3641935824459	9.3126001617117	8.19949765836054	8.95357150079782	9.88759663176784	11.2470899645564	10.5368207108307	10.290388173514
1451	9.21215846683592	10.3161015729975	9.91880687862472	9.14037368932672	10.9818639495125	9.85163550451667	9.87708665057035	9.97511644306991	9.26218586088645	8.57373520384115	10.4314816260389	8.96563823065193
1452	9.70914424585303	12.3504602038046	9.1187195196338	9.67480542859142	9.00656129678525	9.2474200919286	8.98232923298147	9.32283676123189	9.69411444296666	10.6633100149221	12.0911508149717	10.7613262622681
1453	10.5888361860539	8.85147193426476	12.5254844500356	10.1401924129192	11.994856132478	10.462824673671	9.11799976530302	8.20876744641159	8.19483565969886	11.8350799820162	9.77610762844644	9.07326154704444
1454	10.1782140043823	8.90180322601257	8.8192834833282	7.18502784149153	10.3523564634546	9.81642995473327	8.56326263381974	12.2644527445119	11.6738587289537	9.85259256710306	12.3341146730111	10.9170881009002
1455	10.9831042034753	8.40415436995064	8.33829045537849	7.73823643370183	9.1583590191625	10.6140635471822	9.48768692552319	9.81018173397921	10.6156582314651	10.8270930136459	9.74526056878189	9.62271410227988
1456	11.2940024508067	12.0048368325859	9.44822779673981	9.72158310564889	11.0574367722074	8.88104200631124	6.68894403507003	7.41575350170954	5.71766310820494	5.3795610985068	3.1369096864788	6.12581751023337
1457	9.827162248748	9.43164913811252	6.5098697672447	10.3416817958006	9.19225785709743	8.84679157927073	10.9314624777994	11.3806503088297	9.56006116810722	9.17800036902145	10.4304655779831	10.7269822605974
1458	10.4307702416019	9.80401514698604	10.3463007741223	10.0697360223189	8.46888833255155	12.120624934811	8.39733249612146	10.3059219770369	10.5166079164967	11.8965320067571	9.45335318970506	10.1133536640907
1459	10.1640955701769	9.72916487407547	10.9074454095293	8.98751573092966	11.3470347695344	9.20541430461815	9.42301957427659	11.4320696560575	10.5988223298694	11.5751614400349	10.2624757569301	9.24350938543662
1460	10.3003635800775	12.1009249309255	8.79463863638271	10.9873717241029	11.4792748280244	11.6283668756893	10.2394704916168	11.4840713788626	8.95288628982822	9.4108206254996	9.3561826160555	10.1708874046966
1461	10.5931762267843	10.5878707978902	7.98834206971476	11.189500430962	10.8839391220145	10.3670529486068	10.427595382223	11.2223986361346	8.68283673006643	8.65034259766131	11.057188869627	10.9960345431793
1462	8.24270683101559	7.51455113097531	11.8309941608448	9.97607918196001	10.3586198326056	11.0499195701256	10.9469948048055	9.41112310044848	11.3282782575609	10.0437986379365	10.0322104487645	10.0133091543106
1463	10.9334229939369	9.68476809039351	9.58234178813885	8.26894610351957	10.2917858508404	10.9143510988988	9.09607096702751	8.62035223334723	7.60613972145915	8.63871338275605	9.17270403766068	10.8988357305654
1464	10.2836957330174	10.5781139950837	12.7106414013485	10.6306265984367	13.6034878729202	8.53314576213896	10.1457965020659	9.27974710013312	8.94804339503387	9.12722600374672	10.2637241629103	6.86427172048068
1465	11.1911930535919	10.570521936077	11.306724977042	8.13048016814839	11.5589522799528	10.4921398151839	10.4130303155851	7.16741716989866	9.92760820809188	7.6589689241901	7.76775490521091	8.23912114337373
1466	8.19772593073176	10.2795368891385	10.4280486145353	10.7805964992041	8.84306080814423	10.2252466627711	8.39137194266176	9.11180862700729	10.0215811732838	9.27188044925595	10.6436390815569	11.615229071955
1467	10.1192683191523	8.60129588473366	9.77422714980159	11.6279850638906	11.3369055528104	10.3111996041464	10.506495854352	9.40793458565033	8.46015522483411	10.7195285343319	10.8823796247445	10.6675802102997
1468	10.5489920775111	9.33511107461828	9.27678999168366	11.1293427179127	11.5051182834746	10.9797898392856	10.3657152092083	10.536469845201	8.88392255958811	9.55150225203783	9.69747312285715	8.60939693067889
1469	8.1200415170183	11.7279662085522	10.5638308721236	11.1529021779599	12.3299776717811	10.2831677348408	9.8214975467541	11.1718531179688	8.24672176540302	10.2227912577175	10.7472361092216	11.8826553747832
1470	12.3256867056386	9.86293352770538	8.94802797422184	9.70066528971238	8.29525856416952	7.53791159538052	11.3155273026625	9.29439879667701	8.72806566159498	11.357695412917	10.5325243936054	13.4573866380813
1471	9.05543317240154	10.5442781676233	9.57414251151273	11.940064483826	9.20793913472656	11.3201569892562	10.1639425680336	9.34694550301173	11.5134265038061	6.52556397032539	9.99850306666353	9.17294073094467
1472	9.42833117983408	9.15963844145256	9.4250802424177	10.3950228593777	11.0169301933684	9.83069945434407	10.4097515354236	9.14452261849121	10.8965731937252	10.6726777308288	9.20824516657619	11.5876306355946
1473	7.13105137487446	11.9999034173134	11.2645041491686	8.15870844470737	8.38065243394393	9.4196297922884	11.7632949663317	9.535957059195	8.04666247368209	11.8863666828387	12.0162702970622	11.9647025558997
1474	10.6440551813921	8.27919413661387	11.3136686008636	11.7140537209656	8.0715948990113	9.2105796018002	11.255398125527	8.32483641411937	11.6180456930853	11.8547532399115	10.0939654654116	8.7630647086212
1475	10.4722731228848	9.53940303847486	10.0814237422943	9.84260790844154	9.09969282391317	7.61944548636649	9.39856033632085	12.3127160435689	10.1889488639057	8.59903843564417	10.6376472512943	9.95971499639066
1476	12.7307202261108	12.2363514310838	10.3218263954661	11.2629656739938	8.83869443987953	10.6490622456846	9.19505852795971	9.98172612340052	9.7239318249805	9.72897245341908	10.0647303130227	9.52854835742651
1477	11.9445631546782	10.4208017301781	9.43045974456273	10.9696672316788	10.1091632755077	9.24526758188135	10.025106414013	9.02902954534809	11.0124553728057	11.0909367073957	9.23907552913861	10.886244465041
1478	8.70555380038054	10.1397217041105	9.80543643520225	8.34726549219309	7.85106528407549	8.94739105121679	6.68894403507003	7.41575350170954	5.71766310820494	5.3795610985068	3.1369096864788	6.12581751023337
1479	9.58981705807776	9.77201880646091	8.8232733815246	8.82119151106333	9.33657573903491	10.4904443845099	11.220074809141	7.31667291790801	8.91538136249121	8.50288772386098	9.62252643306638	8.11652927971161
1480	12.7713141714061	10.1298251421031	8.72582780773495	11.0413756182516	8.70063690703505	8.31562836218497	10.6780700643374	8.8286938918704	11.7560024054759	8.75253744233405	12.0740083974572	11.5851706148802
1481	6.57869268440226	10.6122890084932	10.7553064203284	11.6881168909913	7.52716332489408	11.3406534926194	8.03975998639476	11.5685567111049	9.71238734703911	9.08925544693355	10.2858925560251	9.04091525854
1482	9.99772046941755	10.8042534849949	8.8485399424994	9.73112935734154	11.2997176211319	10.5967206435167	8.08401817632444	10.4152450185908	8.87257098314366	9.90350017299787	9.31685297728841	12.7953300755629
1483	10.4553895856007	9.5077579056575	11.1436424092409	8.50420808884654	10.535448193278	10.7196616699987	9.82801211618984	9.99633086085555	11.0042852557649	11.0899639315639	12.5213898832929	9.06858029119518
1484	9.3785899416811	8.59217519447753	10.260715574056	11.752871026075	12.0140379885197	9.23741418576711	12.2664787173937	10.5120366353568	10.180361037493	10.6157787255711	11.236611830546	8.96408638476572
1485	9.33204081379053	8.68634068586828	9.04019674535196	11.3845200798425	10.7531776406078	9.15699561972415	11.3950222390514	11.925924345347	10.48192138387	10.5310159477315	11.5096721982436	9.81011304512429
1486	9.57195608400886	11.3126047183149	11.4646890520714	10.0007706532591	10.8338094800898	10.1055311630732	8.93052952782572	8.42360489932915	8.0524937747757	8.95744721259868	8.85992563952493	10.6358684304666
1487	9.93628443520773	10.0670189769614	5.60286200155996	8.33265442438915	9.71691634034442	10.9938706814336	10.5812191311781	11.8485520809066	9.89818629724147	8.46906776697326	11.7356323648334	10.8783678790247
1488	6.50194872142214	9.73387712467703	8.91216809357389	12.1755361934158	9.48748779851666	10.7798738747747	8.99956943106394	10.0466881163919	9.62468714256582	11.67007332	9.90555177871293	7.36684945445739
1489	9.69794479595717	8.91928281590204	14.381897335058	9.56712508462938	10.5041747030612	9.42422959874831	9.02557349040744	9.93581414106625	10.7591681639147	8.09211579087923	8.40301207129868	9.8442800708169
1490	8.63943573260963	9.83627572563033	10.590653794159	11.8695066380089	9.03076482575234	9.19910766713426	10.3292317531378	8.94190875875016	9.41700220921535	9.5436311607283	7.99699946754131	10.4897926883702
1491	8.66079950233572	9.56042396497696	11.6614431426284	9.90618449612333	8.53471858904808	10.7302486073654	8.2341888516253	9.68605322263081	8.92843226106659	10.9312670226872	7.59782959906582	9.58975950758684
1492	10.3922624206011	7.1618514655648	10.2571975394825	8.42252975530758	10.7304287045843	9.54216012617977	10.7259712642665	8.56926079113045	11.4553698880548	9.13161721635161	7.98450122657797	6.42473392214499
1493	8.67022288607864	9.07167835868747	9.45755180446698	9.73892026538408	8.3079703004164	11.6810287918606	8.66670108326803	8.43763154650462	8.98272271402505	9.65064460741119	7.85550430506815	10.1192553898191
1494	9.72923555484765	12.2221787197629	9.18253018973377	9.54095369490389	9.63531042441323	8.68584739342757	9.04117963077431	9.76268275564954	12.1370491597342	9.89394802928356	9.02144806313876	9.47173812543313
1495	11.6979251863406	8.18985578460475	9.74840889792574	8.31766486465142	10.9442325751984	10.0042927381906	8.58647646218628	8.33792638975271	10.1784930697695	8.77455791446538	10.3425973807822	11.1317605672452
1496	8.72214591436476	10.8962400654075	10.3562815692277	11.2907050024545	9.13608436716719	10.7130350721255	8.73054919068034	11.9642901786881	9.33040017294098	11.8000754310443	11.0042226130398	10.386515613737
1497	10.8834337474786	9.23508088064827	9.93547784470843	9.94817417702006	11.3452519236572	7.99376241420511	9.86924631973422	8.55675375302866	10.2837465594654	10.3862205589743	10.8334568715644	8.73234377201477
1498	10.743390598832	10.2865148612465	9.46384605982843	9.28513004290905	9.89042991076517	9.17610217836009	11.0771498426315	10.6170692797742	8.73258464843121	8.74857674219021	10.0532347523415	9.59835131020868
1499	10.4460155852477	9.05537553244226	10.4298151128528	9.92989001210102	10.5827696390937	9.30091624511354	6.68894403507003	7.41575350170954	5.71766310820494	5.3795610985068	3.1369096864788	6.12581751023337
1500	9.43205772263397	9.63447957694327	9.24247960716982	9.53963664312139	11.8202623309607	11.9792070926371	11.1738681936245	14.2722502503589	10.8221950201037	9.90539910722395	12.3201773830569	11.4287314466426
1501	8.87106549177289	11.7158186364461	10.5250941419712	8.62567682195876	7.77705431490558	11.6762714783043	10.2423736604464	11.3166631274688	12.2551948050782	7.96307440961237	11.0271953736071	9.52749693980051
1502	11.7469599979922	8.05959780554354	10.5181478483777	9.50904274886145	9.86026329408877	10.8372425968043	10.1140201350559	10.6300430969521	9.67010185911155	7.49516498238318	9.27520901070424	10.1219054445819
1503	8.91715774632572	10.6898937642431	8.97270692227423	8.91791943287381	7.79821847101235	8.84542683429819	8.00383510311021	10.0321447978112	10.8843451180462	9.70341590455896	9.89433399349921	8.49586463392798
1504	7.13969315758962	10.4530932575654	10.9570769645897	10.4010652405116	10.096870518747	9.1165877695285	12.1019334707193	7.73012493299588	9.73406131678975	10.0726381581234	8.22379690680761	10.0543465029679
1505	9.5397121991893	9.5034763015986	10.4166225036049	11.2894426615842	10.3628884212625	9.71216971198949	10.5754888192022	8.66914030487256	10.8503815484612	11.3789523681905	11.0609384357593	9.73151993127404
1506	11.1684485558519	10.9100882657427	8.26868251071558	6.89402703524269	13.0631420887663	11.5890281386313	10.274641482465	9.86748339633806	9.53808593949902	9.02660462929101	9.16912474803222	11.6979657947974
1507	9.05893310316993	10.7696323258245	9.38760600794026	10.0573043799346	10.0621028020709	12.0321045007846	9.06706450712707	8.07063505750807	11.2922830254512	9.12197365083687	10.0752578605316	9.87656796525741
1508	11.2406396326625	11.666683490419	12.186249711887	10.1217479913035	9.98451720956752	7.77019869422024	10.0482199036961	11.3420581421719	12.9622990927349	11.4543743878566	9.13270043609311	13.1004995431603
1509	9.28095527018602	11.0250296740182	9.69508295466934	10.6826151135032	11.5292652140278	11.2802207983591	10.1648546086871	10.8562181980855	10.5445609068867	10.4116161139612	11.3330918931688	10.0211192591949
1510	10.7462343182213	9.321879344906	10.4771959354513	10.1655024379249	9.33587820629653	9.61194244661327	10.4187189643261	12.3476536296133	8.18486683090254	9.75051398509228	10.2685694949473	11.8521376801855
1511	9.92510537677819	7.68958826137136	9.14222474069656	12.9407673400302	11.0268780189672	9.81348138964162	9.63405127859327	11.6428463848964	8.98657661622555	7.28339449923832	8.52088484378589	9.57361397980413
1512	6.8455332268136	11.6696097717943	9.56411333174069	10.1854276674873	11.2390148739982	9.77905824098147	9.69007396159887	10.436507586435	9.38849878168974	10.5331994681319	8.34366628350046	10.6894651351399
1513	10.3937647524409	8.11397394361746	11.2260269251934	10.3042291122726	9.41880823744348	8.73122767349864	8.03849645045508	9.90376980624478	12.6759864617364	11.2038123094951	12.3472036165953	11.1107334201414
1514	9.29546550429183	9.43601332340404	6.7163972439424	11.8609931702396	9.7648019928388	11.9007916084358	12.5530624252761	10.160944478092	10.2812192408191	10.5091277331279	11.5659672467092	9.45552169263878
1515	9.44879035204955	10.3317375631263	8.78318696408032	11.060409462078	9.43621490208314	12.0345266871611	8.75143076241844	10.1945506396072	8.51610403248019	9.34425421906326	12.401805504037	8.36544565520936
1516	11.0370650542541	10.3669534341845	8.51598492145724	11.0218365012359	10.2193292393418	8.3069138560916	10.0989616007168	10.3741319408576	9.81537729343607	10.3829312245746	8.08999638572218	9.93247419279512
1517	9.42065364195028	7.78862793695263	11.2812559417595	10.8042078100952	11.7251892008882	6.68395662115444	8.03446855241791	10.1053440021555	11.0803033014445	8.25757985121849	12.6745963747985	8.7648552338906
1518	11.3261892362152	8.61241121121141	11.0857128413393	11.2836992827437	9.87437206161472	10.8876475667945	9.16218598721603	7.85431675687765	10.2040000531277	9.18180824910327	9.70603358157187	9.74738773614566
1519	12.057171690657	8.60809105178059	11.6304392074224	10.3206375925834	12.143296598746	8.99366332008367	10.760876445146	12.1848077151423	9.27430088082322	12.5988418082137	8.0779547112376	11.1295909683756
1520	11.6281274104407	10.4142457157247	9.69697631074787	10.9151562962292	11.3422228103393	9.58781507703033	10.5655462839958	11.3038818876971	9.87930680672283	9.55374850386675	9.89787633362819	12.9033191354373
1521	11.1889711067011	8.41015916289648	7.53756727503767	10.543957965863	12.8060621644648	7.74269147628874	9.58847320540817	9.53371864368539	12.0264541049588	11.7905906011075	10.6649153703649	8.85443736139809
1522	11.4573756353312	11.5680745244796	9.75653430211931	12.1789905246826	11.3106226497545	11.1787236089343	12.3343257683517	10.3879681915847	12.3120187377196	12.3491567246168	9.34274206344703	10.3728626539658
1523	11.2343350318087	11.2572614333859	9.64270621477622	9.04143919227148	12.3038020900518	9.4261971331506	9.73519961948489	8.41297289264171	10.1279994309893	7.2748048780321	10.6580288676594	9.15170626968696
1524	9.3597817682006	9.15044955998493	8.2999198572031	13.0121037753927	9.70495989500152	10.8174223236415	10.3601259237909	9.52392700690524	10.440069597131	8.49658306084073	9.74342400508549	9.7442718083432
1525	10.9123088239875	10.6538264488282	10.0652423633952	12.1388496098238	11.2075812954842	9.88760846125947	10.3069404222399	9.51014008101188	10.1646679717975	13.0391037132438	8.72583011937412	7.48130581286526
1526	11.0348512980799	9.82495321019876	6.90142960180422	10.0522934364477	12.0000353029735	9.44235168634997	10.0714700094411	9.18067997729185	10.7565683044572	10.7149588227343	12.2975833832339	9.81804547727696
1527	14.7172107358337	9.07221709548251	9.19375966092257	12.3645952901971	8.83275709427683	10.1179576814503	11.3165689749621	12.6692057008876	11.1586268490311	9.39088807180803	10.3822984907071	8.94386724537182
1528	10.7142351530815	9.78504161381381	10.3430360941527	12.6374388298393	10.0856538080396	12.3147614196085	9.56063978486245	10.1756260907676	11.0215387045358	9.21386028826677	9.44354476636282	8.64547049985669
1529	8.52960281613909	10.1257346237117	13.3736463482575	8.14292270894165	10.3424816780859	10.1699683280611	7.01526636149976	9.85871957580633	9.45268470771024	10.8407469747208	8.86015790878272	10.935655861636
1530	9.99273650423225	11.8834799774612	10.5414536537287	10.489740248961	8.96855038242221	9.06422668734247	11.0883166513647	9.09737858401845	8.71508077593383	6.91167747509176	11.1322724608217	10.1496000231054
1531	8.68078318161368	9.68351936009518	9.60507673049035	9.61918547641141	12.3251871438863	11.0428576497484	9.55545857051359	10.5298781164991	10.3678365638801	9.83290246626097	10.4972029874453	10.9473875838155
1532	9.55190725624916	9.59724158217649	11.3454798489333	9.02716747866105	9.79195874138554	9.01226490578579	8.84914688295378	9.72532366022207	9.68090712454112	12.1996741528972	8.96642345546082	7.65110880252128
1533	11.1630913292042	10.7831146739546	10.5054010579289	11.7957830534685	10.186582438885	11.3664721290869	12.036218549683	10.1375653214241	9.65584454936362	9.53357245961586	11.5247133218367	10.465459056564
1534	11.8465482273765	10.2482583049339	9.87705819584104	11.3000320871606	11.8418632873738	8.44981391151382	11.303925587884	10.9697491699586	7.61881154144936	8.85458589450004	11.7527258025758	10.0108477192688
1535	12.0014538457988	9.94239244535987	10.1759356394589	9.74387527551988	9.74013119973871	12.9656549136333	9.52425138615469	10.2425245887889	11.2753400576309	11.2641419561604	10.522879403044	11.6376591415832
1536	11.9079314216809	8.73097350289968	9.71865822886743	10.0871288616194	10.8774180326959	9.21123594368197	10.8420954830698	9.63795739734236	12.4212036509932	11.1656734748316	11.0712000583333	10.9946317986675
1537	9.64540501074419	8.0216643059952	8.74763637944997	8.15311280010746	12.1579415816459	11.5875098940362	9.69765565431676	9.15661888966044	10.5375806268432	8.26294299910279	8.57302170768671	10.0982931098505
1538	10.0252015091811	9.57480019991821	11.2987880433411	8.63731892703573	8.22120009992269	10.2848042085656	11.2438960955375	9.4157724961417	8.19905391777461	9.31080829834797	8.55666831039779	9.48278143266873
1539	8.97873220569805	10.3435260283675	10.1610640031183	7.5263814640032	7.99184337232084	10.8273686919509	8.99687195957383	11.6398106691423	10.6280966088629	9.19239496527768	13.9286247753047	9.57535183971212
1540	10.8261038409496	10.0624402145754	10.9350703043186	10.0334133820103	12.2285254672046	9.89497921638942	11.4028499395316	11.3721200182467	12.1742223608532	10.4050903154632	11.9805326812685	8.4459162592655
1541	11.8365758430345	9.90552337650891	9.84772981632837	9.01881816263549	12.6063293643408	10.6764073969496	11.1662137138965	9.45323093143042	8.71478024647069	8.88660660773716	10.7148459402329	9.8135886599667
1542	12.5323396188056	9.07383377992113	8.70250204671935	8.67446099430706	8.96096170510467	8.03012252885888	13.2213602854206	10.2129003699251	11.6476708026637	9.5152437269758	10.1069560917845	13.2211162022166
1543	9.6598186441115	8.00410207240848	11.3311655182593	12.3770026985956	11.882169700034	8.3120325596349	10.1488344240992	10.6718003637888	8.2324806512267	9.62225868490519	10.052746569028	8.4257296549925
1544	11.5878889857457	9.86235274332745	6.73777386672842	10.1068431882573	10.0742210890298	11.7300420533375	10.7866374213831	10.0419530696409	8.49040533859937	10.2662109573184	10.7992718944673	7.94727330493177
1545	10.4708745600273	10.808366306932	9.55318058640926	10.1600902956231	9.06255657171701	11.7022146091454	10.2364159796781	10.7584645287698	7.81559262814085	10.4263112031061	11.5989876068803	9.92978353723226
1546	9.22063153552224	7.731089728581	11.9389364802895	10.2858531869871	11.4850007341963	10.7756862187792	8.92520607348423	8.87122058604063	11.4434905003587	8.60474548788962	8.81668662923058	9.63916930617533
1547	9.51898523062661	11.1939904756971	7.8462001317018	9.05790193928859	10.7738422909475	8.24413511615556	9.4720307891331	10.5392048195773	10.7449064052098	10.0317358784833	9.55505454863827	12.2521243937237
1548	11.8541052338205	10.7837552820505	8.58969608999584	9.74528548326062	11.6230525011667	8.81749281553404	11.0014455483205	11.2662553797085	11.0862666668968	8.69766616285829	9.48244188611481	9.29709251279756
1549	10.4143107855968	12.69672909253	12.2512769173439	12.6717999826096	9.30346217929141	11.2046223120576	11.1214556159921	9.25487896127628	9.71730812765877	10.1495132097186	9.40270410061055	8.82687037292637
1550	8.903274464058	10.7656924357505	9.692804548237	8.28568859759513	12.0566339238133	9.725452273112	9.48438329807381	10.7072231512889	12.2738075509452	10.4408525960884	10.7617675935574	9.71902817506465
1551	9.76335737470795	9.57250311322973	8.52493877423618	10.9235823835908	8.678538252054	7.87419888367883	7.44209558362976	9.83645749699517	9.53572560629887	9.9599049184503	9.74569217224326	10.5902974230437
1552	10.3933980511542	9.73958829745152	8.34554392253126	11.6066889623928	11.5183660031808	8.39890607220959	11.0609519478881	9.56004125134655	8.9703487341852	10.641950830258	7.69182355281965	11.1919637847575
1553	9.65326021542234	10.3618357925928	8.30403370640906	6.54916970267859	10.2044632183169	10.3025963409569	6.20533574980921	10.0182535348043	9.90856646489572	7.40002244589775	11.8285173646675	10.5805023586979
1554	9.19660808610077	8.03457953348054	11.4406884684184	11.0271590034128	8.7294821567051	8.84482503353618	9.99916096545349	11.6922581791364	8.41126837798335	11.4801487030782	11.9336776990901	8.20062439976508
1555	7.686370027078	8.09115211985382	9.83219250619474	8.44266860081343	9.13063195839533	10.7174881381795	9.62056051355542	8.96620747696484	7.97447880172295	10.9345286233842	8.75675676160869	11.5338891189814
1556	8.82815985663937	9.71394028792695	8.87671764676768	8.65893405855978	10.4450181792353	13.6004977019034	8.88406661512211	10.6490295647232	9.68827185310657	9.79308229574498	8.56360936474482	10.0008591007855
1557	10.3186978132003	12.4694520785881	10.1081346161521	6.95747096517111	10.9386133144133	9.51599066891084	10.234810292433	8.33860203314228	9.26485294354594	9.98361472985814	11.0049612141903	10.8154580917202
1558	11.2082884553556	11.1427440197298	11.055655791819	12.4823989714626	9.56930190656472	9.95276306074936	9.64136024972474	10.375360538482	10.1250935534935	8.95667033583049	9.33632410313461	8.26193754075869
1559	10.0271164645046	8.20274149721882	12.5008103926554	11.2893034734202	10.6034922255651	8.68519854106518	9.66234162260036	9.23462798521642	10.9119488282688	9.379661580928	8.79230407482537	9.72714030843224
1560	10.0831046001554	10.4081854047428	9.5104173918525	8.64760208710292	9.14722869426741	9.62796547026854	9.33817703740928	8.38815933059633	10.5390488826759	9.7229471773265	10.6679082115744	11.5608964660135
1561	8.78263554964297	9.17092804225309	11.4891731275814	9.22603563419952	11.0409603968426	8.08739070267855	9.50480991608521	9.84744778389237	8.91396960483909	11.7333577982503	12.0364445518406	10.1731515149029
1562	10.421932863205	10.09626253396	11.0635930102229	11.1028258151857	7.66994509322661	9.55481842579841	11.5858071062919	9.77763683948725	10.7847440068561	9.37768699242713	9.46187075828582	9.19059032563182
1563	8.79937439690631	9.45235979011189	8.98932558494857	9.57441145144884	8.48159033225238	11.4485024103285	10.9643564259282	9.7708268478526	10.049738878803	11.2935575266404	9.76648701809347	10.0747952901936
1564	9.23747395217335	11.2961925734191	8.49743785056899	11.9516249739768	12.3362743968028	12.0329568957575	11.4678048113312	12.3554086452948	11.2283348249106	12.0558853503687	11.0743125586539	11.4001677576176
1565	10.3676419521125	10.761432074169	10.1797827889899	10.542406073064	13.0122589194766	11.0099792888532	8.60380134560518	10.5470278977804	9.56100153187668	9.03197047493797	8.7694855141515	10.8645142019904
1566	11.9531880664339	10.1987954411169	11.2331526491955	10.953371746498	10.0181833217604	10.9953217665649	9.7096223678527	12.3007501683517	7.89088533047651	11.5161065910067	11.8846078743673	11.2843638930928
1567	11.0474063855859	9.40809402916229	11.8826368198458	10.7348594414774	13.19877558509	10.7457448884552	6.68894403507003	7.41575350170954	5.71766310820494	5.3795610985068	3.1369096864788	6.12581751023337
1568	9.62324682721658	9.19455968286818	10.6044462548087	9.88696757732658	11.9539804046198	9.19654762621495	7.17107649555722	8.23211453939443	9.82847746505531	8.75144319539899	10.4932711191477	8.65129941911432
1569	8.44312804758544	8.37545420964453	11.3058114014549	10.1916456980204	12.2564320727274	9.88722206797554	9.9827255581486	9.99557281614192	9.97040702876395	6.40661907691642	10.1667559886515	9.95074301441622
1570	10.7748834182697	8.41255869691328	9.84803709056397	9.04666745293389	10.8210091567292	6.52645788400725	10.0572796458827	10.0491283232432	9.58991419255341	12.1629052770997	10.7977117187311	9.53901477012558
1571	6.76337549222626	10.9199041270024	8.82973490412008	11.2848526661362	10.2078249237918	11.0036382999523	8.10344695515896	8.6883318039389	9.15661020843976	9.43356115983849	10.3300635028464	10.0859858853351
1572	6.6679266002822	9.98206163947233	10.6218520486271	9.1792890951309	10.2110659621123	12.6997889680506	9.48825469274272	8.64077155760151	10.0462687461041	9.78099640769771	11.6180626815633	9.88450705410304
1573	8.80536710041286	10.2075225073887	6.75891066510372	12.2306712851365	7.93657419162927	9.94245396269498	10.2956894546923	8.30644639645339	10.5830014873206	8.92196229952154	10.5307989900723	10.2965798670303
1574	12.0146671747587	8.26037868909075	9.27981725399387	12.1862783850805	8.15213041109484	9.922993343364	11.8376035709492	10.7057904938872	8.36096202994664	7.5546499450631	10.2459896085146	9.30533978725474
1575	10.1583936751245	10.0844346815922	10.3071165867916	11.0139409747106	10.4879083296105	9.80349254785296	11.0001778638869	11.3861403736732	9.89235375258083	10.1929974165588	12.3818167374012	12.6915149423563
1576	7.84692008759996	10.3018605567051	8.89528155712638	10.0722702513201	10.689421614981	7.95667749883921	9.90922804868976	10.0144079364987	9.70161968760141	8.88051202281389	9.87126331364157	11.647487616904
1577	11.6780886435647	9.83246418778632	11.4089719729196	8.93371660028728	11.8480969015279	10.9822817550405	11.9442132085897	11.1604507666236	10.0689330356484	9.33155877088333	8.73753114402763	8.60536285461686
1578	10.6521538560931	9.53879875904794	6.32282597869496	8.13334913574418	8.56080904197059	10.1302934188554	10.9894678420896	8.5109461418431	9.62456429039025	9.06547983807251	10.2153982566452	10.0750273309676
1579	10.5793387159643	10.8586202432177	8.38681178886931	10.6079170916154	9.26852684827506	8.69762472746187	10.5706404812229	8.66770037081842	9.05898610452979	10.0335735211948	8.98218075698769	10.9778594678352
1580	12.573667766729	6.74658201194807	10.4551630474617	8.29034327651448	9.61837199283154	9.64655481566258	7.79969563838092	9.43774256548134	10.6017585627184	9.64380846845581	11.7252318259762	9.9549253197813
1581	10.2317688670532	9.74361421797245	7.45858775818553	9.82885442776187	6.97185958801814	10.4169418629658	8.030716140034	8.97058674130015	9.49351698516791	11.2421899939547	7.81203797988799	11.7942852093393
1582	9.7314201760056	12.5477515488905	9.86440786369367	8.36014657338448	12.9361175850924	9.39176942943766	10.720705395217	11.1801631630078	10.0358664599666	11.161303344859	10.4202433734782	10.4783330917735
1583	8.69901374404594	10.0067838078852	8.74804181313222	8.78358748155182	10.9896510159498	10.1794036128095	9.13707256803026	8.10908855764937	8.46019066624954	9.48980815224962	11.0611325378898	11.7938597839223
1584	11.388938436073	10.984885324621	11.6933389315641	9.50129642864482	10.108282758204	9.97334825190176	11.000110416372	10.2005151284221	10.1752179709539	10.5848575447696	9.94961710885582	10.4198133250876
1585	8.22794201633732	11.2457896226408	9.26731622659693	9.9454557309405	10.6377567054198	9.21323753794487	11.676777611657	8.71971565372239	12.330382204111	9.15193484657924	8.3759999591548	10.5836855670463
1586	10.1989304609903	10.0273803793851	12.2852085273989	9.13209190400146	9.40576731335226	10.4632425900534	8.82394773074506	11.2333247814926	10.074018544134	12.2498677238611	8.28780750983707	8.92126248000198
1587	9.51729882690266	10.0028552269806	9.5845780130454	11.4918620936349	13.8357778199193	6.41589160097101	6.68894403507003	7.41575350170954	5.71766310820494	5.3795610985068	3.1369096864788	6.12581751023337
1588	7.66538287917903	11.6994715703903	11.4615941326956	12.4455349170681	11.0970710771788	10.2604102325743	6.68894403507003	7.41575350170954	5.71766310820494	5.3795610985068	3.1369096864788	6.12581751023337
1589	9.53218390213542	12.9144718806922	9.13234754467091	12.1345287558015	8.75056025123868	8.6527466996615	10.0401711398946	10.513127179992	9.11199579961462	11.2713470243672	9.89369383475254	8.66555747035028
1590	9.16075338899387	8.3384544107733	9.29195853130644	12.2879930097291	12.0091398501109	11.3525501526718	10.6349783166278	8.38857583009306	9.50949511778735	9.52859416082703	9.42546278220958	11.0737561318801
1591	10.6478828979113	11.2448032147329	9.87327720111772	10.8450695372416	11.4250189486756	10.3841910252176	11.7813683115029	11.6324946356959	8.25006341223537	11.2802910498585	8.51735153327516	8.43056655549778
1592	8.94827381905318	10.4032785404555	7.8472358150723	10.9052252403078	7.98597822224427	12.0801394991757	10.4089443526452	10.8777873851092	10.4840572946051	11.9178180962793	10.044990905036	11.3164791055688
1593	9.62012739292824	11.5569484815043	10.9077104863516	8.33280606738095	11.966672503851	10.5562848623505	9.7140914753918	9.20982993734941	8.93357572725537	11.239990983178	10.8829530577721	10.2048575056099
1594	8.1082191124061	8.52949504462154	8.63498118030915	8.76662373863562	8.63488640456128	10.5712872523282	8.62619800782089	10.5017273670026	9.08832003307735	8.28407302838463	7.7505792600965	10.0429136030665
1595	8.90300453664908	9.45160998049842	9.17290947444909	10.4303737407886	8.40652127944632	10.8359030111567	8.64812063617923	9.06123432594677	8.42697920999411	10.1937650753475	9.17975095791354	11.2591643518907
1596	10.7149674302411	12.2228489347206	13.45562023466	8.41808391785708	9.69351787931357	10.3494036878924	12.0818799924607	9.9119615529993	12.2038935859671	8.37547735755945	9.39931283470197	12.445277481571
1597	9.10405888346046	11.4745085278608	8.27671741245154	10.0045281025717	13.1983904709814	8.40642839753755	7.46764480596755	8.15945192437505	9.66218972619747	9.06265303770472	10.5572659596347	11.4124569858573
1598	9.20664497083364	9.9493516438394	9.16597378679063	11.2535276129602	11.6659047330087	10.7653572607888	7.48204691619244	8.8772053031515	8.53866950804051	9.94559834401404	8.23665281523016	9.15254271816077
1599	11.0531585459721	10.5982909915692	10.8268801089072	11.5916660003127	8.26611209666074	10.5360772862931	6.68894403507003	7.41575350170954	5.71766310820494	5.3795610985068	3.1369096864788	6.12581751023337
1600	8.65772561464269	10.5013545097409	9.245866395645	10.7467866045327	9.60227601012756	10.5984301450398	9.07048290432786	11.3521720621665	7.92931234700526	12.9562571533425	11.122392726235	10.2385413554345
1601	10.2848458736162	10.8082943641571	8.7063444764023	11.2843790435348	12.4445337420807	8.78037382718371	8.32311605420998	8.86104779244995	10.3991211982886	10.4858245373495	8.25642375927586	8.5282017955173
1602	10.4544420297659	7.37083256476198	10.8013997792653	8.03984806247451	6.96879437799287	12.5527132427133	8.89543318736153	12.0203455526353	10.0260877279623	10.2343687425253	11.7052842540679	9.84302294920166
1603	9.38658627080637	12.276418251089	8.38405795172171	6.83205430805106	11.0875928044756	11.4864246354506	10.2826564614662	11.2737019444893	11.9100290363824	8.99523269794438	10.9412525545277	8.82437389809735
1604	10.2768403546853	11.3947396419155	7.25299518482244	10.898679789732	8.40174217016999	11.6474006994685	10.4149916755914	7.99800383319903	13.2928379478956	10.6299374964395	10.3288950851684	9.02327008401452
1605	8.88790877335048	12.3510224004244	11.4402545737461	7.7779038860502	8.16038177864643	7.42354191399891	6.88437970255686	10.145982916354	8.33922482165485	12.5404834916526	10.7329479314339	9.92587390686814
1606	9.05292497610117	10.4984856966146	11.2809742703409	12.512874387301	10.2396999741812	8.64966559640189	8.85531400076161	8.56394677508193	9.1486365526685	10.7881454445568	8.31876162750743	10.0785042068155
1607	7.62537728782818	9.1237056614737	12.6031467435143	9.39685585237782	12.3526403254355	10.2424531450532	8.93535703621185	12.7557043015478	10.0643743201093	7.78342272912109	10.3324338659261	12.0467481042991
1608	10.8178969342516	12.5304158420625	10.6001491347831	11.4644609161585	11.8663261150981	9.10781502436692	8.62311641348383	8.83222966206814	9.98740865386224	9.23405473314406	10.2087417399875	11.3018888593783
1609	7.39591289270492	10.7882506192439	10.766631100166	10.7149505786435	10.6338101050318	9.92186708295432	8.41717036599736	9.03315912299846	10.7064819267463	10.6315091964035	8.91861227688072	9.74745977631264
1610	11.2975949902291	9.12166410013421	10.1018066288178	9.51683398128924	10.2471488123609	9.05843285329933	12.0418665431505	10.9619735784134	10.1407118554385	10.5915159461201	11.4793652182457	10.311720352999
1611	11.7746912029232	10.8466939999567	13.088358721541	10.5327402961601	11.056484171712	8.90334991026747	7.42038366972149	11.0067662510045	10.2433110942819	11.9159298853841	10.1973681081195	8.57775121460926
1612	7.3047486975701	12.2708006192894	8.88079961786172	9.18479058211617	12.353271445227	8.6788656485889	8.85756993106857	11.5349268458662	7.90281418580877	9.95764761057315	11.2981506997234	8.71444526108014
1613	9.53808906668127	8.32757050484628	9.74690975121277	9.11214299897402	9.77451741840941	10.9464064020168	10.1570785791816	8.3594974449218	9.21188668824469	12.0893188114511	10.3421442293381	9.71675302412664
1614	9.56571871623024	7.97255702894322	9.75252121807908	10.4755455794599	9.91362262146723	9.13376174408516	13.517594058685	10.6581814575985	9.45981435388922	9.03916279000351	11.8422768125675	10.1239438806427
1615	12.2333758763011	9.43390953064924	9.89568058100137	12.6393433592667	9.59403585380553	8.16630448911203	9.38412532469124	12.3716597780274	8.93700108969022	9.34340934018102	9.02460003521366	10.4706813537691
1616	10.9535954940924	10.6127446703127	9.71864031373232	9.23004076441556	9.35624226382166	8.69705585102567	9.86664716733617	10.295184062293	10.2292709052346	11.621141977175	11.3010395593804	8.63995216804993
1617	8.9287189732361	11.0723235312979	11.0424640179988	10.9566140749278	11.1316432978288	9.63875415982243	10.0299705757705	9.1421204121452	11.6424642197628	9.22047224500619	8.54137541553424	10.9935419818283
1618	9.24270416614505	11.0522763085315	11.558139319128	9.78854420612527	8.17416260268951	8.80428455860517	9.97291053124607	8.9717191325274	9.68673332649207	10.9337845087401	8.62547683233752	9.14020127861526
1619	9.91237114403142	7.94249877472443	9.63247915825752	11.2607853162791	10.0294152227353	11.8932078506175	9.7219814659516	8.9657704993524	7.81940167563848	9.01864846864888	11.4283782806532	10.1203787621813
1620	10.5177046206377	9.50969268414612	11.2000440304973	10.3698140808802	7.68024552714563	11.7012936597525	9.83774094485194	7.9726629776485	9.72289809155234	7.10128842174034	10.6303766490468	9.552924000071
1621	12.1164945182826	10.1031919860233	12.322647183014	9.41893539829935	7.50003125440294	10.4635741799918	8.93169427783258	10.6550250736415	11.9451339001013	10.8107170951041	9.25727829786639	9.13729060346249
1622	8.06809956766645	11.1434622837421	9.87032170923478	9.35404005221827	9.92574727781613	8.55366541157177	9.42634446788556	8.05548775773163	9.5932002228006	11.1143433885145	9.62321139311095	8.82630821313876
1623	8.66546457077592	11.4039682464882	9.09613409960217	9.00474849945051	10.6582606369534	10.3041511431976	8.66345689427762	10.2284095073682	10.861391248776	10.6269764483851	10.8349265679227	8.20643339344668
1624	9.26335664093457	10.944033152838	10.1500630530146	9.91542240946895	9.97398000297817	10.4533136429174	7.45873942821734	8.96248973247311	9.54714345619508	9.96378590269634	9.00942923212166	8.57547598098608
1625	8.83146287911924	10.3159674925559	9.7206850327226	8.80274374719296	10.9786155915464	9.22965119504175	8.76582554190117	7.09747774650396	9.45943786336438	9.8953443734192	11.2707538562011	9.66701139634345
1626	11.3181015674606	8.15604307087749	10.8012246480342	10.4220940778223	8.70592960811465	10.3314069573052	10.6431524525569	10.6099070301739	7.75653052565309	6.79777807677085	9.10404500121303	8.58904885947922
1627	9.48220222055536	8.92853986940573	8.87613210863647	8.01143565909307	8.47042664369528	10.1188730488732	11.3163460728723	8.95121680874932	8.17896418845921	10.4770475570347	8.46099506512468	9.08536961174389
1628	11.3864719589082	9.03238522624045	7.81761886072358	8.55500060477588	10.9154399496651	8.79187929998009	10.9277825304611	10.6228303503673	10.6537348070273	9.55966966966711	6.76503034278528	7.64669240617114
1629	11.3670280571074	10.4614477876716	10.7989486608733	10.5818019806292	10.9025407567993	9.14096748541929	8.71947819726519	12.2059778016599	10.7111426914948	11.8240727425066	9.19725763238547	8.77333871689936
1630	9.56730559738835	9.46899469406072	10.5730971205715	8.8602692041927	10.6775508641432	10.1480766538208	10.3287104515498	10.3220883064001	9.3664354394474	11.1503085429958	9.13847811543344	10.1560110002745
1631	7.69512268321475	9.7487069683794	10.9271580415769	9.19755488462134	10.1166841523511	10.4947412195516	8.87064493086727	9.65201686919982	9.01218166313056	7.56501610686318	10.4941367269445	11.6550881118192
1632	11.4960045235373	10.7248568606314	7.95907116684732	11.5870528366265	12.0158726807131	9.18971942548126	10.1232749902004	12.3682674469167	10.2998019021481	10.7056644394198	10.2603053468164	10.31652665714
1633	10.5789926566238	10.0464485263292	9.94108161373783	8.79779724952589	10.1270816127517	9.23045677971016	7.86439862049971	10.6551011269052	9.94357031430998	10.4711256220331	8.20343796710685	8.79287748128975
1634	10.8890240022398	9.53341257190627	10.3300359595186	9.39302629782309	11.1364337288485	10.5021028297183	6.68894403507003	7.41575350170954	5.71766310820494	5.3795610985068	3.1369096864788	6.12581751023337
1635	11.4463089875213	9.71298345983112	10.1904843773926	10.3737923114725	8.57444929449955	8.82430843405532	13.3358024851748	10.7754960652692	10.7858337986904	10.5218122627987	13.1915017180291	12.2764286949402
1636	12.4271055700588	10.3025156774472	7.36864433826063	10.0159513317741	10.6209029724353	7.22238062973782	10.5936699885095	11.461124493572	7.71836459956602	8.46259127676054	8.69264448681118	12.2094251750671
1637	10.7778874887493	9.94998765001496	11.4509146402886	12.3066725582941	7.78493448170171	11.0575111223223	9.23348498318457	10.4178707464527	10.9049602094822	9.36507808965044	10.2616591289534	9.98120324374479
1638	9.52123879782344	10.2267681949105	9.64141589992579	13.6719765990206	10.8877916654794	9.16554688919234	7.89327574999769	8.25942635735783	11.5976552979543	10.7260249462125	10.2315381182873	8.04645659173441
1639	10.568963637489	9.95178993309853	10.2414791922725	10.5047994115827	10.1240598878192	9.80833330715961	9.36214702868537	9.50817377889697	9.0946715427488	10.1285617093487	11.6641427958675	9.89813676619362
1640	11.6437384218304	10.3236396243782	14.1443584443345	9.75664157779835	10.7016772179834	11.2110285283176	9.72476204451199	12.7059477466267	9.08093364701594	10.0427320306818	11.0001444210032	11.2625510887269
1641	9.19910070741892	10.3739528026874	12.7079889158929	13.3155700961421	9.00782888260977	8.77580880272677	9.18473561522457	12.3080293428186	7.53986582850452	7.73183057667708	12.5842357313689	11.2584515807174
1642	11.7054407702684	10.8430581319173	10.6252186056531	10.6642915975835	10.1204301114682	9.8322147689116	8.45966468814224	11.3362648748241	10.2415291182057	11.8844732989444	6.97955960974724	9.8533479551664
1643	11.1825853241266	10.2240212825122	10.9348869350704	10.9784262130934	11.5462570168105	11.6043777411293	10.755562066161	9.56648015297404	10.5958384550596	11.7873649143495	8.93413596871036	8.03079503443294
1644	10.5374808304606	9.87430019567971	11.2505225086287	10.4759578249152	9.63509523766715	8.99887745476018	9.12998375142546	9.03141669836094	10.1199442232685	8.76546052673119	10.4595256364833	8.75324900948528
1645	9.78300673554963	9.05205166780276	10.8578616586171	10.8669021422542	11.761699891144	8.42635512922748	6.68894403507003	7.41575350170954	5.71766310820494	5.3795610985068	3.1369096864788	6.12581751023337
1646	11.5440705278731	10.189773803074	7.93545334341086	10.8845372119377	8.50029127469422	8.79933124537128	10.0545389775857	9.98025708225791	8.17157955996954	8.2533723289254	10.4601581589612	10.4040540382792
1647	10.095145911806	9.36392536290737	9.93845129190297	8.02533284293154	9.45014817911169	10.5982162210231	9.87697587906327	10.8148469058815	7.84356313601105	6.96115982487732	11.212479565907	11.3430816398734
1648	10.9331651444698	7.40540104174322	10.4340220568211	9.58077672773339	11.8249075833191	9.16119720047959	11.9077252874879	10.7174904036133	8.90673072833748	11.251503085242	11.4050203429318	10.8099117942769
1649	8.52583152583731	10.2245754751635	8.35801187769377	12.7537438920938	8.24735176481758	10.570426722192	7.19173251308902	10.8105101507272	9.4270838545403	12.0108215047536	7.51911389720365	10.4958387432825
1650	9.15066069270783	12.5321479904505	10.7884713945037	11.6494332623114	10.2733280771263	9.62253492014494	12.4933396453804	9.96726439447241	9.90642845243365	7.68886212829949	9.89847024931482	11.6547858911459
1651	9.95136290222804	8.47719461478348	10.6237406094706	9.68241531943957	8.41263404931661	10.1864052624161	10.7109508982935	8.33170998813805	8.94491577428739	9.28889314151243	9.51329812497848	10.5249564154441
1652	8.8801457366745	8.55942292721086	9.83519235953613	8.64675785472626	9.56985467818131	9.73608693721645	9.0632448055995	10.3361021380008	7.5135445366628	9.72854482432751	12.3492661178183	9.92512169094021
1653	10.0207705402048	10.6382512161863	8.8576680500934	10.7198505562839	9.25147943459713	9.7576425352435	8.54825521551427	9.55515072455616	11.4714066835122	11.8698335041223	10.1974335900441	9.96369388329682
1654	10.2815708151283	9.4910454529948	8.79689689573345	9.35714098781964	10.5444247084578	9.0793373599625	11.2607803989914	8.55406691515829	7.03018900888996	9.01834644832433	12.3798118704915	11.3358095911344
1655	9.76062152907097	11.7027331199906	10.1164050479242	8.58433544967129	11.2817692809651	9.41888178370846	10.4840213848021	11.4978187462167	8.69321761450248	10.0201708828864	10.7728286338711	9.99339103816707
1656	12.476765499345	7.86551751717992	9.38446774105923	10.1133944237706	8.28665078322819	10.1616093983844	8.18316732349074	11.7985330852964	6.83763937430697	11.5381412815261	11.4084484361238	10.7872726705555
1657	8.21416342859198	10.5067693881759	10.5249199560796	8.92151171982301	9.27123197599552	10.6070949466598	9.93530980589004	10.6000225896329	9.70366479356006	11.4922662045756	10.4806538607721	7.7993086610367
1658	11.8030914707445	11.6063365025578	11.1659550823497	9.66487860868941	10.3425975494157	9.55910324716543	10.9806178212499	10.2360026320894	8.78337137767739	10.3520140788991	9.94553912237293	11.6568509886315
1659	8.69749928959063	11.1288625563365	10.6228842252135	11.5746591928111	9.86640896555622	10.5443219775655	10.1914110940334	9.8012565728311	13.1317686351187	9.31796485160671	9.85385634008873	11.7501755794679
1660	8.2135658130869	11.0984839900633	9.20820159053769	9.87555463209207	9.78835235724542	8.85654708046525	8.61532971008454	8.22331993237632	9.20097196300931	9.4308083872725	9.10235872750684	10.287835722414
1661	9.46389944512911	12.3535662342445	11.5045852237468	9.99770204382764	9.63489733506068	10.2464642565321	10.0749753534178	9.7033621844035	9.13756294230602	10.1280392522993	11.3424174725336	10.5403949536222
1662	10.3350529841569	9.40700125838359	9.0634214272521	11.2872991295367	10.7137028476199	10.5113933140696	8.79313382099386	10.4803849546481	10.016315093494	9.4405956688623	9.578672423189	9.4427018731626
1663	8.62863184642366	7.7253903032276	10.963219586039	10.1941673281181	10.6083008494762	8.76007655918002	8.95943211433242	11.3560900501157	10.2399567185406	9.55230034365924	10.2776393963821	11.3758283045337
1664	11.609900731456	9.61679319106529	11.0355864089975	9.87820717939027	10.7828245380682	11.1343116416419	11.7738861663289	11.1297074796366	8.30930605039952	10.6876240254964	8.89327811233051	9.71423542710399
1665	8.8573370434757	6.53953647356557	10.7787055457642	11.0841895402559	9.27072509998113	10.3983460483319	8.55771344002527	10.1211334733648	9.81663454782664	10.5187926278159	9.02070591491863	11.3755238531186
1666	10.4127011104183	9.69337759088985	10.3686409924227	10.732384658779	10.4681895411614	8.89540883953864	10.9286685441961	10.9803359396461	7.47378479814068	8.08167002499227	11.8313961612586	9.8155228324353
1667	9.85466424224647	12.1191849335371	8.7439556766265	7.22602181184199	10.5531884371831	11.0873032597287	11.160982317119	6.79931751421042	8.90443559645408	9.67803921364967	11.4296682142043	7.80687125933399
1668	8.66929755900712	11.5374051987146	8.70569304491972	9.43884402651687	10.5752447882165	10.7075532870328	8.65357982863855	8.99629457245578	10.3483193244854	9.93163452009497	8.58015857859684	8.52258620523265
1669	9.4218172036513	10.5785381238818	10.9273860713298	9.49726113309918	12.2932915047131	10.5138708437747	9.0098315874259	9.60872404879711	10.2941849555362	9.12183619921584	11.2169068886701	10.0743626242583
1670	10.2750627731427	9.99191043707036	10.0425071002034	10.1043530646146	9.11720608848714	9.50994160930877	9.49251689651604	11.0641110605045	8.22891954276851	9.5508774801267	7.45677234346453	10.9465197493324
1671	10.993172359859	9.38412708497657	10.2956249511157	10.2136735331468	10.4449881225507	10.2032311515731	9.21342448776078	8.27421812793427	8.6351816583159	8.43452345485731	10.9931578707213	9.79321502130277
1672	9.31136028087662	10.0584144526848	9.3609005721154	9.07637982981366	8.97547024331836	9.1261090032632	8.41825598515569	8.96361968935081	9.36115146494767	8.44697870206364	10.7934388693185	11.2159916586896
1673	8.97359076691417	7.620543392939	10.8579673261748	8.03680380613309	12.3041744269036	8.24948661806	10.1986348321736	8.42860537462328	9.35518136486818	12.440803581304	10.0870631801439	12.0648350295735
1674	9.36195181450898	10.7489543910199	10.7656980780973	8.0286151339697	10.2909357554612	9.31473717266997	10.0078291303128	10.1831201824408	7.77137395166396	9.96114825959538	10.2736757417662	10.225916700742
1675	12.2114404089819	11.1932885520849	11.4987346291877	11.005822228862	10.0522503587282	12.5645238471992	10.215134641873	10.0265380177075	8.53112176983164	9.68426380649452	10.1605101114095	11.6330137332033
1676	9.65677342847239	9.45814989295855	13.5116259429831	11.0339944594956	10.2619976571706	10.666120627221	10.7086289413	9.65373992159278	10.3241511026575	11.2738685054245	8.77508509386297	12.198622107599
1677	7.33489631911645	9.39844892847856	10.3207753275308	9.74753263381832	7.85065490539234	10.3897423521198	11.5246730333387	9.39291143555639	10.5293574907072	11.3426064132484	12.5477076851918	11.8937740667278
1678	11.0824733676903	9.64990072520088	11.1345811215367	8.52976602591288	8.27628351585467	10.4393201747882	10.8571482428397	9.96697280160318	8.8310299308691	7.97411703036472	9.36187755493704	8.41210284573352
1679	11.7537131115931	10.5002340524866	11.5171539036155	10.1967530943937	10.4541920695646	9.70272269491633	9.18269831305346	10.7313658779504	9.8837511597704	8.58007727128254	11.0829097271993	12.2614193029125
1680	10.8239167776708	8.83685606247406	10.6148284566299	10.8817696892188	7.73786608342349	10.5531544458626	11.3093973713394	11.9880183091655	11.990939746402	9.01403637414984	6.15021316783444	7.50647869569015
1681	8.44025656002265	11.5494693750618	10.0590537268618	6.79133115521811	8.97754098862926	10.4455300699907	8.86151170255568	11.2377166339336	8.7291813787882	10.1085873378809	9.46454185863088	9.97302368914687
1682	10.5318105029787	10.9004618590357	7.81462148621886	9.50787165238373	10.6260238511582	9.33204020731842	7.2354173586056	10.6199256008151	9.54213307214148	10.3900445995251	10.3561628700029	12.0000586822438
1683	10.7641990691148	11.1744405589278	8.15255362082869	8.04940171691809	8.93025267774703	9.13056062708442	12.0316912013946	12.7146815266433	9.15356921937897	7.93523490473777	9.14362355522107	10.5535350282497
1684	8.26332790900025	8.50303046158333	8.4198551409577	8.66739596759186	12.0256561619818	9.42247032692141	9.46085180563954	10.5399140844136	9.3870932588239	8.98584577248867	10.6180222642019	9.79470064287721
1685	10.7920407889082	9.26695350368076	10.7622107998786	11.0327576138623	9.91296923640961	9.19781765167665	10.9401555424413	11.6213764315941	11.0768613313529	9.43048324787604	11.7870199920693	10.7570404794733
1686	10.6712706974937	13.4767082628576	8.81273906689084	9.20358244698593	8.7540183285577	7.36432760085816	9.45260158825415	8.82801273463752	8.60152439733955	8.35558634037366	10.4577783343893	9.04229262158552
1687	8.87966463518923	8.66066993765888	10.3729930699985	12.1223268371142	10.1686899811884	11.3871140854449	9.96409634365911	9.67855339277385	8.35534828406253	9.90203044097503	7.92120599331792	8.41580386376734
1688	11.2005447102542	10.4212638971449	9.11754328514115	8.25567044542353	10.5501203911631	12.6414755130426	8.07982099780085	10.8108064627108	8.94483339372025	10.2345849967255	8.70225384299374	11.8648776796497
1689	12.1210688169719	8.24439245553891	8.2370130371545	8.56636902049371	9.12451292151935	10.3634254319786	6.68894403507003	7.41575350170954	5.71766310820494	5.3795610985068	3.1369096864788	6.12581751023337
1690	11.3039005901255	9.40221353571831	9.36186610052074	10.5334595618097	8.01319213186692	11.8999991868509	10.3404657832219	10.6252727377944	9.51597217914159	8.49784139386298	9.99148830950675	11.671552908836
1691	8.87617646903239	8.57519877630536	9.7968914923413	10.6797054467254	10.8354680889601	7.64774497750587	10.2242042719468	10.9523326285383	11.1260829535708	10.7597477117709	10.2931999662065	11.069795673712
1692	7.75586837044636	10.0967733270841	8.58544810098692	11.0422750232501	11.6720197562096	10.7985421204448	9.32863891041813	9.84760754720837	9.98475278857112	9.98693809966647	9.93926698068474	8.04468846965211
1693	9.10820535347479	10.4803123021525	10.4129808303166	10.3277183571088	9.18412353118794	10.2352974911676	9.42305743996117	9.77140997479477	9.14704866811453	10.1389377355158	12.1252517878906	12.495822568037
1694	12.052697432316	9.6618429624299	12.121266276625	7.51512634369104	7.57322946582877	10.660392053748	10.5840261453889	9.07698050263752	8.34587246130957	9.40178317658951	9.16413981536489	9.65893079085337
1695	11.3340368557184	6.64869420702014	7.82474858468837	9.11088531369192	8.30575618013505	10.5974385285873	11.6663125467096	9.76650550344594	8.31179940776637	11.2046308278915	9.55226534017109	11.9590810324086
1696	9.84043848482101	8.08532937083686	9.4294295950756	10.4978739028691	11.7479119109338	9.5585715553208	9.77337685851957	8.08588596638348	9.73979592214765	11.6544563456795	10.7457368415781	10.0987332915797
1697	9.98717279561684	10.8862052850725	8.59330582848149	7.38201002405398	9.20181476407896	7.71686313133603	10.8651048320972	9.68823167196832	10.8956803535812	9.7988898691596	7.6200425731554	11.7605809205187
1698	9.85097348619212	9.8955168033477	9.71762186604755	10.7442169955788	9.21196964741461	11.5346056193821	10.5681033611653	10.6780134499844	9.15951946990632	11.0870957126897	9.40746167979728	8.79118744821275
1699	10.5078545564386	11.2430670224361	10.2946300752592	9.37163343308458	11.2613110325216	11.1382258588551	9.93398920713354	7.61518910993007	11.1369707179874	10.1085351499904	10.2230412874923	10.8592005578968
1700	10.2376582101012	10.2215249843197	11.0611230242127	12.7239535116444	9.50879737737864	7.45293206355048	6.68647342838878	9.70922571240955	11.301247062689	11.6338609079292	9.60878624925052	9.8887890052395
1701	10.5985929872528	9.89354647119074	10.3584360195241	10.3248625591293	9.43204933124777	11.0974338822262	8.38410853446393	12.0547414808904	11.6683945066985	10.8797802023337	12.1224500715958	9.2599311014806
1702	11.489246300555	9.4487008389458	12.0627645582413	10.9113888662378	10.5938305027792	9.10495757119661	9.84891728957615	9.09620844252829	9.57282997166085	9.47413301591342	10.4747567466427	9.42205873021592
1703	10.3151065801506	9.1115310884228	12.2273279802627	9.12591042419706	9.55671041040355	11.0053854805255	9.99593139403776	10.2032596629263	11.5001067325115	11.2173101617726	10.1954316040324	11.7254585485383
1704	6.41240281268833	9.04204002051647	7.54682265706238	9.31252641367116	9.83075556279813	10.56884333269	10.451734926529	9.56696179228891	8.2667941780283	10.9749785719906	10.0318556541599	9.52125269308132
1705	11.9478637844556	9.71051732885167	12.9881330971348	10.6874873471137	8.69712222865246	11.2383133740623	8.8924237009419	8.34510719385069	10.4911130481341	10.5765562045103	12.5457345059044	8.8551865941471
1706	9.83790409823509	12.4211645799545	11.6923179813577	8.69276124999011	9.67422765445058	9.33070033549415	10.5999770017914	8.42047119997467	8.533434250983	5.58367616162832	10.2601154143333	11.2419903284186
1707	9.27497150049861	8.4706522595327	10.3696051922577	9.95528413671906	6.77927726251799	10.6612345140528	9.73966380092442	9.72164771288733	7.98021201721204	9.89394587241289	11.352605630617	9.92022879328998
1708	11.3819759001643	10.9229157689491	10.053054780488	8.15992989029597	10.1601669515125	11.9490236496634	9.91401749515886	10.3754861969935	9.9427689449816	11.969355113988	8.18903753956612	10.0026579599527
1709	11.0131748905879	8.92242713067633	11.0200500287	9.62032607001818	8.42482935025338	10.4392418217014	6.68894403507003	7.41575350170954	5.71766310820494	5.3795610985068	3.1369096864788	6.12581751023337
1710	10.4125696511327	12.61378097706	10.0554254525876	11.3652313945886	9.22111212825517	9.88587696764765	10.8080079402177	8.93362256422308	9.80672234372674	10.1140251789872	9.20520551180021	10.6673272614173
1711	9.48305949896093	11.4998831232271	9.40941624361223	12.0917295516938	9.73107341713729	9.10667959642733	6.68894403507003	7.41575350170954	5.71766310820494	5.3795610985068	3.1369096864788	6.12581751023337
1712	12.2524883344385	10.2098370862474	10.768222006331	8.15326639294659	13.151519855668	10.8961238364548	7.09113220312906	11.5292236379937	11.7954910812775	8.19899758280818	8.21384049245373	10.5300782491027
1713	10.2763910610811	9.39953315045038	9.22356606597882	8.89514495311568	9.87049902744372	11.2737647316877	11.504281977477	8.2259516326133	10.1660963042482	9.11197375174285	9.72329631852183	8.21059937161474
1714	9.6450163476793	11.2194470775806	9.75112011473202	12.1675511590552	10.5300480074997	9.03638368117565	9.80994349235557	10.5693245391514	10.4091768106099	9.8079680708015	11.8718463771398	10.0185179119546
1715	8.36486912458031	10.7118807519151	10.6587975198216	9.44356232767364	8.19212864556489	9.23415548361277	10.2859543207553	9.7231863732895	10.3263615927932	9.7785045143547	9.94059352537733	11.7630559483988
1716	7.39152083039617	9.98096861560117	9.56370939427734	8.56891616645897	10.4894143940642	9.95438910726154	9.85839916496974	8.03790487394327	9.62002749136169	9.69948433663106	8.85734850531891	11.3641166987874
1717	10.7547687169595	10.3331538466451	10.5288669421387	10.4262400617137	9.8095920679867	11.816530615926	8.82110224123365	9.99539172820794	12.1970763056438	7.86308965126499	10.0503974482045	10.6908646579291
1718	10.4625204119307	10.6505901693579	9.01581366401063	9.33577612235777	12.8289932183114	10.1689901106031	10.8791470096994	10.6151193714767	11.1681240245733	11.8294852410512	10.0377893593334	10.8478621804197
1719	11.9861157952247	10.5024609636202	11.9480311248312	8.48164103478288	10.4459119120356	9.76416407857281	10.2012766580012	9.67904742778835	11.75420767605	11.6343323227502	10.5067895841329	10.8788882079513
1720	9.33099057155958	12.0762351781432	11.2273902078133	8.63943921449743	9.88678129401386	10.0524491415657	12.3857482213849	10.9902539628217	9.26498381359458	9.88912997324511	11.9273434254888	10.5083094579753
1721	12.2535671037843	10.694131019966	11.3213506721491	12.6973845569028	9.87375030546722	9.65251481529867	9.64335858524151	8.0965988856531	11.5049004350887	10.1609228042363	12.2248234814045	11.4386700704754
1722	10.4608658681716	11.7912831646675	6.98889752876993	11.6211903853688	9.68578518695132	10.9498577998526	7.12099853971272	13.147660259434	8.88913036342532	9.376209025819	12.1495694384873	10.3854573277582
1723	10.2848250006647	11.2218315249049	12.2720571956803	11.9065318171544	9.80329619037353	8.63247959878844	8.9269950768047	8.19037981229912	9.36861499377921	11.4158407359492	8.96331126605677	6.87290003126317
1724	10.587455266447	10.7743421812708	8.86738820393414	8.54028551762105	8.53898070743242	10.8247278737173	11.8825496924342	11.5537036452423	9.51447113241529	10.4982681572354	11.6983127578443	10.3728701255223
1725	9.24314506285487	11.5515294702938	10.2870311976136	9.97680040386079	11.1540016479766	9.60403938981222	10.3386975411606	10.2333849477055	12.3458167224884	9.80674739369496	8.94104543182605	9.49271832899073
1726	9.50909656011294	9.62800289687932	10.1061601559078	9.78696114557783	11.2906110481727	8.7264008540483	9.96665831276353	10.3512624895493	10.5006526631353	9.60699732656068	11.4578282558515	10.5998536774053
1727	11.3660084759238	10.8633063064396	8.92889844117874	9.85502970199312	12.9226599976798	11.923532033074	9.92113839397239	9.35750322534862	11.9262854355973	10.315377545061	10.5464062542488	8.89132296568492
1728	10.8443373323064	9.3244660324865	9.77346040326565	10.8252526747213	8.05292837596482	9.48120701523016	11.7830963549182	7.71438480680409	9.80619628310853	11.6667469576654	10.2068816424504	10.4122839833548
1729	9.68993233242523	10.1650519036442	9.2347271252094	7.84128281160848	10.0321766537623	9.23993635343481	10.2887031589311	8.89409596852538	9.85086206857222	10.0279326181188	8.23469784894043	9.94390910211948
1730	8.02580695440411	10.2707411062204	13.3480425733327	7.86492499860412	9.24697324579933	10.1186759658487	11.2129144774291	7.76081792098376	10.6455098970153	12.5023641365618	9.27339286039416	10.2112863013867
1731	10.3053451497846	10.3860283393533	9.18822841568106	11.2465493111881	8.75583258351176	10.6419437374666	9.4343821965013	8.53177072052396	10.9584136425727	10.136431484572	12.0495129933687	11.1353877815967
1732	8.50898922683176	10.3569678030496	10.5150515340704	8.02219153538917	12.3523275778339	8.51604600353518	9.47400063920804	9.66218454011294	8.18562538291872	8.94189847388106	9.8056392726188	9.54831909314137
1733	9.8365209923444	9.87548377066197	10.0562313091094	8.37877444091013	10.2904435450516	12.2123410846303	9.09439563080162	10.8751762280231	10.6086898380523	11.1080990003605	8.65489421663324	9.26264243513632
1734	9.2125015609941	10.8740249234783	11.2863958877141	9.48388299602358	10.8113557428564	10.4408184446589	7.99169965732128	8.92047044859785	9.25479728914302	10.4309523466986	10.9768132034173	9.87138842863009
1735	10.5123581010864	9.89641059923535	9.45947261683284	9.18444632861445	8.92439409038178	10.231593283384	11.4215605393891	10.3932115497266	8.5852606344066	11.1059088732936	10.3140507395913	11.0703085362663
1736	10.2324698953065	8.81553469850953	9.84949923722309	9.48256038582388	8.23732280250518	10.1322539037009	9.4690419606701	8.83099026472171	9.8957120782312	14.1775641707917	11.0127410224872	8.50811219677142
1737	8.71381480771891	8.10432606472938	11.2808399554523	10.2907349682241	10.8604255734745	9.33263371090067	11.376470489985	8.96740507366519	9.01447408029837	10.7269632605214	10.3409886177377	11.3411647122186
1738	7.6129049926045	9.06043720724545	9.80378119308977	11.0756999265641	10.9393065303956	8.83930150567486	13.2900901017791	11.7231962392552	9.78157229287401	8.98647173690834	11.3165405179674	12.7064306877053
1739	11.7794977697391	10.2372873777638	10.3515315204457	7.49519717035768	8.80189548931904	9.81767520991251	10.7124334565451	11.0571623760364	10.5763851067497	7.83592045637335	11.1948671389171	9.34270887123553
1740	9.22918425028492	12.3204931652749	9.4798602074617	8.91778143979084	9.13207568574331	9.68067355934665	7.51631508628112	8.92159723730981	8.94940666465272	9.67412414590782	10.0964921232238	11.9067959596391
1741	11.4346704327634	10.0825008222336	8.59049394337151	8.99706549300629	11.4382686807848	12.77666915969	8.50329508656423	9.76247247130388	10.5632111767391	12.2111044056397	9.33973170678337	9.27710596814179
1742	11.1918471458546	9.39310112662847	9.60011809726986	8.33076161307811	10.8575331810955	6.9144864773086	10.2377648097145	10.2141352415987	9.39956546642333	7.49862875937207	9.48604575699382	9.87153877617362
1743	7.68254303577114	9.11673404174323	9.30945262988445	9.04612099281354	10.48592331537	10.0633833905329	10.996649067273	6.15547902356534	10.5177764082507	11.403370738697	9.14654698660685	9.03397760670316
1744	9.02604224471222	9.69926633281127	11.851897869502	9.65655629921026	8.00314500654094	8.84408068924091	8.05358668707308	8.97458216730476	10.5420667331728	11.5088350679367	8.81162539474373	9.66946923288755
1745	11.6948334879026	12.5228775783886	10.8149390507463	10.9343774418016	8.03562550692064	9.12232557082817	6.68894403507003	7.41575350170954	5.71766310820494	5.3795610985068	3.1369096864788	6.12581751023337
1746	8.95972806237068	8.84477281312113	10.6926369584951	9.78404987468497	7.88748116958776	10.5232757264746	9.85082184282772	10.6500706495719	10.764519449782	10.4779286800798	10.2398144658959	9.58557097830991
1747	10.8569734964697	9.96525060687151	9.08829463146011	12.086764194693	9.20961011368575	11.1375127002928	10.3940668554515	10.1284853825836	10.0978989329489	6.34057025971162	8.32053501432915	9.58089720911018
1748	8.96153412627915	6.73181207821654	8.39060688989923	7.56748182991281	9.71239059050777	13.2725551182605	11.9609644034037	8.20506414131482	10.0578280310217	10.2473117049022	11.605654379162	10.7524516335104
1749	9.31387895891521	9.34426227198687	10.6019895772243	8.32409860433076	10.6438904287892	8.35364356101519	10.4592494977159	10.148658671816	9.4104479067692	10.4467204843006	8.23439149813989	8.9861122516497
1750	10.5757496203163	8.58381338942109	9.44222437723005	10.6866317733966	9.59550086788656	8.27980785146436	11.1602580263071	12.2275969537863	9.97125648271431	9.8015717795516	10.09134682547	10.6939632967433
1751	9.42789664128131	8.91785198352608	9.77484433330597	8.00841786726695	11.2208699733156	9.58651630628296	12.1836272317013	12.6000925764313	11.5078267695194	9.72041039091207	9.55184269758084	8.48095257149919
1752	10.0945854368777	10.2645924890478	9.03113312047585	8.84168031163643	8.68289362878349	11.9463421533156	10.0990966108297	10.4196256224696	9.62782258688027	8.33180700993113	8.28170507984019	8.78136717083943
1753	10.9365188052113	9.97733776667561	10.3550632077411	8.20711758692081	7.8917902393013	8.95348481868889	10.3492671276902	9.19205548986147	12.0839507296967	10.1893746895685	8.72373038620221	10.1661656643195
1754	10.1151359311882	10.0348174878167	10.3551576439867	8.47843292173235	10.5115571461193	9.60964913064631	9.56169906949033	10.1547923082771	11.5047806847033	9.20924265233447	10.5529155532464	12.5077635239335
1755	11.9018438879535	7.86984594444389	9.89954422481509	10.7047464619767	9.8416261102675	12.1716626680219	12.7499708699551	11.5836373156008	10.2094151211686	8.79675383827099	10.5699103325551	9.57320717856021
1756	9.62304749938975	10.3387441108205	7.95248042693209	8.60995500794382	11.8864329670639	9.40634971333732	6.52184427034233	9.6020316770208	11.1919594887528	11.5416942160192	10.1215314950531	8.21310122239541
1757	9.73515381140825	11.3652921671076	10.0205413437753	11.1929675142505	11.1498429702545	10.531583478111	9.98301831499198	10.2424393476033	9.66400919307624	11.8513909948863	11.0057420098694	12.0570291306566
1758	11.6898307930386	8.75160896927815	9.69785242741609	10.3124990111699	7.89940668405636	10.708046191039	10.2377933135559	8.94847006518958	11.6492743393748	11.2814428863578	9.21587892761243	9.35228397481617
1759	8.72867899657809	11.6314862437797	8.62736061867027	12.0190470381624	10.8802061408518	11.4163476908068	11.3491443474956	12.2257645944231	9.48984159457676	10.37650908408	8.34156818592438	7.43968489786309
1760	9.82129237678358	11.999643711523	10.1120560261584	11.4659682095175	8.75202541988106	10.7747406552749	9.22556447546532	8.84110881090849	11.8904117731959	8.83909355552262	10.8568911106106	9.61295403281209
1761	11.8943187523356	10.5700662727242	10.7228162855458	9.02366169244653	10.5228350113665	10.2838364785079	9.34638545499966	9.98608656905346	8.2116026775776	9.35930708798608	10.4432568829494	9.67649126367369
1762	9.42798576686997	9.86267063193252	10.8090003179386	8.04781944152661	9.77346137046299	11.5653171616742	8.91044345426169	10.928890194409	10.2671190480854	10.3051429294346	6.84439379367349	10.8443934951523
1763	7.94730553113131	10.9325583565927	10.5496343684134	11.7653846118328	8.33432466502483	8.717784677579	8.5085332011585	11.8257064744648	8.85906861751985	11.0401384493492	10.1187157609172	10.9356824758535
1764	8.70421039148002	8.32445495036681	8.75096464953549	10.6750216806492	10.3392371124911	11.8944715390264	8.97668871925543	11.0196705659217	9.0574358612357	10.1587624636533	11.8451318771237	11.0909420987332
1765	11.1092163985876	10.1825257838226	9.16692922672193	10.7725718082979	11.2198013122379	11.2878852044451	10.1773567719565	7.97281469043492	10.1855382596739	8.49501263562202	11.6770493865897	10.7447014254534
1766	9.84778705380499	9.39032091117389	7.74651583883718	10.4851681651278	12.4211714209006	9.60770069843553	10.792026091473	9.68349290121787	12.3254512967287	9.58707582747012	10.1322031700647	9.43558414995785
1767	9.95319907156914	9.33043344733485	14.0793716995191	11.4221569950512	11.5095919492406	10.7168649401318	10.1787427330136	10.1424796304533	8.45119125611074	11.0803414969076	8.5743961999818	9.83736015078496
1768	10.5030201420383	12.4325975887883	7.23288245256594	9.70544586187484	11.3452987420378	10.2251444337385	12.443998566641	8.55817065698442	7.92628879177484	10.6627965615585	11.5459232938944	11.5011198873352
1769	9.80006494443148	10.2626322158059	12.1437368738882	10.9141255520576	9.54252830851448	11.7317527719132	13.3506135337703	9.74840546160128	12.2761514024507	13.1732050590034	9.26631932789723	9.12446158869481
1770	8.45887081103556	8.16461932998776	9.48332009734266	10.668185599978	12.3443552000648	10.9705837302088	11.4481369613422	8.08461037397736	10.6671080250448	9.46800502872189	10.0229623582241	7.47488685184594
1771	7.16395555665887	10.832304060202	8.90412024789111	9.21714659567625	11.2833813523556	10.9014819907017	9.48123958382785	8.25597690335205	8.67413208009921	11.9076073857142	11.0730783383012	9.72974421774355
1772	8.39163950735441	8.34039479731402	11.9204882075033	10.4317841789717	11.7301774322228	8.08259297172429	11.3807754888295	9.68609506448438	10.4935046398401	8.7031578718845	9.46391395583461	10.0685435972568
1773	10.1730167435557	9.650256056585	11.3352259753101	10.6563536203895	10.2467227051843	11.2908190993721	8.35947254783737	8.91936717928329	10.5094700904553	9.61400681028149	11.6671311803127	11.9109653192038
1774	9.09971177329521	9.80148904370733	9.25016498137252	8.66758030253364	10.4785304384844	10.8117926402997	8.98477214085509	11.0801068484037	8.91274201537031	10.4036928463784	9.9748105231106	9.27636226400803
1775	10.5449023209049	12.8782256201769	8.89893383166786	9.34766960934687	8.41383376974576	9.32213064210651	11.3029254878217	9.5594927813401	10.214995967962	11.4411251740625	9.51267918986878	11.6645372437388
1776	10.9254261663033	11.4629202352722	9.65013686527108	10.3160730384329	9.61918615466126	9.96654057228294	9.69679730644201	9.93462809995287	7.80718747628149	8.78736890568137	9.676709017966	9.68224480255432
1777	7.98092568787258	9.82574646638164	9.14000050975566	9.34268144465117	9.82792791029685	10.4052546187338	10.0266760277562	10.888477266845	7.16564434986593	9.93561859556262	7.22014979270569	10.3448838275914
1778	10.7460433434555	10.3270617295593	9.3494831483615	9.16484339661505	9.65913966246888	9.63964756772725	10.6192492285201	9.79977715189494	8.32114088929477	9.08744029437433	13.1165644076729	8.75268450107684
1779	9.20715489713308	11.0323021221904	12.6603753037294	9.98939163475524	9.28504707135939	8.3650356125064	8.54132721295267	10.191630296751	9.57130454953782	10.2975522198415	11.5368968792989	10.6307956108077
1780	10.5041892841567	8.35963157230279	9.91856334294405	8.22240574075937	9.39141291051057	10.8953030194805	8.69124948588059	11.353754763231	8.66113273721985	9.1604639559404	9.02716410269451	10.8716836970535
1781	11.372767732143	10.0711484150888	7.66043743451501	10.6939838709886	11.9167510211045	11.0403226023742	12.5704996530008	8.88196428308375	9.4770678628951	8.31059275085288	9.18846224056864	13.6779389518931
1782	10.1927682058134	10.0889676766189	10.4634957592806	8.13810832884025	7.81202937776175	9.01471023259376	12.032535896212	9.50977969546546	10.7049085685325	9.96315915158077	11.7026607627134	8.44797449190771
1783	8.96473012240498	8.89215542335935	10.742122021419	9.09320810463823	10.121624319837	10.2947087008649	10.7839806546983	11.2610742707376	8.00805624888695	12.3963575185359	7.64389971670288	9.80073962481248
1784	11.3227504836981	9.04880279808723	9.77558072556122	10.7381353518827	9.58191904688501	8.79817476920714	9.8821040793556	9.62667631504356	9.42631060147755	10.8786155635202	11.8174467435776	9.02646956372503
1785	10.5268835903656	10.2590673709765	8.32616786134409	10.5787943965053	7.65528051636813	9.56191815743192	10.1217202655766	10.7939401730111	10.0313675216082	10.2987540877649	9.60327481579492	7.97495534750705
1786	10.3793183091023	11.2300843213595	10.7281274025305	10.502112263825	7.02654421050685	9.88155249120017	9.92215209872164	8.73926125338418	9.00944586654843	9.07473750849938	8.77019950077277	11.6094589743407
1787	9.08567372694782	11.0831642742929	8.15824989235156	11.5223052238144	10.942910688508	11.4581469975035	9.2989085687867	11.2808005009597	9.92905827519502	9.74191683903615	10.9054141835229	10.4829430641053
1788	9.68011248463667	10.1614640742683	8.79899827995255	11.8339496935675	9.48728629328194	11.1364533016459	9.62918417088912	10.4737953089688	11.2075382732387	10.2054598553747	9.25626732464612	9.1640122788318
1789	9.39961029296882	11.8760199994556	10.6925490605795	7.72329536272154	10.016474536443	11.1564755773939	9.71062853232933	10.1707075919954	10.2525687865621	8.91506886871978	10.1817984797608	13.5625650691403
1790	10.3137135760564	10.2983059181891	10.9262083332685	10.2829492246089	9.12206167580988	9.8884531310816	12.0456860584309	10.2115900484397	9.41570463266682	9.64931663235179	9.2955860431468	8.94257446880124
1791	8.84098497182404	7.85021351295636	9.57816003071862	11.0869875342357	10.7477809694593	7.28777364555908	11.1627413241026	10.1196414414671	9.53914219960238	9.7851083713142	11.150776785994	10.3863550348238
1792	11.3812188729747	8.60194827646425	10.890711470323	10.9531387843142	10.916896462784	10.3550788227994	10.1733187249234	12.3686403483592	9.58922052636162	11.0662110771395	9.3892603933055	8.91002202232258
1793	8.66428625770775	8.77473247833693	9.70683434805117	12.5631829498668	9.97595877534039	10.809000558826	10.7388105438607	12.6304338845848	9.87041637292816	11.4613638302835	11.3727523635665	7.63477501652585
1794	8.10530817163005	11.0516960734119	9.71880957418615	13.6084476368053	9.11284167472821	9.25820496635796	10.7200130713182	10.9682835416985	10.5251369392995	8.82424504571422	11.2611227296741	8.46352118001751
1795	9.53388227447015	9.82827188123605	8.73674021970426	10.2126459862367	9.56545265882233	11.2022179419268	11.7037503638812	9.99684980783085	11.6146178692148	10.4298862975438	10.0559872600718	11.098895032707
1796	11.7704325486071	10.5541077235574	11.7261005631804	10.0581162861919	10.0529325161757	10.7308136788237	8.16536588081098	10.0945934215376	8.36925620112355	11.1486925470334	10.314345321659	11.9929883594636
1797	10.0922530166809	8.13518905720487	11.7314007488647	9.6919690491049	10.8582037515589	10.9344162149166	9.65954033452673	10.6554706408464	9.04502287936157	10.4865135430236	12.1319654497128	8.81664429516552
1798	12.3612922363692	11.6735466139434	10.8009144887087	11.6224625098916	11.7191298270163	7.74330084205608	7.7696333026973	10.1331288001833	9.88881049906267	10.6384103711365	7.97488266891054	11.082515560805
1799	8.96879248740682	12.246600058385	11.3295493608144	11.1487591719827	10.7337296807505	10.5444252477543	9.3203132495892	10.8016140550825	8.60434899810702	11.3208840017599	8.952743490599	8.93894454914103
1800	9.01119761998571	10.9870534615444	9.37974914743051	10.1388733554901	9.73604164666751	9.34562434110899	10.0333154222783	8.38356098501063	8.05755422123382	9.93569114770971	7.64645739486579	11.0802184834239
1801	11.1280044589434	11.2563354862798	9.87134616605779	10.4376113656736	8.70854057445832	9.57779135436112	11.9067608914015	11.3674588352764	9.50158728800256	12.1700455404705	9.54578762539027	13.2452839530128
1802	8.18863941565278	9.28405825788437	10.0816906554573	8.49980183663686	11.4553594286741	9.10452433044656	6.68894403507003	7.41575350170954	5.71766310820494	5.3795610985068	3.1369096864788	6.12581751023337
1803	9.6281074518465	9.93069578546052	9.04572489567525	7.83097671387451	9.03981266642079	12.1076896831505	11.335394766293	10.3117758851715	10.0693069415972	8.66226654486434	14.0155733579008	11.1569955445157
1804	10.6876985538062	9.2206578582442	10.173897998139	12.1214606411489	10.320720322846	10.6232294328701	11.6938503089052	7.94813939991702	9.16560041678757	9.59379345597507	8.64133438212179	8.50614670874024
1805	9.75698568706002	8.47553801660872	11.1912018923925	10.8934782106678	9.40258807692551	11.2445578610965	11.4088921146231	12.0820755443577	10.5878506086577	8.37210707054009	9.67265055200061	9.39505975483891
1806	10.6143941366642	9.51762310026479	8.0558128634063	9.55780952739405	9.70290033658896	7.57639664138671	11.0251752991886	9.53044049459264	9.93931548160818	9.93851725837147	11.4284701437417	11.6704924119785
1807	10.7965344045643	10.275847558739	9.34253391436361	8.07693503069429	12.0718233807886	11.8745992726535	10.7203025692445	9.359044207441	10.2340918670575	11.1955387648821	11.1292389532238	8.7128231250104
1808	8.88529834310117	11.1710834175046	8.86543520000696	11.4621264335117	9.67043886264932	9.15478785764791	6.68894403507003	7.41575350170954	5.71766310820494	5.3795610985068	3.1369096864788	6.12581751023337
1809	9.02987783935937	10.2805406621667	11.0948723377509	13.8545115508167	10.9621603263063	11.0038021582219	9.93638900788579	12.025798319633	11.3886810384655	10.6166061928715	6.57317145352186	9.89835033092945
1810	10.2079412806906	12.8526326688913	10.8929719402003	10.3660025992307	11.4892079150732	10.0227064888124	12.9794863682913	8.5586557410207	9.9105724715137	9.15432131359923	9.94705948166012	11.4451881891755
1811	9.48246077232339	11.8048715743518	12.6657749629993	11.0282572401883	9.82254150180558	8.43630936031496	8.42609544876256	8.49204442600508	12.618356452246	10.8513212964341	7.27299104378987	11.1407087720528
1812	10.0619984266433	7.23741882434765	9.0464022617395	11.3850603642282	8.63502847180545	8.82278579226359	11.8467589352832	10.0204621269929	10.1548493846634	9.37091456578516	10.8534650956198	7.64690938010482
1813	11.1368255803809	11.8071322862998	10.1237968007513	9.6005197255343	8.1583691828314	10.0391552277082	11.5562071036912	9.02519412119181	10.4799856798444	9.8994863825352	10.0327199169447	10.6956829219349
1814	9.3470467115555	9.56144582156783	8.86864682376808	10.6395318956557	8.36228621378167	10.5382098930412	9.73411136113224	11.5241811906622	9.2565640017589	12.0185450516876	10.3801291291754	8.35449118732109
1815	8.51449113792121	8.73938033055637	10.6662693439013	10.1609506316762	8.45428580813394	8.7998566487199	9.37113860182808	11.205465660295	11.4800421633993	11.1929840819483	10.0169929030236	8.28895007295161
1816	10.3444934617517	10.9231901078719	8.45466725014682	10.135675005822	9.66947325433554	9.20103576658253	9.51751551199755	9.26178317498481	9.12440896944783	9.43731593340311	9.8386452130429	10.7989120124776
1817	9.37706279273273	8.10712789699254	10.2698672869261	11.2981633761357	9.89219004702925	13.4891973888228	8.30289291684315	11.0081717047497	10.2589979982928	8.99501783728205	10.9142776288359	9.7371291865697
1818	9.38751582044221	7.93185852252871	8.46750703862267	13.4582216597757	11.6526967111707	10.9876372237618	8.94557147472702	10.62131521476	9.77969113129555	10.0395339709645	9.41913983582111	8.97581807192153
1819	9.85749046402426	10.373145288112	9.78353934051536	9.38698495313271	10.832801229672	11.4979249881696	8.48279534708143	11.5045555190238	10.3015088006244	10.1468255775049	9.77791649231403	10.6061507098499
1820	12.2652248517186	10.8033117397135	10.3420991163131	8.42948054193459	10.361489694891	9.98261037493062	9.00287524419662	10.3503889109045	12.027602158732	8.02440596639052	9.55548483041886	12.0400087698454
1821	8.23104341432241	11.4533187855422	12.196667781812	9.08914141931926	9.80750065389258	7.09317693828613	10.5743997105594	9.55406232663234	9.31272444898017	10.5042867666346	8.46227477091671	10.631264381554
1822	9.57955663574135	11.1597525295953	8.14227196645046	10.3664861225169	11.2759315855588	10.1799849362189	10.8592099971138	13.1600103160103	12.9846730504039	10.394175221648	9.14210594516426	8.52593248386809
1823	10.4862922888176	7.63376248870973	12.4921819709932	11.187474109249	9.59508258464928	9.49708760496391	8.8677857758596	9.70206228510426	11.0604292905255	11.8384639388222	8.55933931727036	10.6184835990457
1824	9.64653945277261	10.7104626928022	9.05045775444235	10.7033758029701	9.92608345728277	11.0136485317581	10.2079628634454	10.5910695872053	8.5466858853725	9.25161415414051	9.53048619307755	11.8283241096097
1825	10.9675537961202	12.3879788282118	11.1153127074294	9.68074266717616	10.5204074669	9.2235195041836	7.81793916088606	9.4925534173233	12.6375456328925	8.27135341015284	11.7307653309771	9.94775667938992
1826	14.4948736218104	8.352374138716	8.77567533822124	11.6907532322213	10.5721286918732	9.81512970744869	9.05158696836267	9.60887031067025	11.0675337614909	10.8242792835402	9.04855306016909	9.71232471347171
1827	9.72725257869635	9.10579611143159	9.49951750389375	10.1927837063183	8.91800634712084	9.45233910574381	11.2932033887735	12.3219068069825	11.3286042305392	10.2312428728038	12.03887723162	8.16066125350468
1828	8.53318216730774	10.3171704396096	11.3201529432662	9.51301156727495	8.48326593069569	11.1969961561654	9.41090723524938	10.0235472520729	7.49791175561493	9.74074866639532	7.99572094333217	8.98176333006963
1829	11.4671947804604	10.1308717449935	11.3867944271562	8.95035505605905	9.47230086464293	11.3005483489941	8.07965321959339	9.04395953818599	10.571057189265	9.1417508336826	10.9922601833913	9.71862600368381
1830	9.87924662465275	9.37693757160397	12.5017498626907	10.9522193175802	11.8458686874006	11.8271943236402	9.33997236958758	9.30075314896946	9.75226504367799	13.0743074791466	9.75759730406765	11.6228314629739
1831	8.69387922153045	10.5243822760069	9.47410524266474	9.52104004528685	12.6343992017194	10.0213497159647	7.82235034894198	10.4462879180221	9.4566114462366	9.99455178534975	8.08984605321062	6.31538452538087
1832	9.05314799015153	11.4690252717423	11.5548474825181	8.78691922235488	9.70550482405563	11.6284292669382	10.0967640470611	9.41061442940173	8.86046797097517	9.82312575208058	8.27993462368517	7.75916933203771
1833	9.05346166819581	10.3431744081678	12.1460357808517	9.78572334720358	10.9289998914064	11.0873574565828	10.1593550933492	9.53717613185631	8.21020386757074	9.70468237230583	10.4788983097216	6.28636776558466
1834	8.72739529221527	9.59037482710013	6.43093622820174	12.4279196511027	11.0776899370028	10.3708097548016	9.72950347587004	8.10717171448763	8.79272391766649	8.44433706990759	10.8893257077038	10.0137483078521
1835	10.8439524630303	9.5364586263648	8.665174717473	10.0319135063878	11.0825078877608	9.72918169060529	9.55122014946321	11.4195200067202	10.4515736083354	7.47677011494201	10.7440550537045	10.3302501755999
1836	8.90568227461649	11.6293160814022	8.50008004159855	8.45499294098915	10.1592060697266	9.7548378653645	11.389462572384	9.69110147815169	10.5870703602695	11.0379212654954	11.525914043153	8.54969640967806
1837	8.99553159697566	12.5933227216169	10.2202628937945	8.86996132982698	12.2514572547173	10.1389618541085	11.1674826102701	10.3876447078017	12.5427947466288	8.28933439736874	10.7358024966504	10.295346252114
1838	10.3433946166951	11.7237053506196	9.20673739822667	9.26673321939292	9.57267421663616	11.4703697161102	9.1803095002394	10.7830652755437	8.89131275579747	10.5841143806289	11.0947818602854	9.35556897946309
1839	11.1309786880797	8.67237744832369	10.182365160024	10.7931178344949	11.2936037982319	9.64862068738689	10.5255009525017	8.17613902235427	8.1940704465819	10.8355282242851	11.9407638354592	9.29415600214813
1840	9.87919091667456	9.25723458181033	9.06027040866981	9.77662621897035	9.15644509801233	10.710641000635	9.04242314099626	10.4107715274591	9.76210452492604	8.98083514665619	10.1647435228433	10.274006999197
1841	11.0664176840757	12.2066754640318	10.4942285620166	9.11160541568792	10.1755354681355	12.0996256240076	9.31233739798284	11.7164040998354	10.0282896030246	7.92887808642095	9.52004145559686	13.1867783111082
1842	7.96348340966658	10.1023974935498	8.85257181462046	8.64218087509571	11.0112315993884	10.0610265949427	9.28044102068628	11.5721626681348	8.18072673236738	9.74053658294538	7.9160183715869	13.4890990185939
1843	8.94468277371031	10.0312760379226	10.7852870478168	10.7629047083519	9.86181379848643	10.7418073124234	9.37281474485797	11.5104248307607	13.1161009236721	7.32555488485535	9.87924562973033	13.7655051723261
1844	8.16717612142811	11.2020971929977	11.5653348494153	9.13351144285663	9.99924829858601	10.0130149451991	10.7070590747865	10.0261993709981	9.93390149209844	7.30836849761153	9.43387118728631	9.91340674025759
1845	10.374099370827	10.0706572436889	10.3100322973288	9.27120384446926	11.9650354267619	11.0143507762366	6.68894403507003	7.41575350170954	5.71766310820494	5.3795610985068	3.1369096864788	6.12581751023337
1846	7.21951921808855	8.89028530285135	9.68400920261863	8.65724408441569	7.89126451056386	10.206167470501	10.2422784080103	10.6917892028377	10.966368345281	10.3948645064642	10.6699139402221	11.6886993882828
1847	11.1168661063348	11.189072950846	9.85725876258087	10.6829731133692	12.1571989709615	12.2789537168564	9.76167644595446	10.2318339743652	11.7122578108686	9.87866578502934	8.3806316269909	10.9888808505449
1848	11.0660750660953	8.18246193501603	9.74428843674708	8.30655397549094	8.717508326827	10.09885898449	8.23046671456582	12.3055061136484	10.5935621796853	9.95652218732265	9.42268047711027	10.3650547640491
1849	10.4857390076646	11.9567702304277	9.07925604874455	9.83156714755897	10.0669099031741	10.1295669236174	12.4510491078595	11.1237043852367	10.7574476803945	9.24909255183418	9.8767714234099	8.53679600916159
1850	11.0210622749961	11.0400538275223	7.84971298768484	9.64646972845373	9.48852366710066	9.31926017125151	7.51694498735975	10.443238907979	10.965350434559	9.13170951838766	11.2626528487128	9.24117801953743
1851	7.60669548390285	9.49127823351191	10.9566548089164	10.2223562715189	8.03580217008987	8.27119748037438	10.7849457089656	7.46075430119977	9.47991997629365	12.6778096566389	8.67537549433695	9.80774388373524
1852	8.98155679381019	10.1535877669564	12.3138279276465	8.74845113587171	9.0999053600405	8.99339172603799	9.85906624654536	9.19958995965396	11.0858605960024	8.36986994484143	11.4723667506267	10.6040929035528
1853	9.01415631447472	9.54837173573291	9.33522152550223	10.3304204784358	10.7172775138021	10.979908602301	12.9504689874495	10.0172555664361	10.0147029495622	10.2201202578648	9.69350220655328	11.5422686782041
1854	9.80628484651288	9.89897665748919	11.5589349558028	8.39977035724832	9.44669714330565	10.4121619274094	8.10688239194169	10.2629719738843	8.80246564051277	11.5097893761386	10.1133444128623	11.4121050753028
1855	10.1443160270495	9.62170234018416	8.5065584281759	9.21644106110398	11.9208587736513	8.88235440824499	9.24827597603498	9.43481168438565	11.2671059058673	10.6806009215786	10.6186572448571	10.6492814839648
1856	7.9037089208586	9.41569028964302	10.4997200165726	7.30912337475892	10.2017123163391	9.40393776590494	13.0555743940367	11.7180020852755	10.0654736823041	10.4471514442918	9.00116662537865	9.04170489002333
1857	10.4660919672401	9.83907670708797	9.88964265289415	8.52415360633926	8.40899016995964	9.7253159749254	8.724277283945	7.82932422693067	11.5422791054272	10.7853805290867	12.0878567892829	10.8036742367647
1858	10.2009859760172	12.4990528416377	10.749875556374	8.53869353894125	11.3727670409465	9.54639803073064	10.8177685808791	8.88973811806359	11.2309756886709	10.9648107011557	8.59368088612255	9.47045791284012
1859	11.7196903505147	9.94577626936248	10.2094915796585	10.912352366503	8.74870475012084	8.15155977747443	10.6602400913267	11.5845594609688	11.0034571371148	10.2650622226697	11.1323160403413	8.32848269273994
1860	10.8779230872974	11.8803105939897	10.1762405926804	9.53940509543007	10.5404644355799	11.055502135588	8.95941979592967	12.6336434205129	10.2406550433512	10.8799979577161	11.0695365455419	13.0717744095099
1861	10.3663572546047	12.0690454888235	11.409551317324	9.95465279994638	10.7388424397068	10.1043379591538	9.08043197416831	10.141316242285	8.75960498843697	9.79760116370572	10.9745270371428	10.3430288205451
1862	9.61709052082256	9.20234993965042	9.36155111950619	10.6552969157148	11.2106822663748	10.3019548539396	8.80020177869209	9.17958632255818	13.0109993904893	13.6587934011383	10.2896957661701	10.68384244962
1863	12.7262501584439	10.2081366733268	8.94542284662889	10.2687331219239	10.1925078746121	9.60031258264586	9.56718642562007	9.51643303368506	7.89835272334213	10.4711336076405	9.915308416082	11.8756578575132
1864	9.9322415502756	11.4816738759722	10.9714992398833	10.5911317948135	11.57845894085	12.2731966756602	9.02886909389112	8.67049381791395	11.4054115149246	9.76797303680927	8.98297815164627	9.84190368257637
1865	6.36733339066896	10.5776324441644	10.039689432496	9.15184433552213	9.80209168616394	11.8381388589874	9.23121540256449	8.91950268259508	10.0509820500019	12.584265388294	9.96077257562087	12.0754591825456
1866	10.1538871348707	9.43140735485826	11.466247868007	10.6216172023665	7.93051749669609	10.7506720028932	9.18396033403994	10.0858149798341	11.0314907460946	11.1513080894186	8.87537489400543	8.94986131699293
1867	11.1779863940356	9.45070020013204	9.52925391345775	10.4391680436944	11.9701953639756	11.2534565380719	6.68894403507003	7.41575350170954	5.71766310820494	5.3795610985068	3.1369096864788	6.12581751023337
1868	11.7463552513671	11.3619518987231	10.3534107790944	10.4517711883235	8.98744918155914	9.07468999403329	10.304404401579	9.94960943356345	9.33222265487645	7.90680601983186	9.40158730380782	10.5873780359019
1869	10.6288360428522	10.4580512614627	11.4566734286409	7.75160565909154	8.7739300218504	9.88587156054685	12.2252155274425	8.59706174515281	9.72223429901607	10.5632521418272	10.6190940977817	8.77020682840783
1870	7.50109288958769	11.6742679847947	10.4328553453729	8.4839014236	11.7634531330228	10.6030222680802	9.00414177238315	10.7895043080058	10.9805482024601	9.47855801267531	11.3413821145657	9.38701923965616
1871	11.5350066348365	11.3207758836343	11.0311198917417	12.1492101164554	11.2997843972132	7.45159575686326	10.0684845323824	8.76272250042664	9.68112624339159	9.18560277074524	10.3838544905597	12.2387718931582
1872	11.6279075037971	8.70074529365419	11.6894965913734	10.3206665507792	10.0518348777566	9.69803193064947	9.00614901243724	11.246439875135	9.07770053223898	8.60139421117758	9.81915992249641	10.6501132952733
1873	11.1373779758987	9.76811590343848	12.4865779298971	11.4313928019382	9.69329641272362	10.1713544984737	8.29226206779854	8.60655056660033	11.5495268461488	6.77493563684579	10.0250845324178	10.7696758218481
1874	10.0806077943616	9.5925389334022	12.2057138419641	11.6800355803512	10.8928782686138	10.441251910409	10.7741076492534	10.9511363441351	9.22647559673807	10.7438400952618	9.28105211114562	12.5780405995726
1875	9.8585238321275	10.5566321918137	9.30504274698526	7.2954071347198	10.0327070621762	10.788666292331	10.1247804672954	9.85834568714084	9.24093415069298	11.6432774669763	9.16180170427381	8.76472657345303
1876	9.76981055999402	10.1584400046549	11.1774786678668	9.77249150789568	11.9809273912773	9.88754828360382	10.0959758670724	9.74869429691432	9.89086352390622	11.5540670277249	12.1220168397199	10.428742151865
1877	9.2868517643848	7.60552756921196	11.82782636998	11.6586288811702	7.95556210630243	10.6076398875015	10.5851335722353	9.68753104844364	9.73444396367907	8.53111279640553	11.0428716687297	9.49031749229582
1878	8.93582367066589	7.85984444350698	8.79922290990097	9.91539809819509	10.9402836390144	11.7471626295475	6.68894403507003	7.41575350170954	5.71766310820494	5.3795610985068	3.1369096864788	6.12581751023337
1879	12.6278151256986	10.6897107765873	9.87662560933381	8.48607213896351	12.2713827228799	10.1824828562994	7.0825653409219	10.6129931870392	7.90058989778559	9.50465936557827	8.37840631889483	9.99119730710144
1880	8.25930538155497	9.21157663659592	11.4087616708813	8.77481333440709	8.86123123258229	10.6463419418984	10.9027771734048	9.29040735399697	7.59892781497858	8.97376910379875	10.3437533052708	10.0996328563238
1881	9.50455596786226	9.09221044896932	10.9194887714673	11.5451717635726	8.46567455886013	9.46867321569469	9.4120059644417	13.2659977813358	10.0145869495187	7.81051182839114	10.8433068866535	10.7531719797761
1882	8.56627381522655	7.61138778336123	7.20523420688705	10.4373701975696	9.05859997402761	9.6847598306228	11.8530742222567	9.66667836839709	10.8728802569906	9.9087590583365	9.94488906053667	9.24032050030979
1883	9.54172541077847	9.89852372924915	8.59789881338636	11.5667619679316	10.8380325085699	10.4891351074148	11.4814927668459	9.8926117150597	11.6244634476464	9.22955252324008	9.08579594545868	11.4628222664476
1884	10.7603035048782	12.5574985295182	8.28017019274547	9.4654472160739	7.54226836035279	10.5827268618315	9.55762908838587	9.85352065787956	8.93961178677957	11.5906672303227	9.12421240744176	10.2512338595018
1885	10.4409677333075	9.86071155265527	9.04890734165836	11.5130380403655	10.2319779017286	10.550916254381	7.915483087977	8.00920701826725	9.9789263227217	12.000180173526	9.17302371637077	8.82493419047936
1886	8.13775119613949	10.0773327039461	9.47804582898487	8.23884895482714	10.0049674610578	10.7099898652814	11.0955803029256	9.67588653976722	10.3739460199877	12.4859309452396	10.9947996630688	12.1838491480323
1887	8.43137984026548	9.12477264859169	9.64548212970424	12.3733764821743	11.1085072688923	10.1395038679347	10.2536455567189	9.32339732044947	13.0281105789651	12.3966261199541	11.0011137871542	10.5916591108877
1888	10.6074259176501	9.75561835187848	13.1487384977411	10.0788987642519	9.27145465044095	10.8800276391771	11.6697746546268	9.68096561786394	11.3238321166006	8.75908421621723	11.5828708988381	9.85435537042402
1889	12.5852667553891	8.31862755650225	10.4457000884169	7.28069948354743	10.3114131461328	10.9393961383834	8.25655196680637	8.64338484921756	7.74990901624729	7.39507885142745	8.96520612874786	9.09495584607432
1890	6.46502695907995	12.7131971936237	10.1225801512844	10.1124148483024	9.59825884534741	11.3335594710838	9.99939166039581	9.86126869003964	6.97497398587808	9.55604318777735	9.52039612139911	8.05980115955736
1891	10.6050610151515	9.29678516883142	8.62117203982755	9.84711977189289	8.93543840038509	8.8305407612257	8.86644303201326	11.5612040062213	10.5586223846472	8.07617062669389	9.31727588583933	12.1979730971483
1892	11.6601390010392	11.6518626929233	9.3114254620871	9.23704874765759	9.21922809347041	11.9813973766536	5.91301107551265	9.54095670895583	7.71233108278307	9.28226393172225	9.76766720615187	8.49639026089341
1893	12.7445774574246	10.5776938193812	10.9700202377646	8.83162133088411	10.5172244167895	11.2800166911861	9.73223799983078	10.0597899427038	12.2761596682484	8.79657815637183	8.41253525147677	11.499849397994
1894	10.4315851736528	11.7092420953887	10.814497516387	8.39765131618805	11.84838482471	7.70819730237066	8.08704808139953	9.45062934500526	9.50246884958933	8.5597064840779	10.7374769531468	10.3582626033236
1895	11.2627557933165	11.1982422748636	12.5125654928997	11.0619182982424	9.31445883428792	9.1885430942382	7.65688538450298	9.80294901308103	7.4948827199983	10.2591368135007	10.2361059245551	11.6382404756303
1896	9.27069875171509	11.8362752554831	10.3412426741124	9.22234277215977	9.24903570714248	9.39413210241384	9.10635631118682	9.2432095182697	11.6959589554157	7.52279736520616	9.92271479584981	10.1765946275229
1897	10.1658216747647	12.4066599513998	8.40526607009049	9.61937167947178	10.0781870872059	9.87330372483622	10.5436783114097	10.0784995653909	10.6530220867121	8.4743918135417	11.3341395344446	8.99622334704762
1898	9.88177785160192	10.7107216860928	7.88402338079434	10.6140019071615	8.45464461980242	9.7175200808481	8.80112299748415	11.1510556267485	9.40114644512484	11.204565132383	8.44411600928459	10.8352298540983
1899	9.15354122859385	8.93401243452747	9.7269989035271	9.83212346210481	9.04040516811608	9.68176557046993	9.60903946623757	5.96654536478506	10.7842415625473	11.3258686306557	9.26784161440521	9.22109005014714
1900	11.0567326275127	10.1211193186629	9.73569367023941	11.2645006033651	12.3645353105873	10.2715499586232	10.838327408678	8.38108138916097	10.948800428281	7.89241016865649	11.1699692641731	12.3532177442767
1901	11.4537449859345	9.29605630775654	11.4451010698753	8.03143735494298	10.7522306491838	8.2417114046692	10.3015079988637	11.7705913119658	7.63741470056411	11.462428988467	10.7632740637321	9.23880756229057
1902	11.390758392928	11.2004682024082	9.23268932123427	11.9604733714023	11.0043852010029	7.78271221691856	8.36834449341778	12.77974134435	13.9131552070727	9.02353752453033	10.2668401681316	9.20728134554492
1903	9.23847611956034	10.6937823696638	11.7862781495038	9.17764425096299	10.8369433186433	9.63907774232915	10.3306356493104	11.8427671152575	7.06620797102685	6.67994324181328	11.5573278729111	10.5259878006446
1904	10.877505483528	9.98864527560388	10.860009373448	8.61957067450177	9.27964794345286	11.7358851053178	8.74293949154337	8.5595368737355	11.8970732290345	10.9161272254404	9.63967800105575	9.62687309274478
1905	10.3683819958024	10.8954167893619	9.48791231732259	11.3971061871543	9.81826494591323	10.1576620042141	10.237551310155	8.47159439985153	9.31715415245879	9.95559793855336	11.0400429174793	9.78637938376746
1906	8.62785926027886	12.0090331290529	8.8163284433758	10.0010239229712	10.3486218922462	10.6310725642326	9.90858444374173	10.2310739745556	9.72488415020972	9.04858271056941	10.6094231317884	9.98331042398821
1907	10.0793805916743	9.14967974506868	11.3725048919487	10.582540423267	10.706455324872	10.9187343251415	9.99856534032332	11.149350223369	11.9534946023934	10.3421542399976	9.32399479808344	9.66786539813097
1908	10.8520856315729	7.78065190280956	8.12324295081042	9.39039419604395	9.03820627046308	10.7955090814899	9.10392389580172	10.1987244156851	8.52303418399285	7.78052263948267	9.20088320405519	9.92506160924829
1909	10.3252249903252	9.75705128036325	10.999215661872	9.10404405701733	9.97038510093039	9.64569611100706	9.75539241885046	11.8393802680755	8.3334996624144	11.4813714033942	9.23514240933668	9.67308383832632
1910	8.806076205493	9.72107685496358	10.6238350709984	8.84959599158765	10.5434423442669	9.79486326107971	10.2309969848449	10.198451782366	10.5165997936928	9.07214264768509	10.8689030440871	11.3729210883233
1911	9.20229033954031	10.988288826661	10.374013579369	10.1059227402017	10.3922703847279	9.8537494662833	11.4843659790173	10.9654407850999	9.61304207830097	9.13664746473943	9.32250419002826	8.60313282673951
1912	12.4822047934428	7.21700854154143	8.8619815321912	10.8299135030783	10.8647252048727	12.0454986970411	10.0971512396415	9.97361079981585	9.82371608137446	10.0294993441548	10.7907032130216	10.2651702677439
[truncated: 88 more rows]
