# Supplementary material for: Comparison of High-Level Microarray Analysis Methods in the Context of Result Consistency
Source: PLoS One. 2015 Jun 9;10(6):e0128845. doi: 10.1371/journal.pone.0128845 (PMC4461299; doi:10.1371/journal.pone.0128845)
Supplement: S1 Data — (ZIP) [file pone.0128845.s001.zip › DataSets/DataSet2.txt]

	V1	V2	V3	V4	V5	V6	V7	V8	V9	V10	V11	V12
1	10.2090058687092	9.32608298829704	11.3033299755855	10.0941756215889	11.5649994105651	11.1917103823808	9.57665029944384	10.2229186294137	9.21002818036295	9.14900663507509	10.5645218479655	9.4136786643838
2	11.1522635007617	10.4099386690729	7.80338098544613	10.3565363532945	8.61240328467554	8.66020857346635	11.2798950333894	9.65590816026852	10.2399657065345	8.94913347963844	9.17992568759857	9.9145161160319
3	10.3735038512022	9.33032907741622	11.315975829967	8.24359592740618	10.4391199267616	8.83705366489603	13.5745687159066	13.9326813580335	14.1616512271176	11.8317930882853	15.3991690820033	12.949678319276
4	9.66802444321526	9.98392257282057	11.8603662811424	10.6053494076956	10.6617052737586	11.373016143362	9.75427759246049	8.92159548829905	10.9432783209869	8.68056535360679	9.89109721130642	12.0240478796635
5	8.75231480068172	10.2377260617905	9.36812859823358	9.82659941197494	8.40786498321431	9.74419643088812	10.7703052731773	9.85390251526209	10.4364579822095	11.925136403922	9.54650239010451	10.9663223442841
6	11.3753237857213	11.4532335580128	10.9454557858842	10.8481688484742	7.02088647779377	12.5208907373835	8.88150574272417	10.361224469079	10.1228955887382	9.53564081172608	10.3531318751296	8.60007095730856
7	8.94535236134106	9.27239009026818	8.41761996045323	8.19336353055949	10.4527238308661	10.9774049584304	8.59531470926138	8.52972298950821	10.032451297013	10.4070859317701	10.6965297311957	10.5500449733126
8	9.82650331561043	9.94242232759924	11.4294271457022	11.1730233844252	9.70005152538236	10.0617658106212	9.66490937843983	11.200362913988	9.73804711061161	8.96447347885207	10.3358875473863	7.3883739795946
9	7.66458440422508	11.7145818099059	6.97633945312957	10.5100017298949	10.8818979488291	10.2386273593885	10.5228334401123	8.87341454351038	8.50956870689613	11.7347354819507	9.34745596161678	10.8724043267779
10	10.156754361588	9.81912830037482	9.02543378948519	9.34594359120274	10.9816285246676	10.6194989627939	9.02339329776714	11.9858908491964	11.0402886233651	8.48663718504358	11.4057970526324	11.0445633477037
11	8.06889461617424	7.68110621339528	5.88742569215055	11.5484266151071	8.6857958285765	10.4711365718396	8.26392988552109	8.63308300751888	9.881072823151	9.32945714264786	10.6467966169312	11.1508458238119
12	8.39703555507027	11.9561303012417	9.21920994678344	9.3249014405977	12.3015572561896	7.75788986170269	13.5745687159066	13.9326813580335	14.1616512271176	11.8317930882853	15.3991690820033	12.949678319276
13	7.53579610316951	9.21734964728641	10.451975415042	10.6836914573179	10.6023093234153	10.0887164878908	13.2492795843111	13.1678800914147	9.31051559323009	11.7328793222939	8.49609144364534	10.3567406058311
14	10.1623126826257	9.1345292387386	8.58802352775067	8.65418018296249	9.68525859369373	10.9961424347152	11.1539502206341	9.79393109973198	10.4792515471848	9.25999880724851	8.59716398380894	10.9285770541162
15	12.42066503328	11.4068085820534	11.2766810281948	11.4837631692437	10.2293491649186	9.78866126364357	9.24039306843148	10.6716651140982	10.5848464678443	10.770674632903	8.55819378075456	9.63584001345814
16	11.0320716253301	11.4283589880408	10.2380864124122	11.333922127765	12.7361420290425	9.48140284888344	10.4705017512057	11.211016772501	10.3859615116343	10.4996407838453	9.66465739857743	7.40681925528058
17	11.3168437547061	9.99464788717615	10.5715052387922	10.0978214224291	9.87627065113424	9.68350633037646	9.04118234074446	8.40228485090557	9.28962479231191	11.8010951689295	10.9000149769735	11.2305593795147
18	8.38117992487283	11.380179122268	9.54354103227906	11.2855940804619	10.8060895685945	8.83860044043429	9.90267817171128	10.7490044071743	9.66402084762451	13.4023917666802	10.8209719357022	7.9741089129946
19	8.33550801833506	13.0542610499937	12.366286654568	9.76911735655208	9.72281565501076	8.57043483604136	10.346145246068	9.34497167393386	10.6093310043326	9.74821162058726	9.24740875486527	9.08712925781204
20	12.3046575069982	10.4690077907755	8.33869329458928	9.47342546826081	9.11623593806419	9.10255997844012	11.5435747645943	10.5324176924602	9.41580290346822	9.97297882412215	10.089002726812	9.95877014010246
21	9.48423024902604	9.34587567696527	7.23194175030936	10.3205928043169	11.5979039062864	10.8432243068418	6.19430008307674	10.6141700703805	9.98167436606379	10.0469704783548	9.23344644504109	9.10770696414673
22	8.50664040604494	8.73641842997539	9.43244960230018	8.94806147823695	10.8799063428493	9.91773784241778	11.9324436023336	10.3163489626242	9.78540020927103	9.15347942423028	10.7248945331801	8.91770195511347
23	9.76118775557979	9.43493461461667	12.0313462370179	10.8141949538096	9.57593715604491	11.4957246739825	10.0682861322277	9.49684204614147	13.4534763391238	9.86658411674072	9.70195593022144	9.67984537429921
24	9.99335753359269	11.3402923584495	11.0300454965109	12.0151860524001	12.5963660510719	11.2705380992305	9.76652547404588	9.69690147297163	7.46539500896819	8.85614928206237	9.31395344276827	11.6285799570286
25	10.8157492731901	9.5454846317091	10.6387491093846	11.7916150473138	11.6085468510568	9.805293913998	11.0899707140408	7.38958207582191	9.82419560679655	10.8718908913363	10.1769343002259	10.8061152627468
26	8.28961138828663	10.0439928858455	10.9541471281464	8.1820651642858	10.7659437250667	12.2180144612494	9.08787525798303	10.3607117084519	10.2043274272304	8.42918424687609	9.79948189172448	9.33493441310221
27	8.40120848003848	9.04881333740891	10.0485223368041	11.2317696053175	9.67320162530519	8.69367407765788	8.61653931967643	10.5948623481345	10.9499221030242	9.0065425324834	10.1831494443019	10.3502244779065
28	9.26884815177433	9.3601165099013	11.0212368564101	9.54349107046045	10.9516208555818	8.30194132009891	10.0857110733707	9.42196518833691	11.2066864718403	10.3278643660768	10.2329348412273	10.9092634652961
29	9.03431541159569	8.94649848654526	8.41550418682228	11.0460945449776	11.5342531220906	10.3047282359217	9.92075553348132	10.6657899048545	9.4871946451705	9.71357530493996	11.136802522159	11.3013129569617
30	12.833907020564	11.0146871037586	10.3752417231561	12.0615158622113	10.2498524060975	12.3081675129401	7.39704053303618	8.88235900441809	8.88700968694329	9.93138877860825	6.96675140068626	10.624390777036
31	10.8652567664018	11.343241979595	10.8406108013995	9.10730559997593	9.02422906818411	9.46337396711015	9.48759459935012	11.299790112538	9.60097573704693	11.6881837811079	7.39849007374475	12.4097022473913
32	9.10774874223276	9.59001355863319	10.2250248449525	8.65314748882304	9.91629118423862	8.14345320188418	8.21913460070649	9.80074478644378	9.97794399590562	11.1148570238976	10.5296940031237	9.2910053406856
33	9.50960740781742	9.24008392375979	10.8239002532569	9.64105088137375	8.02506621098472	10.803767773292	9.66685793646584	9.03547998631541	10.6517962981831	9.54882196347805	12.1690450787708	10.9867489087449
34	7.84403838210328	11.0169687613851	11.7658788986152	10.3360300556936	8.3579614637495	8.25655423263092	13.5745687159066	13.9326813580335	14.1616512271176	11.8317930882853	15.3991690820033	12.949678319276
35	12.9432804454236	11.0344006895792	9.94280316394662	7.93991895123071	11.4094732144705	8.36343260036371	9.03363135205615	11.4100280642473	9.10945303992552	11.0276227534833	7.50804807863844	11.1635267442872
36	9.2107031815505	11.5790088772124	9.81989811611305	9.96381307693098	10.6922481202142	9.82436388539884	12.0008724149794	10.618904881232	10.2427912301551	10.5421410110079	8.42456857355616	10.3400536044248
37	11.3261729843355	8.62978315051608	10.6092029785612	8.26992507648753	11.149290943332	9.43460056437456	11.2043979387912	10.2005766395575	11.2884809503883	12.3878066345147	9.54952880936355	7.46046412221229
38	12.3128111796497	8.99739789651906	11.4692007091149	9.39855783960202	11.8672613055296	9.20141125415397	10.2460055936638	9.13716365790432	9.66513285094741	9.55486689520067	7.8094221547879	9.73481728732238
39	11.2723123489621	10.0609883926894	11.9925870138289	9.29251121930679	8.63450809049433	10.9711890540983	11.8110315981793	9.56212841226451	10.2970274305462	10.0714467093348	7.10456094403763	10.1906128036769
40	9.98868493579432	9.23581526450741	12.6224928872448	10.8262555606185	7.9954433468868	10.7071976405632	10.8335858931394	9.01301308888112	8.49641327933554	9.92334664649195	9.01816854079946	9.39894138161934
41	10.1184446564042	8.42245975670287	8.96038048199923	8.98684266303358	8.41749620744089	10.2079556341893	10.0964868174026	9.75627198915809	11.364842381485	11.8862520675093	8.33759270138363	11.2765022279332
42	9.28590159253401	11.2878775432995	9.08662946376693	7.6267243680925	10.2154390509223	11.1380600727206	9.53665520817977	10.5560962039341	12.0949117768153	8.73049225344522	10.0706226268958	10.8812501432077
43	8.8249635613798	9.54525144833234	9.09417801258875	12.3427367072912	7.61659353384134	11.0900481005779	9.84497163364548	8.897209622667	10.8766936697741	10.5558656929093	10.2767099001563	10.408740775994
44	11.9115502489223	7.24363491954699	8.21536759180655	11.141710813905	10.735085830174	9.25439438918524	8.55607019214396	12.3131057339574	11.5441159611165	8.73765740785112	8.83028519677658	11.3813367390399
45	10.1582599527209	7.76877135802043	9.24784806945204	10.7608562411435	11.6933368041166	7.56851285612195	9.62743045811592	9.11626901494532	9.87904172614134	8.94533893205586	10.6671001389118	8.93523425044685
46	7.97357796921345	11.0997068891307	9.79950370278069	9.24217555602434	11.4047637428476	9.40957294822104	11.1984029827786	10.297615124408	9.92582350745602	11.7179683060543	9.88067110434168	8.70858835296384
47	9.25243337990738	10.6561700630256	11.3292613885256	11.3877581715005	12.0569339689942	9.55640771784956	7.99074374716066	9.69760946732992	9.42188556445967	11.2216251075731	10.0125299376968	10.3278652592165
48	7.91107899484351	9.83663386617472	9.24021584609694	10.3616041487652	9.75691037444119	9.79803982774614	8.56546169949249	11.0300825547174	9.46328364844473	11.0106460759445	9.3600978521719	9.80128738425756
49	10.3430009113961	10.8053830438137	12.3402431729442	9.87220697912892	9.27104190426949	10.2293159917219	8.6977743243484	7.98040415183787	7.28873738228358	9.87403866572324	10.0309962619803	10.8428708890441
50	9.22579706732102	9.23626617221668	10.1386012199388	10.8203770905289	11.1415377849872	10.7935628652579	9.57753964113371	9.36796028371679	9.03519524908622	9.26385148093227	6.54394935008726	8.33462084984543
51	10.9867290645001	9.54388358715407	11.7282438232978	8.61998063634431	9.19540253382278	9.23329513392758	10.2639490554997	11.1978982412195	9.72223924687382	7.57726463942359	9.2418854206101	11.609733295658
52	9.5069035966903	11.5343279428503	9.43017400270601	12.2889040754771	11.2681659568946	10.3814372995808	11.5255350112333	10.8175147229665	10.3848224532286	7.95297143270635	9.89193159862929	10.4378838381245
53	11.8921880363093	9.77381231905447	9.7860379035475	11.3279123933929	8.61228115815452	9.73766338724816	10.7934124619755	8.82891470732469	8.01364260443078	6.9231079683199	8.91357622392285	10.2547356829136
54	10.0721920059495	11.7551310189008	8.49442372053996	6.86644116417763	7.6224082161621	11.5861053568083	7.63178749276147	10.4645868562785	9.56625474359438	10.8871809463916	8.43499910573902	9.86315068742302
55	11.2198647634042	9.6557261293067	11.6840067352387	10.3852119499805	9.16911039532962	10.9937845977286	8.22024101508324	10.7810456546926	10.74904293697	8.4469133978733	10.3784176184525	9.45842140164784
56	10.9349868690198	8.01339646155265	9.18730939590267	11.2777405148996	11.0612186588173	8.97227048115493	9.68465831883483	11.4660359516922	12.7962827843194	9.34880854592661	10.2845488839002	9.28468681653526
57	11.6409722002241	9.24313688497137	7.56080665931759	11.7102250259053	8.50612974943377	10.1165619839813	10.3261212021298	8.8586091748966	8.07852434508436	8.79126479138259	8.88066918781294	10.7489100410578
58	12.1155154758118	11.4971683309214	11.398504526795	10.4959981823381	7.96885726667871	9.88334049430974	9.18973311566336	10.8840943984218	12.2297425158848	12.0040537090563	9.36469316141394	10.0848714766342
59	10.9444531118103	11.0018488908363	10.7523695048094	10.1044346196603	12.0558164547122	9.35460398498594	9.39871201970112	8.97462256776605	11.5563511272883	9.40365925560506	9.81936917805639	10.4451831896892
60	7.31761559713268	12.1549939899446	8.44781285849637	9.91864648304559	9.91047010116165	10.1943436823603	10.2830960686131	12.1301708763992	9.22215206478857	10.9708987731711	7.84534547408855	10.8862532155642
61	9.206357630245	9.40930456809988	8.52812620523989	10.1111445771662	8.62998206618387	11.8798178491631	8.79505751905515	8.26297667978997	8.38258169363225	10.4436427897787	9.61797347774165	10.197619945104
62	11.1739937813559	11.5862482996395	8.59498664187487	11.3518974922492	11.2301027103988	11.1850418525669	12.3882128082647	8.37302446115314	9.07589026238214	8.80579134545581	10.6188807411854	9.49947447195907
63	10.6648097615415	9.71523323163821	8.8827912154372	11.8273861142106	9.11243694097005	9.07750576647367	10.8865169647793	11.4538073055821	9.53552913488611	10.2272798015878	8.78811700459091	9.88095137075158
64	10.9413995166001	13.1766620534287	8.91550985600934	9.81255165816537	10.5203359240594	7.55339632332458	10.4495078040143	8.8609091149208	10.6261312040043	12.0468024935416	7.872519085721	9.42167311901389
65	10.1700545018289	9.23497297227744	11.985725521916	8.94896072516652	12.2589776731964	11.1667994758035	8.89444847651039	10.6759547791578	11.3635712484357	8.55886141839537	10.2792434839861	8.66459227879463
66	11.1300637940658	10.4963450102585	9.65891746797418	8.36443123933823	12.1128797578827	10.3653223337321	11.1646853218214	8.7685320481175	9.24735864376935	7.41371777752723	11.9398681788443	10.3712595370603
67	9.40948887066464	10.0350897996913	9.28612332914978	10.9965280150348	8.9471402270451	10.5080694326485	10.0135564826565	11.9115705617131	9.66914404324563	9.92520969296512	6.47752070618085	9.91180444263377
68	8.06619917081869	10.106480581199	10.8180975545041	11.4350299115104	11.6727558950817	8.29510073278207	12.4768136617298	8.69090887766251	11.3147068126505	10.0987897799805	9.17702897972569	12.7298103246682
69	11.662674230026	10.88449238472	9.2785644718476	9.48908609472051	10.2719132051016	9.2449511307386	7.94083187949677	14.5075862997933	8.38230111052034	8.92553178080907	10.927218499087	9.75438375634075
70	8.05123954168775	7.65425912314237	10.6595578214072	12.3003829607598	11.3601515296821	9.85791972754598	10.0480921257048	10.3718061244068	8.45470921869271	8.34617944326291	9.41734497503377	10.0813776580414
71	8.81987679206084	11.6951795176363	7.99410983860581	10.7395934384815	9.47400968175255	9.44298053735244	9.56828382900805	12.4906079663814	9.20280532749859	7.94051211429032	11.9616569449902	10.2343839278463
72	10.3729071595864	7.89863778692567	9.60254377408735	10.5166330347771	11.3414255296742	9.46173762155134	8.75479270595953	8.11725977741114	10.5746644878358	8.96034098212445	9.39074506498338	11.2339418973768
73	10.8091105687178	9.24427974284008	7.7031224045775	12.0152544286601	8.82019753215313	9.42175041541079	10.0488232647846	9.39545452753866	6.09221314066879	9.24809773508302	9.66391705892917	9.70035225795023
74	7.04525346033489	8.19475288005854	11.5290378507407	8.08728847633266	8.07282340016953	11.1288387454275	9.40729056684592	8.00196340320005	8.31649702514995	10.3014008717877	10.390186601671	10.815300392495
75	9.83810907892287	9.43680977876522	8.97980505776713	10.9910739300234	11.8575060436581	11.0743387150911	8.48583091385815	10.3474272410787	8.71766572120341	10.2079365824491	9.64332626786876	12.1667111969484
76	7.38059455903455	10.5161235035379	9.23785857722981	8.59207857062406	11.0748057972502	10.52940157241	11.7381062585152	9.67771105464631	9.48089605167235	8.4441758945462	10.1615130494106	8.34796346014685
77	11.8413554727667	9.78302085806175	9.03894953938545	9.37984571233779	10.3544503228192	10.49553753906	11.0637095830887	11.0942756589486	8.44709368149287	8.9390142762917	9.61814670533833	11.6317877151979
78	9.50546731530707	9.1384222165001	9.06192658752579	11.0977527837767	10.7807003616163	10.3512927617619	8.85507177595512	10.4006805671388	11.4189854737089	13.1204637370644	7.84624461410088	11.0296281442908
79	10.5215297174763	10.2474992797971	10.7319043987294	13.099699416653	10.3568401833168	9.65204422976721	11.0964018692153	9.89976851865697	13.724090274605	11.460551994462	9.13783420466717	9.82149316107862
80	7.36785192155559	8.36293917657846	8.71632805399961	7.26892556267372	10.6764970420722	9.51540989084763	9.59417405379409	11.525085823903	7.81719017952347	8.93858414250098	7.89832608907053	9.60411892890213
81	10.801088377504	8.2116673351694	9.47721956390605	9.94609241506041	10.6441276472197	8.29568388782921	11.0209099824716	8.74118967144665	11.6071714661416	10.7456430083471	11.9543893839431	11.48897751236
82	11.3420682556685	10.1166436928938	9.85524163863631	9.51793559415823	10.5038208984993	8.91120958640126	11.7906144306311	9.66700477055457	8.50547675607656	10.7710422467783	10.7228891068392	11.0124859919115
83	9.25315515716768	12.2588784716324	10.0088587552964	11.0931226226534	7.69203281824234	10.1946808128125	10.2250474823328	9.84991213313268	10.8435010325794	9.64219479397058	7.6258054837703	9.78045480634544
84	10.6550557116366	10.6410814540253	9.88045347064126	8.82909192747678	9.26669543317237	10.377215172808	7.90924442417604	10.7890888411577	10.1149612536591	9.37204102078005	10.876258660344	11.6539576052801
85	9.68110369818084	10.7210332933593	11.220717391195	10.4867840412189	8.19292081294803	13.2533413621531	10.9586095245702	11.9782936308611	9.17812379000973	9.088509521866	11.2130574572982	12.1403107906858
86	9.99646899363623	9.23580410420298	9.88482770884668	7.97143237939444	9.72169982203095	11.30550023813	11.1426483001885	10.723641547572	12.2520916041673	10.0472785477374	11.8378231086262	10.724408472955
87	9.72922944023461	11.7653497689475	8.8822546237494	8.08757585749948	10.0180481505088	8.60731961768865	12.6213656296031	8.76578585714988	10.9274795212332	10.1279402043258	11.884536747465	10.0099024311729
88	11.6389139083093	8.77570029182694	7.33821560063891	10.7702808451438	11.0780709441514	9.70915109607121	9.09377341333746	10.285773876597	7.66143944884122	7.64646987606477	11.1339458922045	9.8172088446325
89	11.0329832315207	12.1985896890934	12.2203152439056	10.1673556626815	9.68377854590153	11.6241977901073	10.3145941485343	11.5596900901048	12.4595580252537	11.1654225852729	11.5937362140576	8.39910437430329
90	12.6502948670171	10.6170415197958	8.60035627116291	11.0166559199027	11.8543758966065	11.1211080362583	9.90830815685244	11.2706498001442	10.455998599062	9.68682846734375	10.5733112192234	10.0684764764898
91	8.12231533199657	10.3410131988489	8.58293689994166	10.7428601039023	11.3746762597725	10.7607314381899	9.95183599261973	8.6142287027557	7.44926760303056	8.24444714242352	10.3326316753422	11.4841001443451
92	8.38479547754592	9.39878953881889	7.79948171766506	13.2645720554119	8.83675902283946	10.6260850455092	11.1172777333761	9.34493695279717	9.68924254561544	11.1033242002141	8.69922106106756	12.9604529647651
93	10.2428513646795	7.44568009764172	8.68855126399509	9.9818025955365	11.2933423577584	10.739696323043	9.4730438896946	10.9563273559544	10.5651854835422	12.6642976104217	8.86977736601296	8.93953641653266
94	11.0945209378482	11.5799608275036	10.5879015162811	9.97166812298078	10.8813459445029	12.1773665585677	8.60318669685254	12.5155584719453	8.40088323804857	12.0620783198453	9.34015758691474	11.0327185625076
95	9.34181463998443	10.2224771103838	10.6349418068475	8.9811609538049	10.89152323258	10.5505849327734	10.0858496754555	12.2372250521361	9.30799098676584	9.97354073332986	9.40315334741044	8.23021753476389
96	6.76741033755381	8.2537258469684	10.1715734518304	9.45581984811216	7.19417838925122	8.88666976282764	8.79297627388664	11.2224250355181	10.1624027068557	10.062242497346	11.3768054564486	7.22058897322377
97	10.8783953981472	10.9210444258031	10.3812388964238	13.4764605876406	10.5138352148747	9.74477576033187	10.0229933190463	8.75684418166961	9.40102007820208	11.4163093443901	10.561295041163	9.60562693679346
98	9.14238630485942	9.12927578056678	12.777765426656	11.355398348056	10.5540956627297	9.76281766374592	8.95411486484199	7.74074184883003	8.26957188739832	11.8152830953777	9.17733636210685	10.8962520796436
99	9.54439352385503	12.5193471675373	10.0178423129472	11.250788774272	10.7253100109397	10.7772995086562	10.7050285764509	8.88922269125864	8.44055474914894	11.8020466104469	10.5224899025008	9.15289420229246
100	8.7758125723399	10.4790788053973	8.84962493795835	11.8124337904384	8.67986736740119	10.0257146118683	8.9139941356591	10.7660341473385	9.75859790801753	10.4339757358129	11.9262543512901	13.9649261837228
101	9.32307948606578	10.5297315237491	10.3068992259744	9.81437587635458	12.3355691825688	9.95689589069552	9.72061719310196	9.60310095976211	7.11843984431512	8.9509302942242	12.5958714717063	9.87812525327571
102	11.7649979901335	8.64512660234356	9.49731619630845	10.1444440186505	9.75824680583413	10.533584177336	8.41421083459616	9.56485156320402	8.42061193345563	10.9273012439091	8.83392449401992	11.8266178407764
103	11.3644109274081	9.70851843806809	10.6048935016564	11.6914890176322	9.86952886335869	9.98227754454397	9.83132187583562	10.7261968615361	11.583790951445	8.61733550740126	10.2185575950869	9.49024161687196
104	8.87787696587852	8.85208691754213	9.74566688851866	8.8571480907542	10.1600662202962	10.7217314699796	10.0690417372322	11.0525456754085	7.47831588319865	8.54953856423473	10.3170540196197	9.54726713415177
105	10.9810225894674	9.63809705548505	11.5440439716916	10.7556085284214	9.26677404311983	9.25173997389799	7.73894669860067	9.97220058829438	7.50619678127165	10.6543352876332	10.0411226945382	9.10413824065392
106	9.8057604957122	8.12652515776075	8.67383680839681	10.2366692674108	9.45887175139196	9.63670168436333	11.158188201241	10.7533727569272	11.3713948762128	7.49834871929596	9.82335558454551	9.02275413924998
107	10.3033447423531	10.7032493872942	9.41866962408964	11.861638837744	10.6845946583641	9.73368823960887	9.85889255082681	10.7178443166785	9.72723190727504	10.1640312288018	10.8094649511342	10.0884139909004
108	8.54739186463243	10.6851216707856	9.00381693158356	9.26764533702986	9.13968981380193	10.2482392477805	8.72203282556638	9.35498627875472	10.3970150034029	10.2521829230746	8.5006823922585	8.86358417625483
109	12.86968805598	9.23663805775032	9.97520202894154	9.2807487446186	8.43341578421725	11.0109547697566	7.43647641792506	13.4546401819163	11.3054460881184	11.779586866374	9.64091166041348	10.6604844469296
110	9.80102784509173	10.2762881724173	9.99240332609051	11.2031658488359	10.6497444622854	8.78756742015771	8.79262014654563	8.12218054614224	12.2002212350597	8.88531252934995	9.99298222715721	10.8231462796208
111	11.7591215568403	6.68868545747991	9.03134405383087	10.2459406524249	8.2861593308644	8.76854832425757	10.9543799540485	8.37171085466323	10.4134163209753	11.4660760584429	10.5324318962964	11.9379503409508
112	8.74602364540394	10.8408234606987	12.3419237776155	9.66875246627744	10.6462604107489	11.8640339192866	13.5745687159066	13.9326813580335	14.1616512271176	11.8317930882853	15.3991690820033	12.949678319276
113	7.12868397378891	11.3930245185873	9.51254031678071	13.0832302871037	8.74772029817819	8.72997736276342	9.29378740171716	10.3872991558497	10.8550499764345	12.7862088916818	8.57017238596676	11.5507693419197
114	9.24666104788108	12.393129289831	9.20181565207012	9.67480997995986	10.5627215613019	9.75707123049113	11.3186381959714	9.42108140755864	9.63836621864203	11.9809357433628	9.82696579870771	11.184827008027
115	10.3934511305351	8.46620518969052	10.7120039422175	8.68209773474476	11.1764250111141	8.13630633838632	11.2091239163726	10.8984535905046	11.0492784538672	9.1791019683567	10.6832758027866	11.3022113617996
116	10.5314189169919	9.16054477642333	9.3793700230546	8.07728414513409	10.8552811829111	11.0778071042351	8.36930296688381	10.7946849244264	9.14082593268867	8.25358628903923	9.47500408937228	10.4164625731795
117	10.301663590109	9.65726558161365	11.6146535896192	11.1766396170358	12.8561876987617	10.1724215320742	8.95129486493378	6.69806457061925	9.60034550559329	8.97666802788209	11.8448302758752	9.14396945358513
118	9.26584112771904	11.9161664338133	9.13870130622406	9.61024233419643	9.19149505331066	9.07076315341528	11.2961849880392	9.33522016713143	12.2788603199302	9.8867064545492	11.1881671701583	9.02201401481482
119	9.82336726008725	11.8008998546811	11.1313468182572	11.8871436149972	8.85935317467597	11.6695084522569	8.11664238503806	10.0838721127394	9.89161937780522	8.61902865296385	10.6350466872586	9.49497398600187
120	8.13319995560914	9.26872357384426	9.63833538921691	13.158484753516	13.0931532528619	11.4904806139391	9.87410655036718	8.98897917781832	11.6582992340939	8.78473983106513	8.78102215137986	9.31861522963222
121	9.86677342612195	8.8232875522087	10.1155642035011	10.4517311608356	10.4802293630951	8.9901247570786	10.7438135352105	10.2172768060865	7.46025854699753	9.86789187284982	10.5483753300197	11.8936655752153
122	10.1013902689764	8.96138954413018	10.1606323295794	10.2350579374078	9.16428922084908	9.93170196062788	7.65753493800044	11.583926391461	10.7974556507673	10.042437869946	9.15462942454214	11.5980670744833
123	8.51197021889853	9.9124496087481	10.275209914516	9.36921693398719	10.7990094097839	10.9735035244015	9.11700918556994	8.53256480082353	8.87339705980332	9.90695842795335	10.4705056462153	9.10018438861856
124	9.02782718424532	8.83854368246026	11.4246898401208	13.0313608127383	9.4972113893976	10.720895547122	9.25749044292552	9.76592797261057	11.5159715556402	9.09471298075527	10.616366958786	10.9984135645777
125	10.6913788870977	9.3268905632767	11.4244118037009	9.5102704837362	9.08879545468684	7.50284882991174	11.4638401804193	9.26812446163442	9.3264957341646	12.5583864312953	10.2737096210996	10.2339689527088
126	5.7550916897243	10.8189083449608	11.5323642206694	11.1893015802295	10.957596617142	10.8917193934731	9.86968859336342	12.1155763040182	10.9131167972358	11.1109311355769	9.41726906805607	8.60829595161167
127	9.25196885519304	9.52592601985136	8.41310359820129	9.66164115297811	10.209147924264	11.7723837188845	11.0323176928746	11.8878364899266	9.36908672006387	10.4824931292273	11.9250200518253	8.15538692648204
128	8.75955602602072	9.44837308606064	12.8562083547996	8.81561311237648	10.1665156391359	8.25786359021927	10.1057709672874	11.8230494031587	10.0126791412936	12.392906641035	8.93592707602236	5.48271836712559
129	9.08855380711755	7.77576586129298	9.7528114673255	10.3821947821127	10.4732295336873	9.21955990796122	9.30474981517295	8.58189638949423	9.65612771433015	12.0856140854184	8.00229270183202	8.28197098654364
130	6.99157179160617	10.8632089984911	8.75319883682586	6.7167374537357	9.06162390231369	9.39446476929798	10.1707954039468	8.82428390434879	8.41518908692986	8.80344394975672	9.3197981332551	8.43326190424601
131	9.75537433366705	9.01127037348622	9.79412033798653	10.6513141791621	11.8395306305379	9.99749041894845	12.3384409846929	10.0816965034334	10.643221411039	8.00217817051873	9.47541644429151	10.4386459316729
132	10.7143317312635	8.18273842545522	9.56283783793523	8.54479196187141	9.3741576239014	8.93957367181928	7.15080670249354	10.9229433622134	10.9147122422614	10.5478694941087	9.28094142605135	9.01358779600694
133	10.6838499387125	11.6205362070102	7.87497837799242	12.4015860049949	8.90225721260947	9.67826968669102	9.40606272031415	10.7480088417874	8.46248501010319	7.7801540325186	9.76142767726565	11.0856633004479
134	9.08050978851811	8.52167308109873	10.2200103323598	10.2381372618241	9.33856355263075	7.77269953950121	11.7343472978786	10.0416579748802	13.3023270582968	9.85760551100508	9.63329394255011	8.81602943521208
135	10.622671972825	10.6408879723963	10.8144310379733	9.27442486110205	11.2730704839352	7.31235657730223	9.12479373321998	9.30913818639335	9.42066583971677	11.5885519513285	10.1131003290767	8.50937965887035
136	11.787897129064	10.2105557808622	9.93230526159937	13.1919970883853	9.48887376712256	10.1027667356188	9.11260383535702	7.76816081625918	11.2085678380722	10.6157258624031	7.35969777626557	9.96830723577635
137	12.1087767807414	9.43388422553432	10.7005629013885	9.4157881425128	12.4457030818122	10.2101038728162	11.4511008233943	8.70916308795686	11.5415191292525	7.85731545307236	8.46661682557278	10.7572583764141
138	9.64120602384229	11.0614149177246	9.81621815588347	10.2905023501555	12.0846146024105	10.1949918059008	11.6902688523471	9.51200225067055	8.81372413556607	7.89898423404122	10.6055004402558	9.96817461313993
139	10.0450732936537	8.55855312171561	9.1950700589611	11.3713594710169	6.05645344530191	10.4252679336224	10.4859601620504	8.65035476261208	9.03457421012633	10.2660505467604	7.24616652029569	10.9630870591888
140	11.0358853686814	10.658069951423	11.5521665061972	12.0184504959595	10.2868365872029	9.88710402359317	9.39168488193533	9.32573111731488	9.95293274458515	8.94677894243752	7.02497787335216	9.5440018887948
141	11.4239605555778	7.90747033167824	11.7019646014444	9.46827177837724	8.10680075896535	10.6366703833515	9.57661015002718	10.5175180429328	11.1962913203079	10.0988018970222	12.8310915162334	10.8082234908673
142	8.84713386405942	8.35562882866315	12.6058463838434	10.0886426533793	11.1898960659777	9.78612081403733	10.8053947156425	9.34091531470529	11.4303298487148	9.09125279433817	12.0162700378954	10.1569746829165
143	8.70262992526115	10.5870455076139	9.43784478370894	8.43567081567564	7.8305095150045	11.0537506228897	7.67256183871314	8.15169785483288	9.42963842776885	11.2914098876466	10.5836158453648	9.01623438291587
144	10.2668252860149	9.77251667507354	11.249908202825	11.0807645992322	11.1981990278818	9.38666915973019	8.96717111446688	10.146162458406	9.12326522033218	11.0291682220122	10.508106377796	9.68156800471589
145	12.2967620834901	10.8650539555605	8.74484787431885	9.67224897622138	12.2820362935163	8.94229200353819	7.4436091633449	9.22613133245879	7.57661929817692	10.2127104357711	11.892871702755	9.64144979948524
146	9.85845955917429	9.55576259186217	11.2163047751118	10.2750420374184	12.4281645334309	8.84364356908435	11.001523388248	11.5321600609744	10.5660640198679	8.64054770710139	9.92382305917153	10.2125270538057
147	9.37237038836558	10.1874011656293	10.2973585915771	10.936135512777	11.6960801638338	8.50142981509868	10.0369442673518	10.3357138818719	7.77746981158389	8.0558007027869	8.44860762820642	10.1427882724131
148	13.0176871985528	11.0441764449093	10.4655114189055	10.0431767274977	7.94618564856888	11.2793517386105	7.95839046777872	9.77419517521563	9.60323502888975	10.3208048668432	10.9644481122323	10.9499124279588
149	8.46567297341825	8.5064238223877	9.81109604146838	10.5383309788779	8.24329649492602	9.94404477473483	9.71339395222603	10.8586256866783	12.8663927477773	8.58103069125738	7.52029545902022	12.3180311129688
150	9.13350901745101	10.6380653614964	12.1294660510656	7.67481686785535	10.2866362484484	7.96900548154492	10.729342877501	8.60282321031457	9.16823482960343	10.273520109814	9.37282548417606	9.76905746480854
151	10.3166397331727	10.3191213167043	11.9176777929409	9.67751387288281	9.07129891383939	9.79106774282393	10.3626975807753	9.25123135946935	8.09271183715252	9.71396065508466	11.2522497002848	10.8424696672658
152	9.82785072520746	8.86726045926942	8.35045853162632	10.5378680319086	9.85719694600735	10.2010961427578	12.3690699661019	10.0196370024393	9.19680406280401	11.1589451553986	10.0035296673467	11.6903612957158
153	9.81477321344748	7.41234815553925	8.33136973630798	7.46694202925037	11.6354572067375	11.6306780365684	10.965492702857	10.2435605038374	9.69798951737405	12.2611218468424	8.85412269507587	10.6713998840535
154	9.94817314874593	12.7217096337259	10.5630764340017	10.9310055374638	11.1848272356377	11.296236180892	12.3049085963826	9.45632270222806	10.1494530326573	9.44788041264056	11.1824508517119	10.9045498829091
155	9.7258397687627	10.4394794528128	10.614246841604	9.29804774419145	9.82935968354355	9.71176914783692	10.4578037280229	11.0604781731816	10.7421439183152	9.99067636899545	9.46485885577118	8.08826220758956
156	9.78838111204948	10.4900619765651	11.3391046055988	10.4195731016946	11.0226292403532	9.73160803870899	9.21863118182086	10.1776436803477	9.30669755412534	11.3520838845982	13.013801340254	10.5739937612357
157	10.071370208211	10.2229896551015	8.25763499032546	9.19280430583512	11.9080310406227	8.49394110258823	10.4193603104292	10.518056720943	9.59674130435821	12.4094184132452	10.2441586886716	9.19779031392993
158	8.02679071261451	8.9944534944063	9.744506327501	7.79752111903363	10.9774710550352	10.0629669192907	9.12233205298005	11.1566665710735	9.15874173321663	10.7056860458372	10.6815971750866	11.857884616615
159	7.996936255301	8.1656584814487	10.6232320711174	9.99597189296026	9.61524783482605	9.6899139535856	9.76442064212182	9.91807790251372	10.5990687212715	10.3718570005628	10.2058112706819	10.5753824431157
160	10.1131314246447	10.6984983405115	9.9048552554923	8.55402033380737	8.78299996629345	10.6148516023206	9.29530031112732	10.2036979955508	10.5228993084846	9.60012906550231	9.72063628386094	8.61196902431726
161	9.27947608201918	9.17828839018431	9.14580887446326	9.27488451822039	7.29323763814892	7.26201749440769	9.65041693703905	10.7988645734138	7.93846162575725	7.82988004777564	11.9118521942677	10.693344235356
162	9.85167813693952	9.86007976388226	6.77003520601318	10.307247012302	9.17957175290346	10.5786040907615	10.2124279180849	10.2773918108282	9.30505066401696	9.96562175761716	10.0885100732565	10.0183323384123
163	10.5909641688703	11.3547372466337	9.61371223788172	10.4535193819426	9.6803655105986	11.7393891128521	6.68907692203869	9.36070723348095	7.17107574920296	8.48451613191223	11.5664592370595	9.06777641400196
164	10.3525161334559	9.41862168084719	9.90178447161816	9.95281173829547	9.8279667024041	9.71525755577987	10.1528979211736	8.49908098883945	9.65554288969034	10.5829272183901	11.443794841977	10.730438824299
165	8.78703541283535	9.79904299234292	11.1274233602977	7.09825525312754	10.0260656439148	9.51400701161915	12.6722210996674	7.88939852444462	8.86307667406723	8.0341434619062	9.62584515796109	8.94145328570886
166	8.23969807245785	10.7910516203601	10.0885970395722	9.36396766918464	10.5011745577075	9.59533944245755	10.5346724755905	10.0548063613723	10.6921781759592	8.9495176931022	13.4286347647742	8.79384587907358
167	11.9682835107973	10.6242075586407	7.06427543195404	10.9165631659659	8.30333629534844	10.0446031408805	10.6259841574623	10.2111514277781	9.61386876582971	6.5715016274092	12.1644686765655	6.89534503642226
168	7.2787040295579	8.99547840872509	10.1846559395941	8.95277150210315	10.4051679622741	9.9983443787654	10.613171906036	8.65373428551847	7.56933819137082	9.5670066842755	9.76585793355882	9.50104661766643
169	10.7395366849531	10.8898655709089	8.16610697576191	10.5247378300129	9.97583000066459	9.45518200361433	11.7570870761026	8.73021431271973	10.0502993722828	10.9649386620445	7.56490430345652	9.67046977793233
170	9.60325417370827	8.65909903363239	8.80621490441433	9.51987389517548	9.99229857330188	9.0333816132138	11.0127578092048	10.4319342816326	13.0351423419677	10.692472517386	11.1293068122944	7.80346665677019
171	12.3350311310453	10.9785233240303	10.9129537246906	10.2887333112673	9.12040222762051	9.12690466976845	10.8086521890116	8.28798011545786	9.1263551633177	9.25965188232343	11.8596814628248	11.674360723594
172	11.2362420255577	11.6569338687585	10.421575554867	11.7284914538771	9.0753238328845	11.0152673599756	7.13687602819959	9.47547485036109	9.05961181507297	10.6474187835896	8.43912836998071	11.2293832666386
173	9.10407052018656	9.54429020672495	9.63920074678887	9.8653262979972	8.63503226702845	9.86737404725376	11.7636157838614	10.2064990619557	12.3643654970141	8.00630331742626	9.60480148607801	9.60787313240907
174	9.52459863289893	8.8111611364786	13.8176558090387	11.3704556631769	8.93585716847088	9.42522782390578	11.0659803346063	10.9402501766324	9.10103860941183	10.9263362915962	12.1569749781916	11.442890128413
175	10.3478675396289	7.1801968855525	9.71501876119659	10.5924657182645	9.77616249219662	8.84923842519868	12.5006955745959	9.48463365165884	8.42847659216237	10.8893597921216	10.4553271780087	10.5359524480233
176	9.58421134810454	11.7426746892754	8.40609587845872	10.277160058756	11.0064200087984	10.2000331253481	10.0577575901808	8.88267288467492	10.6710361049644	7.89991574273942	10.529540179912	9.52984401153299
177	11.1738983485999	11.129214940524	10.9619574624142	10.0258385200385	10.965434454029	9.37055207085964	11.379332337698	8.34673282603349	11.2504897925198	10.4311921986184	10.4873152622788	11.2346026437824
178	9.34988460879686	10.8739037376709	10.7111918133153	8.85587387760081	10.9264819227246	9.02500820317508	9.40436259858821	8.90184989639815	10.4023637100824	10.2297592318246	8.95425129569689	7.42016194972854
179	9.06602411281079	10.4634593789661	7.95355848358672	9.2789010541773	10.5432990521872	10.065292824783	7.17486479673178	6.89834618736316	10.967963212962	9.2991017869484	10.1843939599595	9.73201158440789
180	9.06645712379808	10.1814139221662	10.443564964826	11.2083807583348	8.18479412274205	9.92702254873268	11.1403536097746	10.5889459806575	8.5757338449608	10.7239936155791	10.1788073183177	10.4159584081936
181	11.3463157155481	8.26008794713621	9.59227637728285	9.35786592335758	12.65865343298	9.66784332045262	10.2334089712821	10.3739983049478	9.57213302187899	11.2121051894996	9.06092087393742	7.86052318607369
182	11.0426122790319	9.70748052679837	10.1796392899253	12.8088009547219	8.25293515089686	9.76737346184118	10.7744461217217	11.1136477793952	9.68581468602692	10.5779824278306	9.30219922105891	10.9726167085258
183	9.64037877130427	10.5867116495733	10.382640551892	13.4328761035028	11.7708928156609	10.1791770243315	8.23372728721454	8.6299742790332	8.29787951679691	8.62366938796699	8.75878238391944	9.59523262784057
184	7.91374696556843	11.8293689523439	10.1498780408928	10.6983285151586	9.42964843234908	8.9236245245426	11.7048556255706	11.6673655067152	9.69344636706261	10.7084062187084	8.82503641711838	9.67178671077385
185	11.6782546506349	8.18373250437307	11.8924099746978	9.95589996643142	9.86323401686043	9.27038079710054	9.88451917075843	9.61318586833486	9.14096000125738	8.90738408682503	9.69433148942209	10.2894254759382
186	10.3545564718594	9.57088270268586	12.6617062876544	8.74661761221571	9.40082960461478	11.2696369315946	10.7224084386795	11.2846830684284	11.3138073257373	11.552965438716	10.3399865493262	9.97493013928524
187	8.13630177587125	12.0244847463497	9.10738792311884	9.9123904479322	11.8371657915368	13.4552022177679	9.14921453911226	9.60079750631337	9.96126653057407	10.7734989335912	11.8613064678118	11.0735257224751
188	7.20539315635727	11.1534998473709	10.5998636688594	9.37053400955424	9.60024070622543	12.9950695024652	7.05829511554961	9.56275017562264	10.6846407989889	9.14266369935235	11.1130521353134	10.0668585669176
189	9.33413472418153	10.556788976544	9.41868996965611	9.5421939006295	11.2370094811087	10.2626603449816	10.1265853418763	9.76732221466995	9.52105946291959	11.0840630954942	11.3232646983849	9.51429970973983
190	8.79876788297753	10.0509376007547	11.5012809618059	10.2456502649232	11.2984570073322	8.9183531846403	11.3052989123418	11.5395131288793	9.26526286604791	9.0951621575989	9.47405328313599	9.11664884007895
191	8.80423239840386	10.6406099102566	9.53308522787509	10.2759063174889	9.9264617533452	12.0223128497418	10.7233681241334	11.6507278409268	12.1486048868877	9.77651659548039	9.1102796386167	9.60897366247891
192	9.68079050305401	11.4659237680512	11.7187097639591	12.2504303499569	9.61108904758179	11.4369262206944	9.2062679291883	8.85309716386457	11.7066380609968	10.8317565090052	10.6439648975489	11.2935816987301
193	10.2527230724096	10.4255802971471	9.49814744530685	9.98939803867686	12.1836149087839	11.294544400411	11.0820697972549	9.98556971486349	8.89894281251583	9.96310741165964	11.5048758696664	9.79715869650151
194	9.88511848898851	9.54576257785345	9.30758808249999	12.0798557694288	12.0133475974234	10.8694541059725	10.8344581929518	9.16763574445027	10.8441517089451	12.0274901329967	11.9035766917217	11.6727272720789
195	9.57844646729683	10.4181072293406	9.6191760672281	9.52304950213085	10.2320712867709	9.46154452157306	11.7103283868579	10.8288828453197	12.5837775947441	10.1519714569537	9.59657199625566	9.79129855243375
196	9.68548342484157	8.20583821687261	8.6809065047464	7.479222635291	10.8646646784073	10.0040523073324	9.26028854876555	8.32678295914336	10.999566811071	8.2569923884972	11.0547978377036	9.18878267451637
197	8.82505717499869	8.60180018027099	12.2199079143691	8.32475262701326	9.87309729723035	10.2811489970386	9.37705747402245	8.00925291253439	8.71366722506165	12.4001580745197	9.94297875380816	9.66032700578803
198	11.6898016923918	10.5513795031299	10.8952065191576	9.85621732204141	11.6722481412055	10.0137100334647	11.5593185953208	11.8058324391891	10.2520427176429	9.48803761678339	12.1505828081064	10.3721358807912
199	8.77154978441652	11.4958158465531	11.4357883206858	10.3833265032721	10.0454874121914	9.14496403811915	10.1768025781023	11.4308851025385	9.11095102638285	11.2754804910539	7.70558424517371	12.0623288946172
200	8.79698997696874	10.5562144629783	11.6842570776666	11.3458946771043	10.6436234790276	11.6740650652449	9.4060258828642	8.12671281186149	10.7127192670435	7.78153396746266	8.72290946442518	9.33107570805773
201	10.2676018324412	9.15834907011696	11.7897119218601	9.07041102016379	10.8232364041263	8.32711968389382	9.45567770263019	8.13050702170772	8.05307535626462	10.7914968853035	12.3921411562298	11.2464170151461
202	9.40205411818483	9.44371021413734	10.7276578313374	11.3402987227429	10.3596410036353	9.34269020386118	9.58705310861773	10.4068121492864	10.6411132184038	10.990289574046	10.2663172732723	8.58651490746555
203	11.6306935919477	10.3942320157867	11.8790564556819	9.98192641964937	10.4467758203562	10.0543346457342	7.80909619061725	10.1911754711973	10.0313174249323	8.22908123522826	10.2463959011254	5.98108401271479
204	8.70243867701883	10.395891580374	9.31062307432678	10.6715398981459	11.5204660222427	10.0450422375296	8.36193655077968	9.90678964054131	9.57196373482305	10.5324534716803	10.4133380822672	10.9987995551939
205	13.0593000648779	10.3285588030763	8.46160365418051	11.7692044311633	13.3040216430639	11.309649770886	11.6007819456807	9.28511543888906	9.78892139049079	7.44974378401349	8.74188164993344	10.9900195198266
206	11.9988818259959	8.24206342322325	11.1369250143057	10.3251564475284	12.7046492304638	11.1012569745869	10.9733341941427	7.9385322423819	8.371227593389	10.6320371469114	11.5267405623446	9.36989189826314
207	10.5668542153238	7.89596068537691	8.80723177395314	12.1813542730442	10.4360474586463	8.93660483964144	10.4852535412068	11.8547762994878	9.68637804333129	10.1281851070751	10.0894014115214	8.34741564320116
208	7.73212008527831	11.4653380407918	9.67704436477457	9.90671771537537	12.6509411297008	10.667558134486	11.432260088344	9.36495447994438	11.3725825638754	11.1201795926221	9.08589679730763	10.3292244223014
209	8.69038100240136	7.4070537954681	9.84384754912714	10.4735160012809	10.336232434549	9.65014315765952	10.8135382443825	11.0060624894022	10.2139607850087	9.67099920007654	11.5433027588811	11.2612716829997
210	7.95499015237928	9.38976395210185	12.145972047879	10.0834783000311	10.5307337140428	10.025559439705	7.86830947059254	12.543972077532	11.9328752979606	11.5920136273548	8.46705527673664	9.45336195551571
211	9.14460339173122	9.98002903686528	10.3146039993677	9.53914790579204	5.67568361043032	9.53629751962139	10.6388501557283	11.3574356477884	10.8630466796334	9.24044946752895	11.5375222711792	10.3063824169195
212	10.5604289751961	11.6692033940973	7.90279107344179	9.63754281489814	9.93959050654782	12.7250323557903	8.41775560104506	9.49583369148096	9.96221778965942	8.7640041994365	11.1853722913366	10.5580000667631
213	10.5092062406229	8.18247165690039	10.6339097039204	11.0798711376021	10.1847835730073	12.6171882326401	10.5769524698796	9.41210826786707	8.35531764526581	11.3753896008061	8.80939052012461	10.8536034263652
214	11.9713948955638	9.415805185984	8.50216861673777	10.3098331387066	12.8676102641901	10.1894869858226	8.69064986522418	12.3488603523859	9.63789312331428	12.152966658451	9.26020418068404	12.1009135823371
215	14.2822750473073	10.4729980175394	7.67603800563599	6.9403556665489	10.2769729669442	8.47010059447637	10.0483120545591	9.63123114704168	8.40601192310432	7.79604503141852	8.69713324320841	10.2316753471184
216	11.4163714282568	10.0446519910494	11.072738238733	11.9424114194902	11.6729289306657	11.0277295923831	9.44838362643625	10.7610688328282	8.46489189881746	8.26214633263916	7.5386913435401	9.12357003262929
217	9.6612182243024	8.91642681880949	8.9044520750794	12.4723780277694	10.6183276917142	8.57881674416065	11.0224356489009	8.55955041275562	11.5413948157632	9.53502505870983	13.0022910312082	10.8220455433301
218	12.9901444928237	11.6499829607515	9.55264892262403	9.74113820811997	9.62739987108357	10.8389553841593	12.6541624000631	9.31175059032318	8.67222280495126	9.46393687377374	11.5723017515309	9.84163089557685
219	9.97340921214182	10.5983336584713	9.46091616873506	8.06861505698329	8.51524795512665	10.3657322641171	9.92870730246304	10.9359095229713	10.6417055129412	8.75428578711236	9.87729198640113	10.5274894381031
220	9.31854593755663	9.39126037467703	11.1244812091211	10.3282370959456	11.0856510174543	11.3801101480799	11.5863737951847	9.88130898684912	8.90989354029696	8.48973562332861	8.68033381624324	9.7173891329598
221	6.96701047165231	10.844530805776	7.87272089931222	11.8594812444332	9.94455994481855	10.4891754786111	10.0416257128265	9.83242665629622	9.97220402692322	9.32001371128395	9.50270027475523	9.35047190507567
222	9.60448238436123	10.226088181035	10.2070842291479	10.7800107125969	12.0644677946275	11.5026164516947	8.61557394005751	8.0752060206635	9.87443074321826	10.7790081088812	8.70173020166656	10.5127636785262
223	9.15328557078494	11.0735902299997	11.059835317409	10.04019602954	9.93616324903518	11.2897250315943	10.7956769977038	10.6148755826249	11.2439915263928	10.57207485566	9.35922540264208	8.34392801873113
224	8.87321197980313	10.7356965409345	11.2177317683463	10.9938778664567	11.6348914275566	10.1202898960425	10.6947097363519	11.9436607092158	11.4648188479551	10.1442926650578	8.95000573101417	10.1346767948666
225	11.5872025569101	8.45094995201854	9.7858410647252	8.44022836301366	10.8434538941381	11.3808960737226	11.868898369621	11.5764675169901	10.2443496116948	8.17736049202781	9.44403686374362	8.98347350202208
226	9.32546182272164	8.90813351543981	9.84219588767646	8.38540732629131	7.86302077451965	10.3933281812814	10.1146293160745	12.1374919501314	11.1835526231657	9.3524568008935	11.3014090800639	10.6786003459381
227	8.26387929598229	8.8542995407606	11.5272096929649	7.71622550648422	10.5108744104986	8.21996763600867	13.4466411955399	10.5246108034908	11.2879676805958	7.85158696549047	10.9049401816773	8.76557564660489
228	9.23193967627994	7.77915685606796	11.8153436014565	7.51678056510071	10.3030820509618	10.1869017210765	8.25422713827982	10.9170431082333	11.9175901576587	9.8150771395005	12.2947940075999	9.2051007031074
229	8.47146109660943	8.74239659270795	10.1649216546584	13.146225458563	10.7031818521929	8.2483880953113	10.1037467785318	12.3194212434672	8.34187205145798	10.4173540199844	10.1609679179691	8.55216360765809
230	7.03441665385124	9.83816836294991	10.5661661051338	9.15055301856747	10.7032964535369	9.63451868106574	9.42957834199525	9.02368660407338	8.19073715170883	10.7087516687148	8.36258879012508	10.3485936464662
231	9.68188016090953	9.87994664044109	10.9262994734657	11.7744586465045	12.7486017256229	8.07920832408843	11.5641878973587	7.8191663711723	8.49915244791555	10.1236826621907	8.33085475325793	10.4087160461136
232	9.34888273227316	11.3982692456609	8.66531501738197	8.23062390079978	7.75303802102101	9.48882055573856	12.4200352398698	8.72714112183198	6.64907353491279	11.0205909638276	9.92575778971995	9.80175373175955
233	8.14301833071105	9.65872332878929	7.90265307889831	10.3891952060774	9.9920208621767	8.9765614117608	9.90942410660798	9.57991618181402	9.51371301710529	8.66364887573483	11.6597307128985	7.58580321482437
234	12.4000973675751	9.8152231415328	7.82829319864006	11.5664027085342	9.12170625497081	11.4681549950357	10.5859539943272	11.8182792930064	11.100580736441	10.4500143472795	10.5194316714271	8.59759640337969
235	6.79431928054765	9.5041653185919	12.434445216472	9.90188639961193	7.10089591483002	6.58162703993897	10.1966195573722	11.495640588805	10.8428148944127	10.1985140921204	12.4934284484943	10.2813936682019
236	9.43576230152232	9.51756728008488	9.93283296098853	10.1542370645464	10.2966114871764	10.6546407461471	10.4553812590545	12.0154092120961	8.31329893767532	11.3727269241836	10.2706867203605	11.2443646158028
237	10.6664500702228	7.77401110800334	7.93095793425917	7.22753105325207	11.0887493841331	10.5600846059773	11.3985424447525	11.9834459227558	11.7013797151138	7.92850778070684	9.4143306331478	10.6681014493217
238	10.006805959755	8.78607833903165	7.5357002751299	8.36772998233173	11.4279378609891	9.9200562189596	10.1902749041048	8.66296292469465	9.56553347926025	9.90502392725006	9.31667825575227	11.9766991924382
239	10.7854256286646	10.392769813143	12.5195638092748	11.9887274002191	9.95098298819438	12.3302422706635	11.4338785779158	9.39129476210638	10.5420646150631	10.5714974433054	10.4153727104263	11.497577580886
240	13.4262075297639	11.632511984967	11.619224235625	9.2383026017361	11.0736668123347	9.38074786869491	12.2720072046487	9.39821526816565	9.79280317888761	10.1478482269563	11.1129918668262	11.5031229332985
241	10.9412796669507	9.36330352813855	9.82999201461395	9.32287594360207	9.02166542108714	10.1567147771618	10.4148892724666	9.31188464761988	10.1448410587278	9.33467224427113	10.6689748446086	11.3398738177523
242	10.7812710024791	10.1254421816874	8.68344309084842	7.8898821070111	7.20240131142464	11.7020671781399	12.3433515794786	9.55045859891303	9.02428257963653	9.36093945856487	9.23570382952165	11.5723826840135
243	8.19953155758803	9.42501652751672	11.2665105938238	9.84876336526172	7.39958377555599	7.06201792918841	10.791334541073	10.1456888642559	9.6896296748044	11.099334800615	11.0550583106841	9.44250773978556
244	12.3023364572893	10.5053289617984	10.8040138082375	11.0923532901601	11.4995580499466	11.1081500804773	9.89160687909683	8.36399758501263	10.7927440168717	12.4520980740405	7.01906485951942	7.48228271875214
245	12.0563242218996	10.0473401857909	8.83463541745277	9.91953275469758	8.3163812271285	10.8017080112717	10.4674623748724	8.37239885790654	10.8346272959121	11.7807663978938	10.6244386837749	10.0282095580337
246	8.05909736282404	11.8195413970475	9.31525709540839	9.36259730890928	11.0034835621804	8.02572512795921	11.0788294642738	8.90537614573453	7.48244536067755	12.5520975837043	10.9382668954687	12.1541696222206
247	10.1683255111211	8.25265027943176	10.1903353563621	10.9108492723808	9.44738799506639	11.4254132121082	9.89348977456155	8.8729327110458	9.31778362711137	9.37837343722986	10.1520083978974	8.80227458583012
248	10.7991197955247	8.28339638601018	10.0607305809517	11.3770712991632	11.3573993395581	9.83209788200337	10.6489870162802	11.292881602247	10.8403100850246	9.12382087199746	8.24148159751279	10.4113643157113
249	11.2554011505764	8.75462438313511	8.84051474986679	9.19065564978924	11.3072758117606	9.19146938474424	9.58093800446551	11.326318757342	11.2244660060399	9.511325705478	9.97394430926335	12.7137694790345
250	10.4659942506471	9.19936802269026	9.86426660958908	9.37353467376616	10.7305362367234	11.6090082122189	10.4139999379905	10.8530568372781	8.81427952154892	10.4385178993332	9.59897752772813	10.3620936389553
251	11.743953926974	9.26835456516976	11.4188151759481	8.59882361677475	11.6180035880346	9.50388416334627	10.6381750210746	11.0131624990102	9.7182031491679	11.6135563502768	8.76390860427929	10.6156487614699
252	11.7534004242117	9.80750030900688	9.27336591385694	9.36396334743982	9.69252295739406	8.85372243131875	10.017616292468	10.9076520349175	10.7971506358974	10.2759824444006	9.19746021174956	7.35931951876561
253	8.74642901388541	8.34220450361763	9.84771022141328	11.4383800234147	11.1840013741993	11.8180819196323	10.6024454650656	8.77444031408791	10.4787055024178	10.2153624970975	9.42268601104111	10.6586767659083
254	12.1379158912988	9.71415357298632	9.06143611467527	9.32677292718201	11.097185675378	11.0752501237778	9.57225547693657	6.47265002068699	6.2106371225742	8.89804555992804	12.3116746561833	8.34282651288377
255	10.1934861296675	11.1980786563526	10.1573429779258	7.37738764181479	8.93713985754032	10.105484770267	11.0164318542652	8.41675976995466	10.9151751399889	10.3804923644909	9.57470550769157	10.7148366918306
256	8.96729645643732	8.7803516888068	12.2733794971266	9.31765922862784	9.3635614075408	11.1653589568813	9.78942288508829	9.64907036892539	11.3225462259204	9.28778087279562	8.65410569780065	10.0551629630379
257	11.4113522985319	11.293523749558	10.0122377564854	10.3762259667975	10.3923550990511	10.921724824465	9.94630612848518	11.1152146096001	11.0316693397105	11.8411050761798	10.7726410909668	9.3584688639426
258	10.5168962204507	7.73947959616892	7.33521910832291	8.19449799545912	11.9057275619982	9.2641349814006	11.3782549424095	10.308867009978	10.0810465646137	9.08655176557416	11.0044800814251	11.2889264743641
259	13.990600416336	10.3417009840537	10.4084710878691	9.42208590176518	8.67441657955919	11.6301558246221	11.0794039335662	9.53443333583745	10.7318707302443	11.2484163123929	9.91661979881434	11.6545739008593
260	9.31980426554019	9.70729188910732	8.92397601133337	9.2403477141485	7.75158209814651	11.2389193487433	9.38485747739595	11.2947791887495	9.67781651732013	8.08060838460197	10.1086348798721	10.4442817514098
261	7.52932580109956	8.51417098735129	9.52795974179548	10.3135745382156	11.4682721949297	8.75332542081833	11.2738606512811	11.12453082197	10.4916475419501	11.717950574767	10.9137307673565	10.8554325356876
262	10.9975621986509	9.63310309205296	11.5604986754631	11.6951476484422	12.6735649062352	9.25948661258957	9.36023780701507	10.6158846249612	8.41786449327156	8.54376947398841	9.60937900047458	9.83415404071729
263	11.0412027778961	9.06354510513142	8.66244817584399	9.9029727683162	10.6499923727741	10.255176122681	11.4896167557694	11.0615867187364	9.01118107464889	11.5540551970361	10.1994991256411	8.60378813064841
264	9.31890471414093	9.89839167851614	9.87703923164728	10.2796397027244	12.7951683049798	7.28663269609215	9.69603289203482	9.30153133107011	8.26340523850977	9.63290350269894	10.1230431712708	8.85656929262815
265	8.12640628687682	11.3202649712421	10.6807174880223	9.96120616504431	11.8120904070457	9.70441488463768	13.1355292368373	10.6645100992471	8.63227581238349	10.7372668820122	9.47344987553228	10.5219132969783
266	7.64460854853406	10.5250188334037	9.23768569479679	11.3436756680603	11.0958795800096	10.9396088695237	10.2566105061989	11.5566691529165	6.617332556394	11.8554065651431	11.0798676356384	10.8720659434928
267	10.3394842854616	10.3559620848736	9.19883177181651	8.88842103371298	9.86637388155419	10.597011440838	11.356273626274	7.47716734339891	11.6113491999771	10.2857987759269	11.4377625398831	9.06343173054548
268	10.5387912400539	12.879234339413	9.68748563573311	8.94578553884962	10.1500704599351	10.2080882743254	9.82523639393871	10.1566226680392	10.8983015210288	9.61089828826719	8.51784366097402	11.4618366607074
269	8.84118669404872	8.57920323783972	10.7453098064154	10.9890520622966	10.3650765626114	10.189154435586	11.0992154841747	8.60318963263956	8.62113209155138	10.5553906263235	12.1567482725631	7.5530235795808
270	8.06626098435628	9.31426084022455	9.32940416032368	9.42803261368147	9.91403652633901	9.5106666415856	11.9052436596125	10.2166304988634	10.4369258905752	8.17999286422929	8.77545387244504	9.24451740580692
271	8.64903379978619	9.67308656428338	9.8466532420616	10.5650703554122	9.78722417795165	10.366418639284	10.0762998503175	8.54322394138545	9.44121074919381	8.72784320036323	8.50918657574251	9.87495012432778
272	9.67999843720199	11.0738684228764	11.0392026251725	8.96356270822794	10.7544132397911	9.44317609378969	10.5715432402594	10.6591624092479	11.0194813849246	11.0871513824516	8.20632012359708	7.91757519815605
273	8.13389221778501	12.332612705982	9.68577868583649	12.3439149811436	12.8693222346214	11.0229403249644	9.596032387357	10.4529616811982	10.719740842037	10.4358037170115	12.0208037022394	8.98991752255952
274	10.2729242287645	8.3741453153669	8.34666247380075	10.08381329427	8.58080063491725	10.1914425379483	12.4515154154301	9.42935899425697	10.8116993995922	10.6618981746433	10.92520436345	10.3211731392593
275	8.8595916282684	11.5465335494054	11.2047855773921	10.8052429275644	9.22513282289194	11.8096787942366	10.5916271384871	9.54676616903502	11.9549195824279	7.3759818282484	9.49972705161856	10.2936226864814
276	9.23374548756589	10.7241230521643	10.6900783859718	9.02282499760012	9.72924621548467	11.8442337484888	9.73218968079935	10.6926004406352	9.33853276659607	9.05564220581246	10.0237722901524	10.3994616354033
277	10.6397202615585	11.7473323162088	9.68860316549319	10.9342206991687	11.5707601322789	11.3151463446822	9.79199875743247	8.22882163779261	8.99534858935679	10.1537868989925	8.70400914927072	9.91427383652448
278	10.8392156022377	11.9784582286504	8.78489561273971	11.947412966906	9.84599440833338	8.58260978601323	10.6157244466119	10.07700507868	10.6425370057528	8.44546090837288	9.76643280687354	10.1827572406074
279	9.52129079861272	9.5189295809025	11.6262400147874	10.7896146775928	10.3874257786809	10.1654012036325	7.58755577301704	7.07032895302233	10.6634732926959	11.4935605563818	9.11436888909227	12.7109020149874
280	8.26167527599361	10.7533872616789	8.72692846130381	11.3236733187099	10.3536515297313	9.56866595238034	11.2222793878537	8.88781149752131	10.9182670388862	9.82420205716077	9.03019157278913	9.70719671032249
281	10.472557686572	11.5506465895669	10.3398442410823	11.4330221489049	9.63798750106686	7.45234497296477	10.8537079546742	9.69106129181719	8.03020934749697	10.2946215584808	10.392838550207	9.48847132196756
282	8.14684989919415	9.5737980270642	8.85331372975005	11.355867894568	13.7987476661967	8.80407992685884	8.79213821937527	10.5886652784783	9.11276903694248	9.56270003524913	10.0901013279773	10.3056941093257
283	7.65315579988965	9.13284994155939	8.85471174583592	10.2527233011307	10.8798780161807	11.1154263600936	10.3324516020595	11.6920624661585	7.69082532155433	9.69395878025382	8.45511773278908	9.83749841506431
284	11.2960410477198	12.323102959412	8.37783862940337	10.3643676235585	10.2878533171593	9.01364941986781	10.0221852335998	8.44568508684801	10.4025721273259	8.43458093775652	10.8273990398005	9.14770389087698
285	8.78946505251648	8.4918467819828	10.1942066520491	9.41976043102807	9.9249025787433	9.71545539515404	10.0704276382364	10.3615042405364	9.34682254551853	9.11102680470762	9.34414348499744	11.1506469471091
286	11.164727079863	9.14248311948838	10.9648419982378	10.3070865720753	9.75382044590175	9.94084004557675	9.98359954964712	9.18629495801997	10.7946332359119	8.97023909429866	8.60190493988821	10.3453237823164
287	13.6173580610239	9.45580729099535	8.13331221586804	10.5803138083683	10.685197780039	10.4279764025064	10.53918057926	10.2803958242883	11.4445912427729	11.2350990104048	11.0148639542852	11.2289500658038
288	9.78928520314853	10.0651008931173	10.3612654515745	10.4081792637967	7.09653125078184	10.2947911061413	9.65947027716309	10.9224707381247	11.8125688597635	10.8902977826074	10.2152475460303	11.3671864015837
289	9.49312427766254	8.39090169009769	9.4037752283907	9.01523095989623	9.02459593127796	8.34587040988444	13.896761745447	8.63521245157775	9.55008682942314	9.34394362165444	10.8548300746946	8.37899777417041
290	7.74540833899181	11.2437315108393	10.6945557283186	9.87282107399635	9.56812269157985	9.88434550706455	8.1428564100537	8.46132984036616	9.77444582760677	10.3770773963665	8.97018786998759	7.12993477230789
291	7.33068681200516	10.480702069601	9.25038490820027	11.6081018998785	13.3722634009638	6.52548362704988	9.45149585348273	8.73236839352674	12.2058643712692	10.3698097097594	7.80300258386651	9.02997315385737
292	11.0644723064527	10.6519378333202	11.2609911607627	8.88134980432312	9.41869918670673	11.5612347761962	10.5068191969975	8.50370669032975	8.84328118850524	9.30525043727329	11.7215617102479	11.6383333570332
293	8.68158969350876	10.8154487480818	9.65546493976943	7.53681481788622	9.82471116986811	9.49595493871014	9.50213774076312	10.0503031233228	9.24885103753507	9.36961903943204	9.21453072455778	8.58126206968405
294	11.5551009521289	9.99752231676924	9.14982834458694	9.77546302562898	10.3433614712685	11.2189556331457	11.4989799336283	9.11017142257963	11.2188109329563	10.2131120762782	9.15692638742392	9.52508213447897
295	9.35608380801288	11.164540844464	9.38141525024837	9.37342501574312	10.8719402383095	8.95009615419007	9.4913544370258	11.7111040901753	10.2114363851956	12.1671851249672	10.7414137095842	9.62151694844415
296	10.5731022118165	9.15875429963554	9.2498399738677	10.7228781708	7.30765283058757	9.9087928413518	10.4069840226543	8.58277130720801	8.7672249550303	9.14411868385878	9.74443594940979	9.0647228954195
297	8.47183932436818	10.7270893075963	9.55073506951494	9.41259343622091	10.4249574345798	12.1225649066258	8.60566247837526	8.55863979828539	9.47690419619227	8.39331698315324	9.27296172529288	9.70529302139112
298	10.1271626578711	8.77498724693101	9.62695303257232	8.62421868767229	10.383581479221	9.08459305524172	10.1464064393254	8.58899877391476	10.4095039101066	8.43958830132311	9.92362692575041	10.0470727556546
299	11.3707849636199	8.43530288536364	10.2360887387986	7.59355942011952	10.3781512449625	10.6139326392556	9.14250855099224	10.7496262319197	10.8936533554122	9.73756408750584	10.970403798933	11.0054005287211
300	9.17432177335008	11.9037350826926	7.80195768084088	11.4599589250646	9.63419680852513	8.76745632635292	8.85679943846878	11.0729807740604	10.1602498158756	9.16970471740963	9.56296544166611	10.8180637153863
301	9.31147137777902	11.3919581773251	11.3543459745836	10.1663241916729	10.4680715927416	9.39466591012224	10.7094439585636	10.0955148734893	9.700810332779	10.3897900884475	9.582775635527	11.2239946715378
302	10.8550795661365	9.94178406946783	9.97328699156453	11.7897926651158	11.1299729048241	10.0515171151656	12.2288978495829	7.21032250269838	10.5345929401625	9.76617232870241	10.4657629779992	8.10261076900536
303	9.23169141168839	8.16480113829912	9.44246383813485	9.04324890863039	10.213174336824	8.70657812431712	11.3621273950881	10.0365571289196	10.3819750748512	9.28774481868941	10.3009114222006	10.1658775435494
304	9.33060465732947	9.92361777001255	9.60565743165849	11.2852179979083	8.88909060320911	9.18882148957125	8.68084346759064	11.4845327797686	9.32854823561608	11.6359596870975	9.72205873910458	9.60621987018712
305	9.73804506884591	9.52927913367724	11.6700540737383	11.4708897784521	9.89320377624209	11.3573569947495	10.7820302446058	11.6738820957971	9.45639781715582	12.6003327644783	10.7867450518895	10.6977580920115
306	11.8952068393323	10.1830617132006	9.90295524826282	10.3326886015749	13.2163493248346	8.65133761011693	9.78034757488922	10.305015867935	10.7962545808812	8.2187688184383	9.25001219529488	11.4264285592417
307	7.25728895841561	10.1121291289915	10.7336181410704	8.04290375550097	10.5048967097422	11.6299873774519	11.2159913132132	7.27138804195899	9.05724035416752	8.3529801215728	6.97423763807598	10.4753934062914
308	10.5285815103842	9.31817987014299	10.9841841598144	9.46618567298913	11.6320706637541	9.64674154639584	10.5185987120096	9.6643791976666	10.0418013153202	9.59271820601131	9.50534917201404	11.4486073085257
309	12.368832466959	8.80105787600292	11.7419168656238	10.106216261688	8.94336913309075	7.56738405057261	10.9539952329136	11.4944724904432	9.81258402983794	9.32867180268312	9.72769008681744	8.07749311032666
310	8.76014711601322	10.1597362249466	10.6180248611878	11.3569240908264	9.59662000197955	12.1429811331399	12.401213148429	7.75316818279752	10.6880945662245	10.1966493084123	10.4825727196639	9.39251292937271
311	10.1912000911474	8.51118590695676	10.2324755871922	8.47596948530702	11.5897765001504	9.14284550306736	9.30336046396738	9.47163096139927	11.4807970890169	10.3385353669933	10.0053042778722	10.0549781554052
312	9.38356037144209	9.23388950211937	9.30177457601613	8.12190747782861	9.22136815170754	11.0339808093457	10.8522421941267	8.71972426712067	10.279599673987	9.77942913689321	9.90639133175669	8.43061154091748
313	9.63107277182287	12.4420751132543	12.1042201343446	8.18215922821524	10.6852717601508	9.15332830863409	7.81491075822328	12.3865298360116	10.6202883440345	11.4107154253125	11.2748841371775	8.32875647641024
314	11.4829694940293	11.2514768739174	11.0825724316358	13.0697133864072	11.3198370884887	9.8424427868789	10.3498028815953	13.3083104097042	9.702642470129	11.1639141403509	10.0626294794183	12.7401436902638
315	9.02496803811129	7.30508133098782	9.47962085864829	11.1268017649717	10.4443344929941	11.7511812642007	10.5024828509589	13.2066005623006	10.3996858693275	8.98821540725901	9.8532741580997	8.20903319952813
316	9.5324702352535	12.1342315381102	8.65271519230456	8.8203959599153	9.87769758902136	8.26541612212572	11.1377959212545	11.1562910835895	10.1065735977284	8.62279456558625	9.96767052810138	9.09845281634789
317	10.6817992779374	8.00170173255685	8.23810168714004	10.2712159186687	7.01808595550512	10.5414166371255	9.80852353661196	11.3633503751367	6.38124425823532	9.53333886640375	9.16245402231562	10.7278611194091
318	8.12841691233755	7.41223168627859	11.5497981617449	9.17493893235241	9.0880947741643	10.2378637881406	10.5344888933106	11.1171566814926	8.97272150298516	11.0487182621418	8.87839474969498	9.28975770038033
319	11.6634393293102	9.48043075845474	7.68433662259365	10.2638871259911	9.87387987171375	9.1979628367143	8.5667571148741	9.80344754185484	8.13131936061249	9.97521648998702	9.51718735434152	8.39975989511453
320	9.58204936994277	10.7895820755417	10.3476377412959	11.9467268034794	9.77813110259521	8.88590332341197	10.3226563744468	8.68726983186902	7.63777855970932	8.47369677201115	8.93140489854297	9.46531242756505
321	7.4117091994313	12.1909624178406	8.42868313979351	8.69276293056273	7.70390208680229	9.53261830406318	9.95431266090122	8.11887343515215	10.6822308642446	11.3852162147275	10.693303222772	11.300218877826
322	9.6161384708931	10.0112574519243	8.69325830193377	11.0608039317728	7.64497994294837	10.4470937682948	11.0101393038285	11.6470074267585	10.6437232486541	8.31584521505261	9.47943930562291	12.5448941934881
323	12.0897031781251	9.82162778354188	10.7034405802389	11.8098032207539	11.8090078614145	11.6755511250425	11.2191725307831	12.0430190032058	12.5476657579143	10.2173647916243	8.70123778517727	8.70608444668791
324	8.83071551568879	9.62734183611205	10.1473323282675	8.03722301604478	8.21363000608502	9.57835141492035	10.7520112957673	9.4844915026401	7.62292672702295	9.14554665164383	10.2579371077271	12.4900037001111
325	10.3636847240091	10.7861146769393	10.1317614169146	9.48439739540164	8.40587192581421	10.638473361717	10.4195480958214	11.13831518515	9.99442007817131	11.2195292722824	7.3751053129001	8.35883367693449
326	8.45896502879951	9.90632844603403	12.8253700365027	8.94436549803476	8.48237484046866	11.7293367135193	8.93462088074203	9.29350750542382	11.8519010601123	11.5398436015172	8.80953520240345	12.7352882080536
327	7.84714390579481	11.444683073524	9.44696690704551	8.30197957242639	8.79818722516661	11.2637820518278	10.2520005827772	9.70894855091359	11.3134589763618	10.2784644529264	10.2187223849472	10.4229844892763
328	10.0360197859719	12.3870616768602	11.1677967389197	9.76826496855895	9.18086726575994	8.51290423485793	11.4073652900178	10.3224883201931	9.62902900488233	10.1695891443286	9.52990889801279	11.1249603139896
329	9.02821787916267	9.56462908204252	9.60193187191311	12.1958347549532	8.94242384889089	9.00549087650335	9.99945056146974	9.15857786816566	11.5327920765967	8.45525412549613	9.15304444482345	10.4900697848741
330	12.0151494599264	9.35921757589769	8.92463894060027	10.1518819888992	9.21257729766867	11.0603937240924	8.158482803138	12.8432826200587	9.59063624209943	8.75111791935514	7.77977238048472	8.75514570686118
331	10.4999421035378	7.91929844737641	9.5385441298367	8.24642512893795	9.87192366114587	10.9577501638026	11.132318190152	10.0494037162537	9.28409376255995	10.5536249574941	11.4030521950506	9.78352501063193
332	7.62521917349612	8.89056460672903	8.78863178610486	7.30746941092488	7.57382525071168	8.87227854173827	7.98743375101589	10.2060442633123	9.21506440556469	9.4718782147832	11.0907583030679	11.5060797126567
333	12.1666741213161	7.52352901890305	11.6607464726936	9.63936470218963	10.9164729874301	6.66933215774056	9.12746518052244	9.02084973469152	10.908113793595	9.48588308569055	8.03689681961672	9.4334377065088
334	8.61549129727403	9.50078184129148	10.2366147242636	7.98494222167129	10.1634881361674	10.8230155061559	8.92671606024112	11.5249223135973	10.368036041665	8.73375098722644	9.48785586271673	9.48852969414152
335	8.63538016150094	10.6368808169976	13.956167858853	11.3311742577274	9.67159848956903	12.7404862504232	11.1635024482476	10.7706728941439	10.3653293873303	10.1543726374964	9.94469001286575	9.80146619953095
336	11.4847611945999	12.4677142309548	10.6224813398552	12.0580503925821	10.0560137716137	8.68947801138353	9.68613152300532	8.55504402395431	11.2966862186493	10.470711061382	9.86938345681905	7.35787467611741
337	8.87285904309464	10.4971454056732	10.4120639749451	11.5452986917777	10.8155072761091	12.0073601724604	9.00184032732502	10.7158000716406	13.1304892360978	9.3638915201342	10.0853729015952	9.85741431758427
338	8.97486846140614	11.1156821867389	8.81615210469678	11.7185057654417	11.4128739276617	8.94530124370186	11.2679864444922	6.82970050630181	9.05200774510927	10.9285138452721	9.54375076672886	9.28100886507793
339	7.83378272666587	8.58594474488853	8.62235972082701	10.1011080603935	9.84593415491567	9.06859111719244	11.5598567029519	9.78581409509196	10.2855296592174	11.7972834891438	11.3108487570419	6.64341638455449
340	8.43006482451349	9.39220969507443	10.8893111586178	9.13282214769453	10.4733255533142	10.5668325151195	9.03317396587166	9.21789067022041	10.8559098369323	11.3159848420068	10.5399951549955	7.78957879063827
341	10.2889125865675	8.50730704224716	11.2319559883909	10.0276362167222	8.82356597989145	10.4023635503359	10.3008547115677	10.2964051184092	11.5151326823302	10.2813012528572	10.8662550478668	9.87241925023288
342	8.599738289443	9.93618192612327	11.4014161076025	8.65326185518756	9.78546907246158	10.5861279872117	11.5185346735676	9.47574797176407	11.1116516332943	10.3358161397546	8.03351374631928	11.3805335022936
343	10.7993319656001	9.67317514865617	9.24673816105558	8.96665778184437	9.83727380720588	10.0154623005737	10.2972632116868	9.41001609125555	8.99721329797872	9.67043788345872	10.7737293739022	9.27861007083557
344	8.37744761348615	9.16599599506964	8.79340671181864	11.2808303737696	8.10913233877626	11.8453628014605	8.18721055472463	10.9330281304568	9.6231538448995	10.1801534099816	9.26327621570236	9.95273737624057
345	9.29667454546409	11.5670294496122	9.68689720473189	11.1955282276757	11.7751079388052	9.71701252055262	13.5745687159066	13.9326813580335	14.1616512271176	11.8317930882853	15.3991690820033	12.949678319276
346	8.88554813207291	11.0571303540272	13.3346570671099	10.0659136710141	8.93192310014223	6.7006012131342	13.5745687159066	13.9326813580335	14.1616512271176	11.8317930882853	15.3991690820033	12.949678319276
347	10.6435134401594	9.61894913100129	9.27649777935433	9.40432778119995	9.38707508732171	10.0127419591529	9.72844146816717	8.44105254323565	9.17440972794834	11.0300730931594	9.22848578257939	10.4940364231868
348	10.4877171229798	7.55874368820262	8.75445847944912	10.8314657765656	9.99998270834589	9.5004383197335	8.79714258342142	9.36790475416218	9.64316613226712	11.1789473011774	10.5141018638247	10.3502987809366
349	9.60175840225524	12.2192821028934	9.9735718873363	12.2830629147284	11.8601963302546	9.1849421853045	10.6726827129913	9.82061301149768	11.7960202404917	10.3173846540306	11.7703920432048	11.0345481999799
350	9.6886457921101	8.64221177058654	10.3711291984916	8.62843805635347	10.953266038827	8.73499242525365	9.99364210952861	9.30033517272321	11.4218907268607	11.1753698372162	9.30438505756258	12.0148364577995
351	10.0403974033847	8.91350615738252	11.9917329301939	12.2255828656958	13.1697923218621	11.413625750458	8.20153198059086	9.76885875383647	9.69981893549023	7.48532862155883	8.72504469016665	9.3480477693386
352	10.0425983639109	11.9763375436005	10.9160494313469	10.3703354511547	10.1219211497099	9.9052133824073	10.1514069666863	12.5332213581679	6.94660465179637	11.2723112592274	10.1524724706962	8.09834779277628
353	10.7966756583894	11.3466707865898	10.2415019446568	8.88421239669534	9.53484894319961	8.43427563868294	8.40544600610579	8.47692954232718	10.1756923095993	11.2055461856076	10.2123113770837	11.5004003805703
354	7.06188385914646	8.7572287101131	9.59308570726751	10.1205073594423	10.7343922867841	9.71521375834257	11.028519283725	10.3597961262793	10.8246214268163	7.48114986262679	11.3308354503291	10.5971696171525
355	9.57190836770004	10.5854405903155	7.65281794506333	11.075379021037	8.35481957917016	9.95237345603264	9.29600574264226	8.98848879046584	12.7639026243808	11.203433639318	10.0153939899981	11.0858139959537
356	8.78143507525723	8.33277821625364	9.13932181882107	11.3670583478813	12.9574640889807	7.70613285283037	9.34378559368981	9.81187384930342	7.03658378605231	8.9378212781547	12.660081664736	12.2092278708171
357	10.6493734152938	10.9842324669274	9.89580557022795	12.0825135777271	9.94886299237492	9.57038822294377	10.5026231957507	11.7773499058883	10.6575593794218	9.65747702160443	10.3070443723486	9.68647410687323
358	10.1974372532647	8.71257473827735	8.8575319146124	10.5504972566791	9.60867209146112	9.72913432617227	12.1242062410052	9.17889848410842	11.1895464989333	10.5588922824753	9.16259144376743	9.56887575349095
359	7.77910431433408	11.7779663003108	12.0127479425115	8.55573885780543	11.8944828890578	11.9049637609401	10.8638702471991	10.9046483852094	11.1207546388159	7.73109495447014	10.5871163417033	8.19882471708263
360	10.3078650252174	9.22470703299501	10.2571206251502	10.2218590574203	10.2975732022994	8.83874915772931	9.87264906145114	9.91268935694081	8.71209415728065	9.81098794097841	9.03217760291444	9.66227724209071
361	13.2770523755318	9.87033599687373	8.50544777016646	8.91957980662842	12.3558306334803	9.21195066334501	8.50840266094824	8.86752102218713	10.9168070728952	11.089282659161	9.85075487762292	9.71016869519212
362	8.45141575709252	9.82023591981167	12.0797661885851	7.24535685170529	7.93728307401517	11.250582554737	10.9867600944044	12.9451290369525	8.78064529431873	11.6352656412193	9.04874325127794	8.96702698779976
363	11.40973928026	9.09499088866572	8.96168283244802	14.0027860930524	8.45661606564873	9.5397621113521	10.5829911851639	11.1836533859171	9.77569907210674	10.0933313881186	7.58987781302785	11.1276157625597
364	10.1583475586624	10.8595210939262	9.51078298658297	8.78650521407029	9.17611625208392	7.61314569011636	8.72077206027412	7.46965435692469	9.88238668974568	9.27442323265843	10.0693548246613	10.9037890100005
365	9.46256385638908	11.6511258058259	10.3270433277011	7.86074429854438	10.8821318152736	9.48814833888346	8.85832792760888	11.4314661942934	8.35073936301397	8.40425348600006	8.14828732132695	10.2481848837907
366	11.3001294510254	7.83773729634463	8.6225369730338	8.85926863573708	10.3113379913765	9.37784189601848	9.16739593922127	12.2793745249578	8.85119036737164	9.52537297869094	9.4726634791421	10.3266713250912
367	12.4842351581904	8.92376456825189	11.1577384427057	10.1217256339632	9.05716350791755	11.3165424096913	9.21853149898836	9.66046170926469	7.8354930450803	11.003841855694	12.0109765483316	11.251676794348
368	10.3871062544629	11.6696568986735	10.0383448540914	10.2258407182622	11.0631902685903	10.0800766617129	10.7194707894034	7.69047643831783	11.8046277257749	9.86602408049919	10.0906774686438	10.0575778872718
369	10.704776206729	11.673894535504	9.49859330893143	9.43517098412079	11.2604287921459	10.335429015183	11.8225363776337	11.9052729276974	8.60335290206949	12.9867394508803	10.8088137005966	8.90687611784209
370	11.3248977418454	12.0424642002033	11.3273366605273	12.1363728952068	9.4858276687144	8.07733425338923	11.0070884504171	9.73581338311342	9.90734274951765	9.45822982692895	10.5978578280947	10.8301814200936
371	9.32177599604765	12.4501549616739	8.382472306109	11.9411347442918	12.8878750223924	11.3062069308227	9.204678232695	9.73166672802541	9.84800393800258	12.3603626827419	10.5380464803233	8.93012190653029
372	8.93606224607581	8.87376049274047	10.157982701982	11.1420243030814	9.27939828965383	8.24242658150964	10.4986466914555	10.5448520838736	10.5822527523924	10.7535530828251	10.0317891983635	9.15536143014162
373	9.23291869987728	11.8844038619065	9.51693900751046	10.4647387751386	11.1937082392695	7.21879411254651	9.37904500184685	10.0721982601876	10.9288086497776	9.67360895954555	12.5100721515095	11.048341064058
374	8.41863853326034	9.69294158054946	10.7011413935558	10.6278623955304	8.40493200070113	11.364871434911	9.99283786068511	10.5846200205248	7.87034385997363	9.2261391675838	11.8218935695586	11.8807273728207
375	9.63042440891905	11.5641730572487	9.5934536714199	11.8646456914216	8.11629771022462	10.9077748349317	8.98320173903068	10.9071744150369	10.5876488380612	9.80667382158238	11.7354921985694	7.47697053449889
376	7.73142996958239	10.3352012947653	12.1072039513107	9.27508254849873	10.4037587306308	10.3641645537858	10.2060263506961	10.7440943324631	6.2673771704028	10.0293777962921	10.1463060373748	10.1568718486083
377	11.2260515360166	9.67585959500502	12.1749622230126	10.0283224068043	11.0035898586293	10.0684701029822	9.69521713076174	12.8625257228302	11.4046555596055	10.5611598642328	10.6930096265496	10.3903689159262
378	12.1870574355999	7.94320024747584	11.2955534211553	9.52725923636175	12.2143570846385	11.2883929882486	13.5745687159066	13.9326813580335	14.1616512271176	11.8317930882853	15.3991690820033	12.949678319276
379	9.36568224328445	11.3104355353297	10.4548706927143	10.2987224934306	10.4773457654213	7.70073358169247	8.97588595509832	10.077521655609	8.8154265844965	12.2890485677001	8.90897078708639	9.0470074923865
380	9.37703934421734	10.5533145845563	10.6044083365088	11.4440647142388	11.5245243911516	8.43370200904601	7.92554881728711	9.53223384152873	11.3245186703402	9.1041270018989	11.3323816723917	9.87066941207686
381	11.0414991086975	12.8373960126614	9.89079433636632	8.62966549941204	9.48745972607717	10.5759011174182	8.21754839035234	8.70191417354045	8.88094298163244	10.2176225202736	8.87855723596733	9.00030406614326
382	10.2926720155109	9.03265443505338	10.5004938099799	9.79567729130004	10.948305339925	8.33893685911295	8.88446352702612	10.5474480906607	9.31008515701346	7.94749622037394	11.403602644369	8.98134657641682
383	9.94828533516505	11.6004826394643	11.9015493679267	9.85252771350578	10.2171212246528	10.4501809260326	11.5400367976437	10.966257723731	9.27236996940885	9.64701250204234	9.14833716033901	10.0646833056099
384	10.3961131857984	10.5792259924701	10.3266290680492	8.81181567723097	13.2169586867293	9.27677788526992	8.40978127005239	10.2820069321148	11.2393924509597	9.91960572699067	9.02714812701633	7.62451933523984
385	12.3157558224319	8.56426916682815	10.5190328561209	10.9012678389828	8.59427017150642	8.71855509359929	8.42699086109928	7.99856151222628	10.3440158115787	8.82729275441443	9.18219531826381	7.95004863200551
386	9.8813139453627	8.48573109477572	11.857263144404	10.4659781937686	10.5103540021565	9.84684165466326	10.7130957668492	12.5268865191533	11.1273209079786	9.96283225164227	7.99704375541593	11.4167313103793
387	11.0385567634622	11.1302914142088	9.57184317077728	10.5836714797896	9.56493893163298	11.3192313188998	9.4503407818611	9.27044306608925	10.013137608978	8.60839886528551	10.5502459670073	9.51886604833577
388	10.6434540361864	9.06401371313572	9.016287803654	10.2094575940436	9.63805128283927	8.40829602690923	11.3945120301974	8.88476451594794	9.55887436716701	10.6053487196418	9.38290887930647	8.03991570317206
389	11.781531463496	11.9949142706333	9.21808656574281	10.6208735293373	11.6979117441063	9.15146670247444	10.9596690997252	10.6139616916919	9.17909163520995	8.53928261028627	9.90063633249958	10.7734234019035
390	12.1188626363381	12.0945450473142	8.72200516880911	11.7296311864245	7.95623852246476	9.9630017453117	13.5745687159066	13.9326813580335	14.1616512271176	11.8317930882853	15.3991690820033	12.949678319276
391	11.6823084548579	11.6894633833027	10.8622991378645	8.36919753084617	9.83860723089915	13.0300448613712	10.5481136023771	9.87422999367037	10.2703342945865	11.1871903515627	12.5109339344756	8.5012707300816
392	12.8102276249566	11.4105505781982	10.6371474636324	9.35810141550944	8.78831588750309	10.2131604341015	9.8754750290309	8.72471220552748	12.4605770162152	10.2841366389531	9.16617871584234	10.1954793221728
393	9.37448338720544	9.13001811726282	10.6409621928217	10.7904933574361	10.8736421914734	9.18204315540422	8.1481092304271	9.54406299654242	10.1131846588093	9.18658187714366	10.2753303801931	10.5340569381051
394	12.6187233585384	12.0659135759986	12.6292383381359	9.48034523651977	11.5332405617436	11.6298270238151	7.92106721419927	10.0863613178239	8.56936726784236	12.3493940256471	9.39205596736662	11.5807623349787
395	10.7077402989465	7.92221631144796	13.3365248800639	9.95372177949398	10.559978522551	9.78638520517781	12.0606298271123	10.1515556854709	11.1884531740935	8.79929827756734	9.98065493147551	11.1446535732148
396	8.92054354215094	9.31625977380625	11.4988741383801	9.83834523967185	8.69515026191733	11.2942838024367	9.31029141633657	10.0679944819398	11.1309852944625	14.250727084478	10.6298231451185	8.27519056065545
397	9.65791959248704	8.66652331042598	9.31236723559124	10.5709299455724	10.9396028099168	9.5656096983937	9.580986999567	7.56584151662661	9.74111934152408	9.30623548292178	9.5517458186397	10.8908826749192
398	7.02807744151934	11.4138051161022	9.98841957571761	10.0766372191462	10.0674773224809	10.3209157874768	8.49293063476547	10.6905976732984	9.36824483516054	11.1094262970875	9.34428454461746	10.1094138224727
399	10.2884011790785	7.87460291429846	7.19776835366886	9.0863937255013	9.32355396192707	8.82296277484266	8.13723532671375	10.8663387111071	9.31631092658812	10.1980887292126	9.69641657478895	11.0155192099622
400	9.77723888397363	11.2410126449279	9.01954300460023	11.0171499567357	9.07135205236312	11.2445223488754	8.93468758306291	10.2302457621918	8.84884322658961	8.70950600490077	10.8292081769122	7.3401617453646
401	10.9430851959383	9.31335413208216	9.58649725185976	10.8066921198035	10.819359896806	7.7480102060185	7.63331067421513	9.87764602844259	9.32527500093062	10.7818147589156	12.3182170768627	8.25839184451865
402	8.88975689185808	8.6242644136673	12.606811406426	9.86244556559109	11.3868194687437	8.22779929063367	10.6688282150769	10.3301688573823	12.3482395059937	9.26792303210575	12.5250797818872	10.2406646582956
403	10.3284314615064	11.8659854489546	8.74648861783967	10.234504734124	9.44087154934024	7.43113958490938	12.2946994841748	8.07101012790709	10.2682763094421	11.4661988159429	10.3507034725621	10.4668438237519
404	11.666670810647	11.8174927106467	9.06283317443291	9.69168112980381	11.0513936930286	8.50785132397945	9.12500191604686	12.308504844461	7.97306207379696	9.04183341628761	10.908060380488	10.2478595852538
405	10.7328466754134	7.58414958155693	10.9755586852773	10.3935054887539	9.53207343621999	10.5435795337676	9.35109390711049	9.05266664787527	9.70404006567036	10.1180229608666	9.8893837673803	12.7014518854123
406	11.6465995240435	9.28259246224217	11.0183373432701	12.2421797956349	10.7308479297357	10.979578012501	11.4734787889257	8.69413980639903	9.21585997889813	10.5988202941524	9.64790701595404	10.0129445646302
407	11.6642993187497	11.509256772665	11.6584016296158	9.49827343103053	10.6022732524998	12.3822339792824	7.60319423950844	10.5311153833639	10.3432518296874	8.5395630195036	11.2259501135592	9.11576752210525
408	9.62811226068839	11.0402619048438	5.82029782276319	9.30853123681647	10.4889301030794	9.05894761822435	10.0661820443045	10.5196910083988	11.4105655229415	11.6477365059625	9.17603363881856	8.62194833034894
409	8.91938882185637	9.38819638004574	10.758670242342	9.03274722099856	10.6033149414348	13.2058436525379	11.0930011593681	9.89668729420044	10.0656437793155	8.49363659152033	10.1501692885499	10.1797036551333
410	11.5044858274071	7.42372652107764	11.7217703032528	10.7387282026643	10.5518327059314	8.76675879720035	12.1367856179228	10.3640738624529	7.07959628611031	9.15130328323068	10.4877934673646	10.7915410252879
411	10.4160626151331	9.63655830196902	8.42261240295015	11.748136991102	8.74771771240327	12.2593536912297	9.14443887816133	10.2687531880899	9.61422635342696	9.73831171836387	11.0846314048462	11.4632791734021
412	11.0682740932043	8.47845590845743	10.9871011451254	12.2032500859058	9.77644029482897	9.33976716932913	10.0099021764603	8.14583732666732	8.28522908678675	8.03145392055628	8.4062321769626	9.99369719773393
413	11.6294106686615	10.4548810670115	9.78262273126179	11.4982418933175	11.5345698643131	9.42400143472601	8.67668855612606	10.2557794225824	10.9508882487183	10.7630902096095	10.9655176145735	11.1084584620237
414	10.1113258817578	12.258089110749	11.8362539714947	10.5999944753095	11.4985423563642	11.0360876611666	10.6336693441755	11.9150134319255	9.3191909061636	12.5744012479675	8.42404100357292	10.0817640328521
415	7.47902402560675	9.86137614210997	11.7508194238992	8.05370062484671	9.74137727550079	10.3921054263757	13.5745687159066	13.9326813580335	14.1616512271176	11.8317930882853	15.3991690820033	12.949678319276
416	9.76540179663946	9.73161529812459	7.50298458927378	11.4746055314284	9.19482745172612	10.5058995835923	9.83507820441154	9.21683052526802	10.6437346082146	10.7657428274589	6.44183115401108	8.51261230545131
417	11.0168826741474	7.19938993081725	9.63511768243166	8.80993086542621	11.0806599564069	9.0037311132746	12.0370187125279	9.78007105195846	9.41334962408549	11.0965234464458	8.80355118864568	8.20221992201609
418	10.0715446633462	12.6573798181174	10.0120389107238	11.1774929590535	9.63249035679243	9.22356936392762	9.66596923435552	11.2199292042257	10.4438242222034	9.17295025285628	9.67196651696656	10.6483111066149
419	8.92997682952009	9.76380290594117	10.3886148980729	11.4890941725323	9.43017367131098	8.71947681341321	9.47377779994137	12.5145645821246	10.7853361626249	9.28513562171563	11.7000205100355	6.63548194937936
420	7.68349912955351	10.8556191884341	9.46021722439153	10.3944281289746	10.863987050341	7.54887349181451	10.9573065562251	12.1165939707845	8.55636732124594	10.7756693801071	10.4215615609376	11.1728026077826
421	8.77659479018227	9.61807804194554	10.5360390964453	8.53803308308776	8.97613635008401	9.12500989452057	7.48413258294427	10.7626680477355	10.3618056769061	8.891790735123	8.60693602438547	8.38731107318269
422	10.5713215373935	9.74771101468294	10.8165592412342	11.6400699446381	10.1683110017476	9.82449826774053	9.67265551771421	6.79908599525141	11.6432505892739	10.7461516982706	10.9522450068032	9.43682434861522
423	11.9865548150202	9.78641521642183	9.30142289677184	9.82988263303966	11.3339094389783	9.9343557836258	9.53375396628507	11.0734813910831	7.88398217375509	8.70055822546486	7.59040969240607	10.0262412262449
424	8.16448453614053	11.1065524149011	9.03674131245448	10.4041887612921	8.71148516790515	10.0161891095736	9.2361639722646	8.15024294968852	10.544445533432	12.1036597133946	6.99087109041182	11.2109250636348
425	9.49796928947331	8.67145514839571	10.524007259966	11.6052789167845	9.34221992319449	9.09313782959468	11.1509060698684	10.1256521456895	11.3710492861338	8.30099274546744	10.3991014874297	9.43846810382476
426	10.86183257257	10.223119646272	10.4736738056678	11.3199507079445	10.4639462516993	9.64168256843783	9.69280514635246	9.99259669105581	10.7529819461413	12.0403201291752	11.8956277770838	7.73432334284745
427	12.7299391688452	11.2876331814571	9.42243772441193	7.12033849994314	10.9501081616501	11.2745372893042	9.54921674027656	9.06733758528273	10.1623301552516	11.2897392626072	11.6689173191346	8.52773228524495
428	8.85302027620948	10.4262285386954	10.2439914254129	9.69695493102736	8.3462558511972	8.38067856933806	8.86351885913614	12.6772428111901	9.24508939310634	8.3112481116611	9.58426208147896	9.57971003379138
429	8.32937715433083	8.82467029750509	9.83824666778586	7.86531937514731	10.5819664195454	9.00544897409807	11.9210212206055	8.32559035750244	8.40592101908197	11.2811699967064	9.50240457873266	8.74950344845461
430	11.8458112881309	9.32905407110606	12.0334036955026	9.65679251101234	10.5534700360026	11.0878644186301	9.44966951838359	6.52284243965091	8.8818113491235	8.64186971299687	11.0230088328752	9.66438929983448
431	10.383889174158	9.10819695611893	10.0986962402271	8.63335653197474	11.2038008696144	9.32700436840115	8.10288313057222	8.46549960038166	10.9048982857655	8.38442315747301	10.0628598474926	10.8156295285337
432	10.878744248815	9.38197842968125	10.9709031966577	10.3203355686723	9.74914050607527	10.9406903167285	11.6842831360993	11.0051842319976	10.489813375443	10.1688957239988	9.70787687426558	9.31966094253446
433	11.5558390522416	11.6019043054259	9.5784795396884	9.52914831181162	9.25219049779772	9.57120802004469	8.90839599979265	10.2424547759984	8.89283510264838	12.3844083869223	8.02153046554517	8.79447087602662
434	12.2290744022498	10.6127126402782	8.66882257235172	9.87965480229434	8.71231039773153	11.7358437185668	9.1442039399461	7.63598189361922	8.44799194541284	10.7939342347599	9.78515233074958	7.08887062233946
435	11.4915115362469	7.45306180116896	9.79440839422607	9.67647108914906	11.9105237890833	8.13520123941766	10.8882056903599	11.8206629453995	11.9408875988406	8.92105259044258	8.76338185419863	12.4764450823295
436	11.9690054130766	10.5766449673469	14.5274008024681	9.66228074531429	10.9703585088852	10.9391818428138	8.95453027363118	11.3834128496133	11.1584376378554	8.99649838006141	7.63765233333674	7.77103349648929
437	9.66612177834641	10.0564973802852	11.5812487338386	7.79665477639424	11.1399336185546	10.2294825355762	9.07258806821176	9.60897094217099	8.82453116002677	9.94076316283993	10.0484920915596	9.81912143036711
438	8.89336011657223	8.46685104080563	14.0798611909409	10.409213184201	9.77765471279358	9.80575250531928	10.3978634866723	10.3189395133862	9.73369705913627	12.1134293413236	8.65890445329781	8.59209040633063
439	10.5907505673171	11.1265974890558	11.1125178261224	11.27777561128	10.0583902584541	12.2516762367961	11.5807148771512	10.0804895809341	11.3934987345815	9.78677275114932	11.4927473644229	10.9982248553577
440	9.80342761344887	9.68864926554851	11.4953316723049	9.89452397999954	10.4810448126616	10.2385196431181	10.3427033376211	11.7983961241071	9.13846477632074	9.56016975333869	8.92103014427853	7.92063156772828
441	7.93946851890706	11.2295835348038	9.55604132890555	8.63007215677627	9.24874625195987	7.94159442819143	8.68779307500549	9.89822915234	11.4857152690308	7.33315774074119	8.56375362989337	10.218273644798
442	10.7594839364985	10.7548417429803	11.8452456499784	9.94245799044822	8.70838435347819	10.4612660816212	12.985201612439	9.97972289419143	7.79827138416872	11.088521305846	10.0441887272025	9.52777668145177
443	9.45377899585919	11.7841964137311	9.09526544759018	11.7197461451469	12.317400583357	10.7251750081437	9.57897184281126	8.71406091125919	11.7243405503572	12.4844120153561	8.61766069647398	9.08246275706175
444	8.7100068274516	8.32373418950734	10.4272869519979	11.1283469144646	10.9119280325662	9.86593730001532	13.5745687159066	13.9326813580335	14.1616512271176	11.8317930882853	15.3991690820033	12.949678319276
445	10.9091590673696	10.478698720358	10.8903209052349	11.1971173840321	9.20349545558485	9.51346319503578	10.2929950719967	10.9671136056568	9.23267290928025	9.80508533797312	8.25552928961072	10.6965573768486
446	8.17838120014828	10.2905195012102	8.98043276692411	10.4224634982663	8.92834662273767	8.62641531179551	10.9774661570323	10.5987730429051	11.7920680787229	8.14633304352325	11.6205930653113	10.3913743066798
447	8.87095841483016	10.3957146092032	9.12506055656524	8.93002802381776	11.0758727551133	11.0338409564573	8.49376580487718	9.10940166418796	11.1874113408763	12.2331783112247	10.1067931946646	10.0413277311136
448	10.8444227299816	9.23840270111507	9.51930814896826	9.95088702779353	9.64403491140935	10.9582960152292	8.63509060660497	8.2252213453607	8.97330656050172	8.80077804102983	10.6501945461268	11.3713797915595
449	9.8967170115047	9.58520840421494	10.289804250223	11.7776978483371	9.01729972438716	11.0576818141106	10.4159811881573	10.3094508755145	10.7625243316095	9.51723725142068	9.36368919805385	10.3453321741336
450	10.8646508669758	10.3750093595022	11.3868660457271	7.97722699603552	12.1351436245508	9.44898482884441	9.90790727062705	8.51921873469446	10.7642120836473	10.3345633357389	11.7263081700381	10.8508971909196
451	10.5124132103884	8.75196100775421	8.06296201857619	9.96588176143931	9.23930502175702	10.3389400290459	8.20025165830066	10.1245721578143	9.54050244284381	8.64062640212189	10.3685891622775	10.1627965567915
452	9.55892121687183	9.65305727137056	10.0044177706489	9.8606053115013	9.40801767037522	10.3553321273155	12.8465708698243	11.6981031671048	10.2463479403766	8.01425867253552	9.22210383442567	9.42680484236928
453	10.9405903481711	10.3488509802645	9.08167312092832	11.4038188474606	9.83207630994546	12.596851318155	9.63392596403704	8.40692060576664	9.80070194358887	9.37300958027161	11.4661726024481	9.93941680545331
454	9.10616773970257	9.83368899791376	8.76767453640401	8.77104172559562	8.70108676182272	7.49290024713705	10.1675759376151	9.3650664403786	9.52945610662165	9.50653220897111	11.551035007241	9.3147332994984
455	9.48464561799375	7.67595746226988	9.68496537927037	9.65558109028169	10.8409312803643	11.2828214872523	8.82888569520655	8.11406745971118	8.60610466626741	10.7478656897289	8.47354028918882	10.3697612748915
456	9.42589983445187	9.95829237548732	10.6116037268299	9.91832117301391	13.0882037469567	8.93211900597449	9.67919002492751	9.27772754577276	10.173078943065	12.8527263780159	11.5567357481516	9.68496024041451
457	9.92305589532174	10.5033498158169	10.3428039499933	8.46978978803645	11.2742927550419	8.50817889997598	11.2739241677815	13.2820991985773	9.90494252719843	11.8140585689326	10.4160350293206	11.0774944951939
458	9.45220528613565	9.00121840123597	7.93955053007562	11.368847197134	10.401902996367	9.6543194676103	12.3861736096449	9.41459658013909	10.9045462180539	11.6695479453569	9.24872255394502	10.6993301309669
459	10.2597039850037	11.9332680129007	11.8561519398303	7.32480067922338	9.90855793863508	12.9538452364196	10.1168689567048	8.14598128135007	9.82127329372003	11.1681982476609	10.5585391113468	13.2851488668514
460	9.20935272928057	10.4566682328581	9.65017953825747	7.75040611802058	10.1299889197865	11.3219910967644	10.6648722616528	10.2865235012678	8.91155742496363	10.5943983524196	8.64189293072556	8.5111463459983
461	9.21096609357521	11.8110617072762	11.0380837454518	11.0627352685205	8.29660247605941	9.8772312090865	9.70028149222465	9.58059303247221	10.7592032406705	11.0472867109613	9.19437760802656	8.23232909818045
462	9.78880589692449	9.84338578815836	10.1390086326563	10.7785536701537	10.6157800093426	12.1851856635162	7.80147872390398	10.9455623144061	10.5904936688083	10.5183113285805	11.7852626960929	8.80195817675285
463	9.66247037542701	10.0829836773476	9.09059980692982	10.0528944998872	10.7686788756995	10.3029427938307	11.7874999772741	10.5780776401279	9.53713397885667	9.10764454601355	8.04253653788017	9.15363675967212
464	9.71433865972825	10.4017065490506	6.77872787769376	9.23475970182544	9.65363119578592	8.06388041357458	9.93942661377339	9.05194460933704	11.09687062149	7.30122187252227	7.4163746765569	9.39171298331931
465	12.5360667772092	9.30154069495335	12.5687359693168	10.1984352006397	8.38879557497485	10.1058279894816	10.1121799787713	11.7232348995908	8.19474797431335	10.4127511257671	11.2182496132338	9.90736739028214
466	9.81533021832707	11.6695628409773	9.63896239184196	10.4614504010087	11.5759665241846	7.90948922258617	8.47441986950685	9.92914579289468	10.4370280583839	12.2177442064678	11.0889913110584	10.9747631181328
467	11.360753329711	10.353051663493	10.8980410974266	11.1260540782397	10.2105448014151	9.64618117103325	10.827397105766	11.3065021126186	10.4305960788055	10.2324583812311	9.07705324413714	9.33644292989707
468	8.69286573664554	13.1774776606462	10.8465894864618	11.7047643491707	10.795680984295	7.71543163713884	9.21909222534474	9.26152820153762	10.8175458728751	9.78576863556387	8.42806803030272	9.90175945678168
469	10.0159989579724	9.61546725036354	10.5051081125155	7.29430002204784	9.06882670779797	8.25765271796174	9.60881603700728	9.67094702794726	10.5484347806899	10.0851022829095	10.8822222277315	11.3283785807504
470	12.5685959434041	8.672850160755	10.2969069612501	8.99928057190592	8.21920417933414	10.6477405263297	11.7787546675489	10.3251598779915	10.0675769952728	9.12220651512876	11.9561440396174	11.0748159334533
471	9.52765380211297	9.62547987803211	10.5631769769759	8.82215734546456	10.6600655187794	10.4419591384223	9.35340716657123	8.11413234606973	10.0465669796329	11.0414117305841	12.7431026437437	10.7484740964742
472	10.116849692212	11.4297671764809	9.69115105957966	9.52069430971618	10.0346987605649	9.32963179511422	9.54971728703803	11.3406584397122	10.311872137169	10.6638890019148	9.21978215261839	11.0751289386578
473	10.7347229517911	10.0678261720273	11.4294119010899	9.27031541312491	9.72418815816323	10.5068760811809	10.3571189721221	8.77473819977954	8.71634464308239	10.3761320939006	9.72506489032637	9.48286745812606
474	10.8925032677647	9.19492625010486	9.82461455948248	10.9669429208434	7.35135893444976	10.7244605018059	8.15333342684785	10.2478048404831	13.4450153996467	9.29891459432168	9.08686424715488	8.84897467319722
475	11.782947832834	9.9094872273915	11.2101625510386	9.34924763387311	9.56968116969704	7.3341473306945	10.6465848288541	10.8648051427875	10.5101112293075	10.1571162588722	10.9679742957176	10.3238502824262
476	12.7591010351382	11.1182860372525	9.96462429930837	8.37807918055513	12.3939163642912	9.77446849055487	10.2583591983218	12.0755945617318	9.61057298277639	9.71077530631027	10.3436384435537	7.77743687862451
477	7.60204404419835	10.1750442253903	12.5650669532075	9.11453542618762	12.4377542795801	10.4476932039274	7.96071502062112	9.84339911625122	10.7928462740022	10.3824587183158	9.70835925328477	7.10109474386433
478	10.4083021918797	10.0924401273391	9.89203882537241	9.98321513143477	10.8715577240973	10.1555547773929	13.5745687159066	13.9326813580335	14.1616512271176	11.8317930882853	15.3991690820033	12.949678319276
479	12.4195677576348	7.83795978380993	11.1935654486012	9.59056631495872	11.2916585445097	10.8455901029819	10.9231167778957	8.34957541670763	8.69939573347344	9.86232680958756	8.97351729195295	11.0027599214033
480	8.07258074447154	10.1216478116658	10.3261218181881	10.0339830205924	9.33659329306197	7.67092526901654	10.4646535245111	11.7746351106808	11.6532369670807	11.022691660961	10.3045327775365	9.74037441073676
481	7.17068379410141	11.0973346182765	10.1257523369235	11.3914938725669	7.83924640039484	10.5088160965665	11.4891944424135	7.744332408986	9.30721880407824	10.0643104520489	7.59279730233525	9.02530647990089
482	9.70271343160126	10.9887758059067	8.48888512178573	9.49576327339516	9.66831096191716	12.891514223703	9.50942967844537	10.1039757828028	12.4765233806184	12.7384703090736	10.6906877422419	10.6476306488922
483	9.70085963442773	8.99362870064287	11.5883749870813	9.57303981416647	8.98133373493795	9.24891082750882	14.3834135677037	10.8485243963403	10.5663785721774	10.1348123390929	7.46122304984115	13.0691699816461
484	10.1154038547161	9.01512199709312	10.4726297212003	11.144414235209	8.98206744877303	10.9310570497238	9.05868087591002	10.24503225699	9.15181230050787	9.91067928865488	8.32562333750504	10.5943511856868
485	9.65750718503515	9.00699765203443	11.1622601235272	11.571044259525	11.4043288837441	10.8369723307259	9.86005331024506	8.1310510792602	7.37642197015918	11.0109278592626	10.8781199895541	9.67348959757457
486	8.04144456547583	11.8692512060971	9.47036366832894	10.6365202869639	8.07196133690779	10.8945446199516	10.9327872572443	10.1305991302976	11.1043328983996	12.2536199996067	9.94012874577134	8.59524637284255
487	10.3719192375616	9.18903890271884	11.1229559703763	9.01211649586527	10.8128227239096	13.4992241066025	10.5569213583288	12.3571453142792	11.1200513035032	11.3970627993911	11.2254500821461	9.70436798995251
488	9.61922181440024	9.68709316808473	10.3839613355994	10.1634743178795	11.8021693898654	9.47277641852908	11.6282989374804	10.9240210259849	6.83403368596758	9.51858110180603	9.39817461615198	10.9214315324014
489	10.9223992052789	9.54954029709241	9.3842793411859	11.4603712908677	10.3081976385501	9.28677145236332	8.78603031425918	10.6096445607054	8.38265640115166	9.60253524325805	9.00934375279382	9.43340148986587
490	11.5791283437063	11.50049278823	7.85770137566078	8.49699034392752	12.0394473843408	11.1716167388375	10.4874856317694	9.13290166570617	9.38584547837034	8.76340292306805	8.09692284717335	9.36885753255664
491	10.6985657542111	9.5700417305525	10.177733919499	10.2652930916267	9.03691667956669	8.73526944084088	10.3199279719256	8.75094834161338	10.4721015267236	10.3564360971599	12.9121992691545	8.21489209615925
492	8.50930282597971	10.0379939111284	10.8675978261989	10.7555671403331	7.55972452076911	11.0746283574144	8.3950082317945	10.7749823563188	9.08003247840505	10.2655601609887	8.68247757185292	10.8546008711914
493	11.5732069650054	8.02560116721478	9.77771663883108	9.66097583088713	8.0610165601145	9.78675585542109	9.92533871336658	7.51147661674279	7.64958133079372	9.76674644424021	10.9918083224401	8.5979449231217
494	10.7705618763703	9.857661699205	9.82637812508634	11.5279860429147	10.6231684552373	9.90757175502755	9.50509974405054	11.7774876165406	10.7108346211518	12.0199143060225	10.8043011944574	11.6460206681891
495	8.4927951728831	8.90675158529456	10.2527472493785	7.82997536433274	8.03696127028359	10.4756150669493	10.0016316483556	7.69508056846749	9.96265126550238	9.70277434034407	9.06559385770283	10.3893810164354
496	12.0775814706776	10.0068778392184	10.4500238198388	9.76253384600126	10.8053022206852	10.6848792665776	9.16695985511959	7.680072755247	9.71234552977244	9.88045172548629	8.50568530481438	10.7420794576685
497	10.285432924423	9.96332898462339	11.077406414155	7.38993769245022	11.2418400988073	7.96626788073719	12.1165476557376	12.1704972320349	8.7945718714671	10.530392435203	9.60240154159163	9.72600655029688
498	10.8662095059565	10.2417047635807	12.2786068340144	10.7662708593964	11.2327075084659	7.78473891646642	8.95077264802625	10.2941985705068	11.7632305526016	9.33196336470462	9.10831319324072	9.1526798426925
499	9.46067248403803	9.74760192439372	9.34946075011309	8.91680662915187	9.67822481459142	11.1794509497414	10.305501132536	10.2660652517116	7.95874830763472	11.5447837383748	11.1582644632577	9.86885766748514
500	10.4987587511715	13.0729091943836	12.0382820536601	9.56321897425542	9.3634077836499	10.3910336617727	13.5745687159066	13.9326813580335	14.1616512271176	11.8317930882853	15.3991690820033	12.949678319276
501	10.7427567034975	10.5486606523502	9.85271702400218	9.29633122543481	10.7948801857541	10.2013276267682	13.5745687159066	13.9326813580335	14.1616512271176	11.8317930882853	15.3991690820033	12.949678319276
502	9.745256073429	7.62720961942388	11.3831894766539	9.52574390650026	9.15607662572322	11.5494871441189	8.29397541495314	12.811875260595	12.6789102454016	9.91638186582309	9.00052195128846	9.08498747779046
503	11.8575709798283	10.6878107547507	9.09657342488527	11.7575936081723	10.3011429394252	10.9566555125003	13.5745687159066	13.9326813580335	14.1616512271176	11.8317930882853	15.3991690820033	12.949678319276
504	8.11631601822693	9.11364911918518	7.93248916022044	10.77973914548	10.3538578723959	10.9297542148356	13.5745687159066	13.9326813580335	14.1616512271176	11.8317930882853	15.3991690820033	12.949678319276
505	11.2097402404996	10.4067300246668	9.01928893320174	10.5666362874181	11.0761850678497	10.1325181709397	7.98003621325791	13.7550651090942	12.5959846778067	12.168654291485	10.3505744526569	11.2092681600477
506	9.8319435022056	10.1937442191191	8.66630842642923	7.96638559738571	10.2228159403655	11.0820893593477	7.83059641256985	10.1746558065277	11.0118205281101	9.01599516039406	8.59679822833252	7.68301814474154
507	11.5858612154663	10.8271866028022	9.90755090532169	12.2479185586949	10.0172076378428	11.6337540948801	9.68772385885091	12.0391413542573	12.1730987341813	9.58888971209976	11.1737312519303	11.0577828024103
508	10.1461706616156	11.9853252304702	10.7712734882261	10.0468680690256	8.62143828165489	9.22028463847966	11.3916834596306	11.2655805432853	10.9760486374511	7.88564505966414	12.0878178310181	11.6259168213116
509	11.4513403899658	10.1237349194996	10.7955835948688	8.32844721441714	10.0027049693746	9.06254228552726	9.6843493721963	8.9119531528463	8.26217857239629	8.40253283486705	9.80212041545828	11.5290653949053
510	10.134381328342	9.26111763071893	9.69046231897887	9.98419160695406	9.19754604641839	8.75232189396437	8.24247300733526	10.1486371385835	8.47124844208684	9.63160311936225	11.3640845414021	9.94777397610623
511	10.6693451343298	11.2633094441229	8.24584898657968	11.2860173842645	7.63285843145132	9.07194236515984	10.2812236807628	9.36220606511382	8.63432235328455	11.5679157521886	13.2920831989622	8.92088484023057
512	9.97516407668733	8.90471220162354	10.6324815114349	8.55634565921336	9.74073549276209	8.13342325548419	8.94177690878163	12.038703248743	10.0649808173856	10.2430088273047	10.4597517167138	8.58036020132241
513	10.172643041503	10.5850579933698	10.491411896148	11.930541075285	11.4125721073667	11.4254505006799	10.3095683895987	11.4123238010506	7.2605196707155	9.65230270528436	9.40979352306417	9.18949391865544
514	8.45008995361247	9.95835496247796	6.99589004738832	10.5477638165281	9.64198466118344	10.3113007222387	10.4811842588542	7.1987998493623	10.4891286054371	7.76751446225438	8.95976011996693	10.3032945251276
515	8.97578265288453	7.66025560398412	9.0035615471237	9.89667135838528	12.9815737374806	8.39195745883308	11.390820103671	10.2824635339548	11.9100310200367	9.63273948439851	6.99222025864607	9.05967422131037
516	11.7455208904662	10.8768001120224	10.4859195777951	9.79674678976814	9.43929456460379	11.2188275876269	10.018273984988	9.01197624889231	11.0035156356387	10.8655812663362	6.79398984053772	10.2428893933461
517	9.68062609386566	11.6035730150359	10.523272526579	9.61174326433259	9.24785886453352	12.3394735557735	10.4209589020655	10.4467284655198	10.5007966636051	8.95169861727797	8.88795913055794	8.71399585419155
518	10.8120440517971	10.7421049422195	9.81741896477755	8.05050202790375	9.28883583651201	11.5146686307054	7.61237064059928	9.00614020502606	9.70567968268054	10.5578323870799	8.05623346384053	12.1182084051595
519	10.3663247971286	9.61099754172271	10.7418545071954	9.27624199059645	9.90659324999596	12.2611324975785	10.0865089703852	7.14801186761928	7.33175603511579	9.81837832665431	11.5261850381016	10.2367441179858
520	9.66206074966561	12.5134937276509	8.91267944074909	9.61879225372205	10.0601853123905	9.68813979160667	11.3141705569863	11.9105229169498	9.0938721084235	8.37254787818999	10.9023836777645	12.1527100953244
521	10.4715843173035	11.5662852160942	9.38772192164466	8.79451620330841	11.2386748078752	10.2957853822766	11.073526697581	9.65703285998378	10.2959390276737	11.145955434715	11.5946373209857	8.25685830509688
522	9.97779061863634	11.5117723670129	7.6603655913649	12.2628214474553	9.52780918654171	9.25918538211353	8.95683818952904	8.09480820899143	8.18164074335607	11.7256452349217	8.8785227107471	9.22432216501721
523	9.85909315704578	11.2199171897501	10.7031130044313	9.5704257577823	9.54559653977297	10.8923282207569	10.1725549388246	9.89788074782168	9.84602011095904	9.53032834986965	10.4056183471133	10.1934299748656
524	9.78998522895078	11.3804148272674	10.6799688761018	8.79412643517597	11.680427731237	8.8626488646344	9.54206022581386	10.9129325887054	10.4320019554282	12.0153142881625	10.0037452627021	10.1956715371944
525	11.1806818141607	10.7014256460177	9.90882207458845	9.25748602045521	9.1531457335638	8.92318652147838	11.0864200937216	8.42176063984444	12.405715763441	10.0794287733681	9.69023689622084	9.43682792615859
526	7.37803684864636	10.8782008336729	10.5702715781835	10.3663123662963	10.0038862653663	11.0130313962851	10.4875357394098	8.06250146378101	8.02360032255088	10.2737367370058	7.39605606407732	7.8527449042369
527	11.3279778982355	11.4334001652832	9.32891360819294	9.32907504802368	11.3535997391946	9.54587664591874	9.13930069730634	7.99498018720806	8.43364324012666	9.92142004352009	9.23357080460701	10.3279432764263
528	8.2938615726736	10.3481646281059	8.81565955005669	10.3455625476176	9.16375576610501	9.0504640439048	8.90287928598108	9.3675442401172	10.6211576372894	11.7973142190993	9.40252154883106	9.95818784283676
529	9.78814679006037	9.41832360001846	11.4921696218273	9.23079210449396	13.6349941270789	9.72795680123021	9.07534404527329	13.093531356824	9.56086028081057	8.67400759228454	8.12092968872863	8.01677759697673
530	10.1111451429017	9.10818097969954	8.76356649584343	11.6084183575817	9.87183544772081	9.95784857198143	10.1832679168699	10.843154679355	10.9056891641168	11.9503083001354	8.89510569890243	7.67038852575529
531	9.67998859729743	5.80494598056161	10.6330647700994	11.000812478724	8.50772194590949	9.50338599789622	7.16913047016811	10.1124874658621	11.2976843719487	8.83995935830498	8.46685730601707	9.13486085042785
532	10.087959591001	10.0481277402617	9.30448451067435	10.4252312728988	9.59565916029855	8.85910926238012	8.1196010513359	11.3329515452662	10.2587670199685	9.19039506177648	10.1085034985084	9.89274102226037
533	11.6637509213733	9.72502608690088	10.5924372205687	10.3542548096407	9.04703844335078	9.94923554372551	7.95447770267267	9.27989666605256	10.7549706099282	7.89387488935814	9.92441557631009	8.97796036911327
534	10.7827185529633	9.34445197457854	12.1207353183746	9.71113187045954	8.73143998012901	9.0618698479745	8.04079767766121	11.0198434235672	12.1707096294581	10.7538607049164	11.366051467447	10.1180580314797
535	9.14203361831489	11.8296592586578	8.52070346248002	12.3009635455147	7.34293877965968	11.0195323122494	11.143694237016	10.361378888371	11.2470253769151	10.845111764019	12.2852726878615	11.26707558552
536	10.2384389222807	10.7479971858102	11.1959849775761	9.61360165094071	11.5129828595024	9.92065758413524	9.97542248772455	10.7170463774692	10.0004040449023	7.79225549171264	8.34823489320394	11.9606649450019
537	9.30402477099181	8.97637495711846	9.6635376960258	10.6349369022063	8.3069864260885	10.5035118862801	9.44541733081447	10.8392907161213	11.734912234888	10.3686208985729	11.320093690126	9.36332936932586
538	7.09883883889965	10.2278868362503	10.3319214785704	10.8932137402159	11.0638800067472	10.9400426712416	9.21656867607805	9.58238638678951	11.7995511249765	10.8688807632829	10.9387080108725	10.140173447018
539	12.2805228275137	8.08907484710957	12.9067212331343	10.2879580097915	10.7854256809394	10.3232685627357	9.72956094203018	9.74407347632328	10.4392210904627	9.09816663536091	9.6002426832634	10.9696214122379
540	8.33992222952272	9.75417051285475	10.0590218335544	11.2727778810346	8.04290131910447	8.48520947767628	11.4472524420362	7.95543415689693	9.29183328022285	9.77341974633445	9.52764904065155	9.32636009100499
541	9.72481421873653	8.93944626326716	10.8261133939014	12.7569534625007	11.0202575308227	11.4709418213741	8.12167144126083	11.575814440485	9.32012954106759	10.1260126093704	9.47059075803228	8.67967329251813
542	10.8623954490112	10.1011034178522	9.95923267399968	11.2421205875752	10.3309239537476	10.7578696917384	8.01515945252459	10.4484103674545	10.4119613617667	8.33586350372191	10.2026341183661	10.7427789115606
543	11.5038364179445	10.5002270731015	11.2007180168859	11.69334137035	9.4693855769136	11.6453306234169	8.43424439563469	11.1695681056854	10.2668898413781	11.3857437743271	9.22056558046009	9.17581200594519
544	9.60721545795508	12.2945866341251	9.07251485804023	8.27196523373653	11.6890005479322	11.7186038363517	12.10607267166	11.8868331042575	11.4406863280416	9.60840086118111	9.84026947065937	9.67572731841683
545	9.80604033068705	9.9408968205003	10.6004632659531	9.6251655807339	10.6815074187157	9.14015423276338	10.3185869683789	12.0240391038339	9.60826022155398	9.98387432078206	9.16665907297889	9.35334434076576
546	11.9541827338701	10.7180861779651	9.06559448871821	8.6362697418635	12.1616717892162	11.1904660816276	9.64771912547302	11.1801783092149	10.3920395706545	12.5075120263908	8.84199302393854	9.64016125675641
547	9.80730469068893	12.8784769982683	8.87402614553871	10.7367013584208	10.902613677203	10.7741942609921	11.2539108573005	10.3485913952352	9.45931887887399	6.84591018352254	11.6903640935866	9.80366642849397
548	11.1315667557864	10.4988438915275	11.147988223321	8.16208757992815	10.6033449004451	7.63593013713331	9.03211561851052	7.86992617647294	11.4216963246542	9.07805786329056	9.61734689441048	10.3151191699876
549	11.1839779480855	8.44136764812426	10.6511382205161	8.18108433962096	8.86875809214995	8.4024550061785	8.11694954816539	10.28012997361	11.0603132565225	9.85754666540126	10.1287387997869	11.7171844927961
550	10.0343106017286	9.82431218777264	12.9604756285279	7.42729663433241	6.84397455156163	10.0582283325001	9.64361282247225	8.7159166061959	8.27384269716104	8.51711893993591	11.3717439817542	10.4378823064476
551	8.4130822643424	9.45179308098671	10.7111994162278	10.6502614893668	10.0485709261535	8.51447042206191	9.5391116425899	8.19305326543367	9.81206273651159	10.6387656963353	9.93975972635666	13.5086817021362
552	9.97034273732054	10.0905014477134	7.35999226797245	11.7448685560427	11.0430620647949	8.39533988655816	11.2493166617133	10.135261656077	9.79019610985744	10.7829917882634	11.4359529477995	10.213569096782
553	8.86956350795743	10.9197282928013	10.140782695451	10.7624194861945	9.07869395801253	10.5230423472009	11.166914912663	11.3549911735752	10.9189837846068	8.52820455901503	9.08226409316397	9.44473101673826
554	8.2875913607152	10.1078975207958	11.5853325434272	9.97458800639318	8.47857587320361	8.96229129220117	10.9376339423755	9.13783477995466	8.14333404228502	11.7280075255028	9.57304635415064	10.3525091364533
555	12.3513573402352	7.6413169750619	12.0696401921153	12.2032102252503	9.95579703846806	10.1357781563129	13.5745687159066	13.9326813580335	14.1616512271176	11.8317930882853	15.3991690820033	12.949678319276
556	11.1464545510245	9.16265860286711	10.2308517279345	10.9008671176325	7.06738381934027	11.4041352672719	11.1155404590384	9.89368849039748	7.25589375713711	10.3315588696744	11.630090096961	8.66614176574782
557	9.65385628939618	10.317172109769	9.35924984853462	10.6357728744586	8.31909320077696	8.44854789364678	7.98590720880072	9.74140898810853	8.9150112192543	10.3270494283866	9.78645403317553	9.16379611151891
558	9.16789113783617	9.76930343548139	10.8839999529797	10.2455889804214	9.93832394670255	7.96662081291241	11.4016111718781	11.8180621014307	9.84272836291958	12.4860240471976	10.9951839506278	10.3471995559543
559	9.52785221566936	12.0268041092466	10.3916576902413	10.8381270848887	8.82828773052168	10.3895165739662	11.8621340610899	7.80473792094907	9.50197780337658	9.61355429652405	10.1344654295407	9.06428200849185
560	8.54719826705788	11.2980797147337	10.1775461564082	8.70906790831567	7.10964007367427	8.06754188914032	10.2877475164772	7.51613851520505	11.1964269918154	11.4374743503149	11.1155598069651	10.530495882385
561	10.3454253275946	11.3791087747783	10.7646401134715	8.85370534041314	9.41798729813118	10.5986143753588	10.916665070444	11.8942426716468	9.77323835686409	9.51682136498677	12.8295552837895	11.5070956014351
562	9.14798996543397	9.47587671944653	10.3354143034321	11.5916100947081	7.63548626789608	10.5902904017064	11.384416393053	9.30206094624154	9.94039434473723	9.57153332784212	11.4540964344058	11.4637237650223
563	12.2666154953992	11.1374803310968	9.61052371438835	9.73398182741502	11.3960814296581	9.44368350699008	11.1486854683885	9.42876201652041	11.3142960747686	11.4784813524434	7.69313987908254	12.954898405105
564	10.2670264383061	10.53965241926	10.4753897468224	8.73915141668985	12.3836889838052	10.8909635681969	11.0471242430131	9.69640241694548	11.1601463722357	9.81869813972666	10.91616691661	9.82670522659008
565	10.0572624699487	8.93518439111165	7.02003842919811	12.1369320037239	10.7343986789877	10.1926191065912	10.8682359113588	9.40023518646156	12.1478366354613	9.89837115154858	9.18740846061942	10.6196642444268
566	11.5931528705999	9.49032589347978	10.7864174174468	12.5664656796392	8.63360441597145	10.2877558656581	11.1953844026713	10.5702158764313	7.31991560219286	7.32646029529323	9.55845397025461	6.3031204212752
567	8.75286362614405	11.079233206393	10.9531773116014	9.72211039922752	8.86264930817092	11.0988824938227	10.3284583580092	10.9593628104593	8.53496530594548	9.50484468178346	8.65111108995	9.24653402010281
568	9.65361318456861	12.5613693343939	10.1772503187399	7.40565978696579	7.70542440934329	11.1943596930819	8.4427581379635	9.8256079713878	7.61050138230017	9.50240286217524	8.2745971820099	8.96034104389745
569	9.06865116222088	8.31827379551596	8.63696825328311	8.64216665451455	10.50021650392	8.37424956757251	10.8809979672361	9.68847825877722	12.6067320704148	10.9787903713525	7.36433291290382	8.55711474921025
570	7.98620921123096	8.03273410707619	8.65005156098188	10.3782620480667	7.42890459553567	10.2839845506929	10.9909787478611	8.9673261441429	7.90996712935554	10.5037948652333	10.4634316695651	10.3902977757762
571	10.3535212468594	12.2998579114219	9.71859871911421	11.3173368013026	10.7321616430502	10.1684223378067	8.77838650813861	9.69642102299016	10.1560014818383	9.78702893564618	9.9522694627138	10.4675991700881
572	11.3567518356343	9.98088263781648	10.04716295944	8.21604747704488	8.77713049285626	11.1084162948263	12.1907211446281	8.67410618836907	9.9629996286809	12.2489480766774	12.5656777928633	11.3050508450257
573	11.1188945603838	9.01532570992354	9.35373395431189	10.2288149368107	9.23436088644156	12.5373600419253	9.18180938127329	11.024546249741	8.75807981229507	9.9340035890366	10.06461688105	8.32754629719255
574	11.0846734989042	10.1464733035721	10.4203589163066	8.83357441599954	11.2806864751948	9.10471226062365	12.5097174495388	12.1905281540356	12.3659522743417	6.77525375516996	10.5669048614446	13.6318504690471
575	11.5040978154444	8.08950949465025	10.1050701308429	10.5698636835798	10.7549092174753	9.66250692254161	11.7467540143768	9.49089840353841	9.04920411471737	10.6482513149854	9.69982450074485	10.1705550607532
576	12.2428484931113	9.12033794216722	11.7336482254118	9.72440773827109	10.3334768504095	7.8239934391168	11.2894099316591	8.78063223974266	10.8610218544008	8.73691528289831	11.3355679264127	9.8850612659773
577	9.97252355131896	9.99632818176799	9.25924969354954	12.0327722739784	8.69828317102799	9.37529296992637	13.5745687159066	13.9326813580335	14.1616512271176	11.8317930882853	15.3991690820033	12.949678319276
578	9.19673715826383	10.5418356182904	12.389626882075	9.31303030493762	9.69408783415926	10.4346470038849	7.49953852455529	10.8537809111728	10.4931585748082	9.95392254810223	8.91649302051413	11.1081270113886
579	7.9062628467337	11.5863715503657	10.4822966637156	11.2711007028339	11.0598402012678	11.613305172415	9.94911527219498	9.39010298911918	8.16772573054118	9.92469317944451	9.49769130207645	9.67640351027
580	10.9226856658766	9.44111803845766	10.5178492232814	8.86558098157459	8.24704359976112	9.92704909703286	8.57013779677109	9.49367646322433	9.9025562792206	10.3626683149621	10.1235268404043	8.89198107928039
581	8.3018593066203	10.4448564135841	10.0677288948519	7.73769552428836	7.58908566495809	10.9128713603752	10.4098335991248	10.231472280901	7.72477921640088	8.85577387082713	12.4138825737819	8.71127370385556
582	10.0012126663354	10.0657617449516	10.0228892551714	10.9507112026523	9.38360237848395	11.3555183748184	9.56046549636256	10.5623292509161	8.66257029743898	10.7198511138089	10.4019422584421	12.3199443684404
583	12.5741480762184	8.68792626699503	8.1492353216474	10.6436837512871	9.86703699512053	9.64428289482526	9.99923404088751	12.1485136841381	9.94464685702317	10.2352527410676	11.2006315982106	8.04433356833887
584	12.5199383466254	10.1904512217985	8.05256547207399	9.77717421180376	10.7994970102595	9.65740699901011	10.006103301021	10.815330507506	10.8846051510492	11.6892234768999	9.63039239948708	13.1119532894845
585	8.85384700334322	10.2402017482684	9.21537217040976	11.0369968431568	9.65554174654789	9.30462324673685	8.69718672551989	10.1424775311641	11.0912196593439	12.1018160077002	11.085620966895	10.488604323202
586	10.5478867942745	10.060899276197	10.4109656464635	9.89362538744421	8.69991079457833	9.30594554967623	10.1769111102686	9.98832786093449	10.0071921099111	9.58621583469284	10.7361309901699	10.6623768411024
587	10.7148569206658	9.61244691196464	9.2974945598615	10.2148971698954	9.94827506900092	8.23821846374475	10.0749437277496	8.4146958396105	9.32094137673253	7.65454883295578	9.42478912415347	10.3921315482202
588	10.1111784786908	8.55631259377427	11.093532672283	10.822645732744	9.46431058662468	10.0688276343104	9.66829006318275	8.50410466845631	8.4351324410598	9.02382032620567	9.8149701959122	12.1460543988375
589	8.94760224038139	9.86917071193135	11.5266359632375	11.0071901561723	9.46588823802795	10.4816767878762	9.71200951665887	11.2697433450349	9.75579853786347	8.92248209290991	10.6700387417268	9.74793026216858
590	11.7801637565477	9.34795405440446	8.98128145455948	10.1099287038638	11.7423278019809	10.5633649694242	10.0577242658251	9.17213907530347	11.2088531414975	9.65982700652003	11.2096706999244	10.1908907156539
591	10.3668964491949	9.30426523955052	9.01225865648729	12.3517022430609	11.8869668844282	8.93126250481867	7.57232611429033	8.81358308884889	8.98539710105537	11.9555857159816	8.4230523492338	10.8608440512941
592	8.87213966806516	8.71200931789287	10.1879891065477	8.98566524243035	9.30118126928444	10.1960381159672	11.0781649268167	9.72026144700364	10.6235760934448	9.57734243258724	8.75882328740843	12.6579470624246
593	10.587778863241	10.6533891537777	9.52817063000522	9.67383370902357	11.0661271414711	10.5772585791228	7.98324542100704	11.608200994221	11.2857972849202	10.2095439481659	11.9734208560672	10.1961802182953
594	11.3787438774112	8.63918287684029	9.89352958665383	10.1449812240051	10.0578243810244	10.8411956462588	9.20564443258857	10.4578742734187	9.99287624064242	10.7137184807793	9.94439044184634	7.40601114338963
595	11.2498160205872	8.98261934982547	10.5540757056984	9.29110712252862	9.5506635446623	12.484307665472	10.0713951192594	8.88167217548629	12.0598877259411	9.12404923283167	8.79093845927874	10.1013633832609
596	9.5467086799649	9.59727093870801	9.7036192341117	7.86193001351467	11.686937030436	11.9757222195814	9.87470378290592	10.2909751157129	9.75144562575043	12.5218442635961	9.50576011392188	9.76035955615983
597	11.2040390603967	9.43145286864366	8.00229533857154	8.88700878988713	8.45419909979183	10.9995142841124	8.97341933026264	8.726034498272	10.2768581656558	11.0195765843332	9.71095315062184	9.14441584922968
598	8.20987428940195	12.7075151261429	9.8470605328158	10.8860894304756	7.92920991945209	10.0956675581566	11.1956223087141	11.4257395569321	9.67788086720456	10.8443245084804	8.19170805843217	9.81800831206178
599	10.682673545511	10.064555133253	9.06227294942771	9.57615441036677	8.6092117387622	9.76213956546038	12.5006511794255	10.2726841523955	9.43415079797234	11.023903135665	10.2355590705898	8.43803642196443
600	8.74847780970964	8.15874451078515	10.2764287414857	9.86390241927219	7.64616911683696	10.2133140001672	10.6920981922907	11.4325941535896	8.31834933806103	11.8069938312196	10.494146155533	10.2522021048966
601	7.79620575449207	9.56788735670464	11.0857357511918	11.9916127376547	10.9564798777746	11.6155557179744	13.5745687159066	13.9326813580335	14.1616512271176	11.8317930882853	15.3991690820033	12.949678319276
602	10.2527846749576	10.0350704059453	10.1692388161685	7.46797899611351	10.5410193238835	9.58429627676526	9.09187918945588	9.20821260910008	7.64253512591651	9.61487827443504	10.9038299737287	8.88383826921897
603	8.85499208298077	8.51012839375018	9.10132397592105	12.025070420688	10.6244327462185	10.1654771941876	10.0367017034581	8.20890531044504	10.0024332191506	12.2515788536	8.45513753749559	9.36013481614673
604	9.51455185382058	11.0064344786679	9.63695442873902	9.90375569990419	6.16542998102889	9.7281065743492	9.20735601611513	11.1612703007102	11.5662621750987	10.0409470522363	10.8863481204484	7.41799462669207
605	10.9959265167442	10.6641985347652	9.01917859456696	10.9425920166576	11.129942378849	11.2048828526474	11.5001970427414	10.6620395141892	9.83231642565612	10.8690426327504	10.7821728673389	10.1520033794562
606	9.50931304668994	9.68119009955754	8.38170104172787	9.70527685350398	10.3940426474133	8.88792415367968	8.12229610830707	11.2927200299916	9.61953947547639	10.4348693530613	7.26717282711213	11.3430792117424
607	9.71553519236356	11.1700575734582	8.14103692234847	12.60372557675	8.56142562405542	10.5953002335262	8.80498121666529	11.9896607301861	10.7809677520299	10.849362769103	10.3000983751318	7.76314021938862
608	9.24172796318525	9.5836743388102	9.95714845236217	8.94997673816495	10.4813532903478	11.6752043613645	8.07206647083572	9.73936491169548	8.92214007447815	10.0595641611359	12.8297254680579	11.4523068227926
609	7.52941840998973	9.88630934768983	10.9369354213162	10.6284750176376	7.66346439508169	8.48095073106603	8.78033388739218	8.57317709709468	9.60358202072935	9.54043290023924	13.0118451075334	11.9539029411524
610	8.67576786464888	12.6764114543627	9.57506973785181	10.4825931345114	11.474084182495	10.0518863655708	11.7355059399316	10.5666827057969	7.97840793215518	10.6324596698448	11.4456758132123	10.1725153394471
611	6.80230615743636	10.175400049701	9.96083290865006	10.0192544218504	8.27751901812407	8.11998089676091	7.33535704588602	11.2613989059763	8.93600327607148	9.11415574300975	8.82637571395348	8.95406816647392
612	12.0471066652465	9.85091114265397	10.6907948070313	7.79157822269294	10.4927423695381	10.7802723408652	8.43666453028391	8.44940243634066	12.0598698577974	10.1992782866777	10.4732595710306	9.51365998129961
613	9.89132263360415	11.757259373952	9.15266921192751	7.31615146926047	11.5319803187237	10.3201146728742	10.1143342273854	9.21015216516628	11.4131108295351	8.66959062960064	8.05855452676093	9.92548369093773
614	9.57889572334516	9.93469759058361	8.68308594469672	10.3055076786721	9.1378767197117	8.89493274953046	9.93695098876942	9.36079056285427	9.16858171014627	9.52937958504741	7.63516433343868	11.439229933089
615	8.91013391551382	9.90526667321151	8.83090743035983	8.04569919847562	9.87397473835369	11.9007883017302	13.0070498026801	10.945732695245	10.0403883592089	9.47691894290728	7.75551942526059	7.9471933133136
616	6.60381862561744	9.99819907565879	10.2438531124318	8.65437090702111	8.42360746012811	9.91340908847409	10.7039997371711	10.2464316903979	10.5899902206967	9.68261029929143	9.68439718555701	10.4467684146066
617	10.4871894266079	10.4015354174168	8.26098998821718	11.6329503268311	12.7830601632239	8.38465583680588	9.77742793816462	8.81565577262443	12.9904616945673	9.21171092703165	8.02882038777147	9.28045167340774
618	12.8057715881939	10.778163998636	10.295816677143	8.31321812043154	9.2637688265818	9.96081307913263	11.7968182669349	10.800224081693	8.15189750917318	7.96138975398072	10.1707615805767	11.7115267957415
619	10.1513647486503	11.403904024718	9.4417870558249	12.828521397881	10.6195638749024	11.9083368878231	9.81549890240217	9.40523260176296	10.0227401549917	11.8549736262258	8.22902864247386	10.9426930021999
620	11.4316571904172	10.6327934132265	8.90543631246059	11.2120066304302	10.8810388374274	8.55581142527246	9.95192349530701	11.074046673647	9.94262495338379	11.8170101697688	8.60714093433067	9.9180695696866
621	8.36080283162695	11.5597564713947	12.0715126107848	8.34007195652999	9.86963952169192	8.72119768464674	9.57567430063865	11.1931317098652	7.84257185978804	8.77234435244148	9.59279856188134	10.7369400472801
622	9.16766764100122	10.3014675918383	9.07896038720964	9.20366774558751	9.43891790514412	10.2699034405476	9.42769482620625	10.0941073485339	8.38676639970765	7.90422082020361	8.8027451077457	9.77773184097822
623	9.34954949215911	9.85483982885229	10.0415094671114	9.34869874752164	9.14058394988495	10.3820063782898	9.91912293148118	6.93173771971868	10.5055953876442	9.91023975549711	9.26682297120781	8.48342624238507
624	9.60414492407782	9.65889357309427	11.7084803365528	9.93262495240563	10.8056165162621	9.9834472138109	10.8145745276433	10.2624060318267	10.7022835497407	9.93878525692008	9.3269007299437	10.1411479535418
625	11.6782415508534	8.86581549858939	12.1853463801975	11.4223151042218	9.07074641119159	9.32889335616667	11.6609166853058	8.25929187743547	7.57056661541911	10.2273937856364	8.4566656277801	7.74160678840518
626	9.44168028131432	10.8211225214188	8.65938873149252	11.1775679103535	7.58322805317569	8.73090949587034	9.96211780937614	11.2648002786933	11.3074012639987	12.1987088138067	9.60496898840747	9.67695590483118
627	9.12134911748439	11.1906317554258	11.4272546898704	10.1956215586469	9.33193143258216	7.24726673175952	10.8223585084023	9.73876306563907	10.7970090460711	10.795330284076	11.5976970162206	7.8003442624703
628	9.56560856737749	9.12332971994469	9.96115631715696	10.7546137001086	8.45635490444048	8.19556303329391	9.98232032032887	11.0625022366972	10.7435718017228	9.70950547154702	9.80962796350797	8.45207862238843
629	9.90492634027538	9.48937103825525	8.06149259587212	10.9324410858364	9.34352516183807	8.69746333588004	7.83919046881913	10.2966026585299	12.7790413938814	8.27740346776238	11.1205032427095	11.2627112197586
630	7.20312946145031	12.3750782473521	7.11815436871332	8.1371926521227	13.906609865261	9.25570363828662	11.2209828815375	8.12383644957163	9.96591064856115	7.09276761686315	10.711133476171	12.178243170632
631	8.96227271591831	11.8963598365742	11.7725634580813	12.6341193993362	8.27689799621019	8.66096763580459	6.94727721083875	11.4406764252546	9.97973064728084	10.4893110399233	8.76007180358778	10.5512165159766
632	11.1604329162322	11.0737271508362	12.6062360800352	9.97521428813327	10.8205664517995	10.0972250153488	9.89182766028631	9.69321761735314	9.09961481556345	10.4021853276605	9.67961197896921	7.60225745104223
633	9.98312626434041	10.4443264953375	12.7378351237324	10.3883887246405	9.06164828314165	11.5882973721489	10.2754094526076	9.35810203497432	11.3582958822142	11.486713514114	10.7473843239812	8.89594160957335
634	12.1695157037935	10.982373579484	9.01771732538293	9.10020062762077	9.82507276537194	9.62802104464235	10.8038060632095	8.03945562075395	9.6623025732342	11.8133263445481	11.5839014202093	10.6933738158081
635	9.7223269625722	7.49438694349597	10.9039715823869	11.8151610882464	11.8356445420199	9.89730346941122	9.24261733614394	8.3793694758727	8.4196449785379	12.8398324755945	5.88521485775177	11.8044728763446
636	10.5561018899792	10.3734650838992	11.4859753489993	8.95703701612081	9.42294455393725	11.6319267547769	7.51016195041616	9.21865640194742	11.396717558986	8.35852837564313	11.3090227188994	9.02884386594499
637	9.43690379138007	8.98535686264896	9.43042015244717	10.7892646581516	9.89795903842855	9.87246539458083	9.48360862777042	9.25556606463858	11.4334766812996	10.5732560536447	9.5450269736837	11.3090442586853
638	12.0678940048988	9.63895228574562	8.47335868514433	11.2947548083729	10.2329579820934	6.77707166642641	9.73427228274742	12.7184854670602	10.6490967309312	9.90355947209478	7.77396656592092	9.71251651317525
639	9.26131126718267	10.136993377182	9.31836411940943	10.0443362971069	10.8036540181026	11.3872628342724	10.361284895662	10.4362631905205	8.62455111559224	9.29211219732431	11.1679039949486	9.62848042346105
640	11.9551926743129	7.62324899774325	10.3406427588204	7.95888747691832	8.44914666955904	8.78486080467306	11.0759092346689	7.59745576066544	7.42011181371663	9.04542132519591	8.31578741534997	10.7069177714617
641	9.95359403537105	11.628497463198	10.8635053411153	11.9594353980358	10.4095798861148	8.13942099525167	9.04903870151148	9.29959767355837	8.80216957414702	9.23987907809574	9.27937153216013	11.1313680748752
642	10.1872897808092	9.84998985108395	8.36090980705529	10.266552978875	9.53883048354823	9.10336599824933	10.211540173948	7.57274413766708	9.39513638270905	9.18881779628098	10.8246488522715	10.7058645977229
643	11.302879178245	10.9001504441441	9.85056974465158	8.2703731444119	7.98903281470454	11.1193080256546	11.4796991060132	8.458198263186	12.0139364939931	9.967131164822	10.3091888471155	10.7008988527696
644	11.4694204543287	8.80681661454808	9.70965891355632	10.624221965484	10.8060288424021	10.3376089830758	11.4149472306707	8.22831658032609	9.99434419839677	9.25293616777933	9.92356145810664	10.3035212406902
645	8.65855716397778	11.1587697463351	9.77690640498254	11.0065702906819	9.02463787738407	9.97077590594079	8.21977432519065	9.56807462954078	11.1630288719771	12.0665160474822	9.55249200813303	7.85520110569103
646	10.6566667005693	9.77987746522752	11.6251606618096	10.5805215097889	8.53332912461899	9.10030942887885	8.68532984550007	9.9549154493322	10.2599978664037	11.5020704836661	12.5443809564465	11.5927339388113
647	8.69325146568008	10.7501495515347	9.67589555326996	10.6906809206737	9.64186254217514	9.54921776127697	11.2346503497875	12.1100376653633	10.1321348592264	11.2358927398029	11.6031152856772	11.1644424105837
648	10.5898663084432	10.1107827725805	11.6640363385356	10.9638307085417	8.86199179354076	10.4887489948427	10.7174631449337	8.64842012785587	10.274147326046	9.42644229077373	10.5562137030358	8.5193914287854
649	12.2054492978744	11.2678985326658	10.3862044193201	10.1293165082314	10.8747124574824	8.70323220959343	12.5881387096376	8.72806391104545	10.5807215946574	11.5466939514824	11.0888419502844	12.4405365758994
650	12.4588083551673	9.67878407497616	10.0888754266564	8.25315277016566	9.85733202200855	10.0108275808017	10.4017302785754	8.79796142678635	10.4543705736713	9.24392496577967	9.20110059824925	10.3884118635409
651	12.3183215409166	10.8544613930474	8.58890367108623	11.8333528373058	10.9870746024559	13.8285421376349	11.3858675931093	11.2638590899904	9.55420269230575	8.36424026674965	11.156019644696	8.44473526758993
652	9.88125006847095	10.6800842814598	7.11877358518813	10.00909559946	12.5636026276267	11.222553136414	9.99751102769765	9.62231053663024	11.2052123555084	11.8791495833337	10.9530820259818	8.47746865664601
653	9.54524816017403	10.7352017114787	12.9875908283029	11.7407551452767	10.1164613435689	9.69639768703294	9.86300586211861	9.82938551274663	9.17918725431089	9.11290501633177	12.5607270020147	9.47261020865749
654	11.3051389878269	12.2064640276131	9.27057711476957	11.4191433500796	9.25572131893374	10.175040761358	8.45518947694186	9.59217063588445	8.79233190960419	7.41089051484435	7.82011977043288	9.97574373008111
655	10.1755278276096	11.3399847892713	10.253275880885	10.5624182782137	8.87350753639149	9.33254278009759	11.0809712433846	11.6247638752473	10.0095664521937	9.91520610731748	11.3797845815942	9.47755157837365
656	10.9032578492232	8.95398541760618	9.20805502747206	9.70008238441546	8.10782451181137	9.57313641055348	10.4481002802909	11.426448551821	11.6889291835149	10.6289499384543	12.9719372373652	8.77967218349641
657	11.5964875561777	10.7044293166554	10.5438221853253	8.64855948048135	11.1566852913368	9.01837597246964	13.5745687159066	13.9326813580335	14.1616512271176	11.8317930882853	15.3991690820033	12.949678319276
658	6.31065233006585	10.2516520487171	7.81162679588801	9.68219975113956	9.40756210182987	6.71811940839551	8.79816769095566	9.28407121836504	12.0550124759828	11.0139924636386	8.4065923832772	11.2511313492835
659	11.9033258231096	10.2045414576932	12.1360617589087	7.01791983014816	9.18247879287415	10.9768507498942	8.29844201460017	10.5251781673028	8.93804292903741	8.89887041611622	9.81043633687679	9.38231717799296
660	11.4696013139462	8.95448042916869	9.18922098355525	10.20170708329	10.5502207711328	12.683952423867	10.0185182165193	10.6122931454847	10.5134554166427	8.50599432396029	10.4496005192695	9.63004207027058
661	10.7307044815197	7.17450351522909	10.5243048746385	10.740347851099	10.0777591561713	10.6244729740347	8.76213104969226	9.19992214212748	8.47254957952014	9.21937868221834	9.95026962175744	9.45490212440689
662	10.1926567807369	9.89039027195962	9.25047337693684	8.44826228333567	11.3434168680043	8.73613313684958	9.49870486773323	9.89229820019699	9.26652752738386	10.3181542542849	9.41293501697611	10.5609021439488
663	11.8213777054363	8.9864992820033	10.3224178116369	8.68400925663972	10.7536482151535	8.62481700881424	11.0803540621235	9.69554517223439	11.2466712690428	12.3491162653681	8.18480142790271	11.7571030750427
664	10.3504834781749	10.6882969034526	8.76130778655176	12.0002467365865	8.66790964781058	9.90572842267602	11.1123529743253	9.6076659109902	10.7360443673652	8.27866951180943	11.3803453101816	10.4326794182773
665	10.9608948410863	8.47619156509195	10.2910031549998	11.378433311148	10.8369442292093	9.01830399948102	11.7730139794905	13.1894502761239	12.5507633143479	10.9857685670959	7.26040555513373	9.13982208857223
666	10.3281230067362	8.89561473205119	12.6898886743502	10.1028403576089	9.19155653675872	11.3897969119418	13.5745687159066	13.9326813580335	14.1616512271176	11.8317930882853	15.3991690820033	12.949678319276
667	12.0898359589424	11.3803122369239	6.68524406639109	12.7159466037806	10.7050880549657	8.57746216372925	8.70559739200338	12.9877911887735	9.11106542427305	13.0959121652112	7.28612779522783	9.78959005080295
668	8.92300259221279	9.02721017228626	8.65130506278471	9.31526223753767	11.3589663741627	11.2779781189141	10.4842598480099	8.61395280825317	11.8152071632365	10.9470682883951	8.54397498153598	10.8208515426751
669	9.00702446028374	10.4834156111416	10.0207206161888	8.74792280733433	11.7721699546071	10.1564817547836	10.3591333828577	7.75440886821586	10.4459767995939	9.11413506688908	9.56392969619645	9.42762215405737
670	9.79409847392117	8.90702835326834	8.33250148661088	10.7345077459319	9.86680880423122	10.1622284274725	10.9738669416643	10.622235169177	12.8500632674193	9.84252759060952	10.6340671565005	10.7617643931953
671	10.056264064966	10.5017162955825	11.8893648252053	10.810279033951	10.6283628939336	10.7045242449901	10.314041246184	10.3683373967536	10.1689811579729	9.86211817493357	9.03872537987038	9.28743030814684
672	9.79365152663302	11.4479575980844	12.1293312982459	8.11053277854351	13.4454939115203	9.89418164515909	8.71271605752096	12.8619004865423	8.35901342589066	10.1862383333768	10.9285779713822	10.7772287984102
673	10.1978496779044	10.6844457125809	10.9214485793852	8.24027241557404	9.91776926217169	10.5925152042211	9.11477700604706	9.36914327745792	11.2938396119643	6.78600049542747	9.90730286410495	11.4302585676422
674	11.5369222760016	9.91521150277051	11.4441818450818	11.9994410681027	8.08709056038857	9.93961813691309	10.7123819018885	10.4409463539866	8.2826925021324	11.6091561735466	11.8108232484724	10.1383252876401
675	10.8542816818834	10.487778670293	9.53294306773071	8.48577391823755	8.82442836569	9.84173596245838	8.20836133858668	8.11077159926126	11.311750523873	11.8874214729008	9.93964566096581	10.4252588186127
676	10.0778976822414	9.50540335251918	9.80366957763914	10.4424196455377	9.4410166869458	10.6241351357432	12.7419574436752	12.4225731355679	11.9268331973826	9.04613169583512	9.2744260161805	10.5195159824023
677	8.14117674663891	10.5797383599412	10.7821582061148	10.8832383824072	10.2326460054247	8.4697916741429	8.94599879128067	9.17848472624514	11.6746988048599	9.81873220103272	10.3363609679672	10.3166670761357
678	8.81127200079882	11.1583665307204	8.55451699575607	8.80502033504218	11.6123276558017	10.7600506530451	11.3773883144829	8.4785070547139	9.30198278332462	10.9147765121245	10.2078075024954	9.03766310067138
679	9.56590247446545	10.5188495505768	8.79634594091267	9.68783937068574	9.93739809190306	9.69840530123266	9.60364739867006	10.7301382502539	9.83413532331419	9.3564218255157	10.2169199080604	8.70727224722302
680	9.95567753319849	12.3620588064118	12.2366788788024	11.6411598868899	9.4324127600527	8.442479460396	11.3141323265322	9.28098406442147	8.80833173754915	9.97899260359478	12.2759673048402	6.62938784035608
681	10.4592357428911	10.3275264590792	10.607323717289	9.9066341388811	10.6642261323837	9.73414331597786	9.72613943093693	12.1816762166738	11.8007709849923	12.8458713701266	12.8041137420768	10.8277159529518
682	11.5747562364497	9.59809504623489	10.3903528747323	12.2132974715663	9.38705207373922	11.9922568122059	8.57843015540777	10.1644017933357	6.84739744797661	9.114193739239	10.3129792933449	9.10210554292721
683	10.9131069129939	8.19879336885543	10.9113519929641	9.83852516519673	9.01827203756994	12.8463442082483	9.0093534893564	12.254915380872	10.1987092791923	8.86974929708527	8.37323320643329	9.28519545089035
684	10.8705581164168	9.15654062793906	10.2264359957916	11.1459951587944	9.93821887187991	10.9833942495885	11.5740536648442	7.82435538715826	11.8177100822397	9.03048769099566	9.66851532398008	10.5792024792051
685	8.61010536068144	10.3463145707825	11.157534366154	9.64641167375108	10.905059716522	11.330627268668	8.51783783467606	9.64971814287783	7.87741496233438	10.7463178390208	11.4274056455317	8.13072391864492
686	13.0414525199475	10.2253472057721	11.4566169561996	9.94376128214799	10.496328386496	12.0502267015968	10.7626390463708	11.3961670718163	9.06219652567033	9.06756106761866	11.0100433710104	9.98526698544496
687	9.42678406546782	13.6000872508801	9.73980884541389	11.8144482819583	10.0171081079707	10.8199838587279	12.1103486914743	12.5169311035802	9.30927881414218	11.1492330933372	10.8351804136731	8.36959187111042
688	12.0303016811732	10.2331765975249	7.30536347222727	10.0735726741392	11.7804477607031	10.9871133670418	11.7396330826536	10.1484143821538	10.610491751984	7.55187614039535	9.51568300575662	10.1013444489075
689	10.3115245063964	11.2383937636038	10.1623432320335	8.8322743796429	10.6557732044348	12.8547774079806	10.3653700845449	10.9221739172573	9.20578444320182	9.59431939222809	11.8083068327081	9.03141568067065
690	8.28341679124238	9.66895069673952	10.3093866040486	10.1512246202325	10.5523804156711	7.84572674142753	8.97411902911316	9.86703163787588	11.4590307833252	7.6385518978103	9.85994585287822	10.5017011773368
691	8.46876191480444	10.2304912785231	9.50905089665213	6.94741402965072	9.88402665560322	10.3879656082556	9.552879596729	11.3967807193977	9.04074365430554	10.3631970266464	9.72383597203938	12.2900265259362
692	9.31772413616683	8.06358038816065	10.5257026671966	10.9727909912063	10.6341328269858	7.78241831486426	7.99053645074854	10.1118328079071	8.73471177639028	8.79609432110256	12.4205701514201	11.5413017473678
693	11.2419734682582	9.18629381312002	9.07799167475024	10.2237698499011	12.1740072498479	10.2131971543697	9.81125824792493	11.2993904071634	10.9328643275632	9.63155938912277	10.4454955477954	11.1186387427717
694	10.0999238540191	7.78074011084965	8.82313942548577	7.81407361430898	11.7003657479283	10.0159628781292	11.1106622210282	10.2647093136046	10.278881091628	9.46182952690281	12.0439524892652	10.5631387313255
695	9.54542022061677	9.92263571840279	12.5742273287501	9.51950234709511	10.2143378135308	10.9775087437446	8.65729440925476	8.82714477203394	9.41068789876177	10.0692847889572	9.81611662493283	9.98743330846155
696	9.04986201537075	11.0582560654613	11.1440298090146	7.84767352918807	11.3181863360185	8.95205103000038	9.37624310360303	9.99956718335054	10.1044393921115	9.26716115819938	9.61638302456581	10.2541092773066
697	11.2444522033669	7.38761384773815	10.0494030506786	8.01950902300198	9.3842400638261	10.6141354230784	12.2280493041507	9.58740696792689	10.0303299035659	9.80213173508606	11.1807150864875	10.2380011750938
698	9.222331030073	9.46808950946244	10.2857935928145	8.83223075046717	9.15295287920305	10.207431188195	9.75486766049434	8.57405935872163	9.83040432736171	10.9569403629438	9.21714055311395	9.19812113085101
699	8.97087957998062	11.5925918913019	10.4078762199339	10.635939738869	8.07873994809518	9.4099733653194	13.5745687159066	13.9326813580335	14.1616512271176	11.8317930882853	15.3991690820033	12.949678319276
700	10.9998276107884	9.38496592981764	8.9420745830961	8.87420336371591	9.12924173142721	10.1828307461955	10.4433340294123	10.2118944757973	11.6572803081211	8.78829629706074	9.40749475952095	10.8054319702337
701	5.9372868914058	10.7721103699906	8.17666945318268	9.10849169296727	12.1056532249818	10.0394782387753	7.62234950461867	8.64633190796162	12.0773937384298	11.5750736254285	9.5221949960679	9.46998707466417
702	8.73643184864208	11.399222854765	8.97793286869454	9.94375316354678	11.2965954778259	9.59736397668873	8.79334779902781	8.35267612453765	11.0881173986774	8.91911269697823	9.73734862801273	8.56521372681896
703	9.23297291093658	11.2848201657992	8.37185884535322	10.4713626293553	8.89408320914722	10.4756245733787	8.55254989118941	9.24529179972658	9.20657466511388	13.1221104266311	10.3103489307805	9.3865480690445
704	9.26062460578776	13.2703471755303	9.84652149471337	12.4611053837352	10.2480883490969	8.30246185608638	8.58903861487973	8.94765969681609	11.317157841423	8.00153880953333	7.34926701078205	10.6971352431704
705	12.2895502290832	11.6380116888334	9.76496088643881	9.38065462542532	7.77894822618603	8.63774825184995	10.4524388138403	12.1770440958511	10.6903469851674	10.1238454973926	9.35965509128802	10.1650976611624
706	11.7898588973829	9.31786130598459	9.15653967296839	9.26070849012706	9.50293060577216	11.2709888321731	10.6476817493434	10.4141732113675	12.1199068153924	10.1098449405264	11.7505386055292	11.4668183980023
707	9.80922504525038	10.211151645456	9.0892369037351	11.5574829407784	9.08895911839625	11.3553764782757	11.1574479501283	11.278569064187	10.863509539917	7.48889710345066	11.3948952865195	9.06057095203247
708	7.66430988442537	9.97349768127355	9.08815046917496	10.8573230440655	10.8174317489439	10.6957870457757	11.3305099178527	10.5930433211398	7.22977100224165	10.5220760594979	11.3197002971096	11.2794310169444
709	8.79009080395916	9.84103018244765	9.35806581886357	10.2501143033018	6.1689418540865	9.51394985066069	8.19957694778581	10.3642986404775	9.43989637219051	10.9573233695292	9.871409555823	9.63925194240228
710	11.7378140547828	11.6139733118606	9.68059305195188	11.980207338099	13.7010618843708	9.19139260987928	8.71775064358387	11.0445980652427	10.8182628156036	13.3407171723222	9.03599533592402	10.7372763116395
711	11.2113731701329	10.6131143106713	9.33240244032554	7.58731789544043	9.10275771303018	9.47093756015338	9.1148079306917	12.8684992344899	12.1418277256314	10.5164752482364	8.03533030770932	8.41561840604511
712	10.6990096090507	8.53770048261668	10.2956170839199	10.9933098637142	9.70448616612612	9.26653950841282	8.37633834345795	9.78265015847847	11.241212465888	9.12744632942374	9.38977740222419	8.96652591701464
713	8.90671707151817	8.1209446988033	9.72623646887864	7.9802996292032	10.0156182012194	10.672780038638	12.0320264151309	10.2273992205072	8.66532323859652	9.81921160820855	10.7772292151747	8.44485125478357
714	10.4089926031892	12.1382152334756	10.2325116185676	10.6879557206378	10.3080549665576	10.8454132213651	9.09595138730324	10.8093237210739	9.29323755869201	10.9449262007103	9.06882037770567	10.1926895659292
715	9.68730247063057	10.0337168640568	9.42687535867432	10.1752528441535	9.1750349872224	9.28179579383486	11.4773113699403	9.98172873192243	9.38729470808453	9.40701944673017	12.1296132701806	12.0205529962718
716	10.6725562285354	9.3837114540487	8.55522438238805	10.6939225032038	10.0343817222372	11.3555419683945	7.39506557387931	10.4620921906138	8.74272817779532	9.96413922629555	9.24652457678044	9.67436798119683
717	8.94518139436191	10.1894608524908	9.48416867907887	10.4172394558955	6.93775700966858	8.58635772169889	10.9330157717922	11.6729179419757	10.3893774112766	10.2706469486141	10.5002318209684	8.36252786375255
718	9.51034740891181	9.62121828331421	12.0823600003577	9.00113802667685	7.23175400635626	10.0843256973208	10.6110300899628	9.57476920902208	8.53221033747886	10.3196540842778	10.1997082907974	9.32851038923118
719	11.3248602007124	9.30521911357165	11.875859793076	11.2507215744652	11.4510790617051	11.0783840804523	12.8307149878672	10.1833246106875	8.93471289684498	11.0425564557585	11.3422419324648	11.2413009477083
720	10.4648890112621	10.8340854307929	8.6338084607908	8.5136182104568	9.53386902437586	6.66508407720953	9.43125733425651	9.76931480391841	9.49283245738382	9.61513292500672	9.58500174775384	9.81879777698385
721	8.9911587206981	9.89829257742138	10.6820507290216	10.0085386078398	9.81838124674984	12.3189631535062	11.2671781359233	11.4448248477935	11.6308741365732	10.1204461198956	9.13472094842717	10.2701216017615
722	9.49272293028731	11.1113566296217	7.89170588704555	10.2314404251385	11.3735465723821	8.54033800597093	7.61411318171552	9.54504564837818	9.64451639886409	11.1075521521576	9.41733815003174	7.94247791993751
723	10.0952369176961	10.7816859588911	8.85299208180103	9.01731413053335	11.0067260518044	12.131203715638	9.01900545740974	8.52691670327286	8.4643767336454	11.2618987736274	10.4590602524643	9.8209853381389
724	9.16212202622981	12.5891299413009	10.0145870107885	10.7937720440333	10.8089287680422	10.1773805511884	10.5069742910107	12.1922540523777	10.3379078335769	9.01953819026811	10.8249255396104	12.2541956002142
725	11.9491585459027	7.00999962499027	10.9795129788775	10.1307109035154	11.0747159606011	10.3619014800961	9.96092232431329	9.68694422823337	9.64750399657207	9.92010421388283	10.1149819675338	10.0819733454375
726	8.97482895323558	9.00320263627702	10.4658895098564	8.83540832223998	10.7515579715954	11.8919207448221	9.22961976217589	7.42214131424513	10.2712553381193	9.0638734037419	8.94591795488498	11.2357268260773
727	11.580030104936	10.8132929658303	11.331700449707	11.0117716544003	9.19477346914481	10.8489549169252	11.1974246373254	8.70394004739435	11.2260242601817	9.89574551007452	9.32300176052811	8.9466402517854
728	8.47076268534187	10.5630323435004	13.1919343128156	8.69143494615264	10.5916721291918	9.70368770486276	10.0046207200569	11.3105451127176	10.063070364851	12.2547519482657	8.57563609026606	9.84038153960708
729	9.51154960385908	11.305396932297	11.1145425642161	10.8825100563735	11.838815323422	11.4065116351028	12.664752669183	9.35771288068284	10.48575573993	9.36576772839148	9.57587381888034	9.70936021492277
730	7.77563255293313	9.56495201964147	10.5145484053166	7.72885576773657	9.82775267100035	7.31539244568441	7.66294158411755	9.68007308105172	9.438564179448	10.9412392404803	9.9197760726372	10.3913895438534
731	9.30837577100468	11.637545820534	10.6374934910255	11.3186788324048	8.63378465276965	9.00494452969103	7.49293176849693	10.9177469275591	10.9970791441425	11.9698909889846	10.9513934366421	10.3281900816329
732	10.301699785819	9.04768241707014	10.0771420060773	9.22559801847316	9.43470827886795	8.78193046469888	11.4834480626608	8.771119289655	10.150006195734	9.77340013758825	10.8122142434497	9.862128651518
733	10.1845846587824	8.75971325928388	9.75912627341098	10.6649092990363	11.5033469397335	7.59406616249894	11.0723661419356	12.1223780119415	13.0548811232853	9.21642007913166	8.69333681990622	10.3668013838126
734	8.90832998047902	10.4180292971373	9.23768470529374	9.83477270718966	8.03102309363162	10.7859156554543	13.5745687159066	13.9326813580335	14.1616512271176	11.8317930882853	15.3991690820033	12.949678319276
735	10.7551637555661	9.38068983556691	10.8551639531706	8.6010744100684	12.1014213531928	10.0435574854597	10.1647909000864	9.44826035400273	10.4331058052458	9.46555194840241	9.59093881033855	9.78123439944087
736	10.9002125155337	10.716048306066	11.2653635889218	11.023800456049	11.0566098755666	13.0834467777938	10.990092069306	9.66705608576317	7.75919513521973	8.85851865388917	9.72783874813699	8.73549470884921
737	10.8400445901392	10.1335464979939	10.1850770656254	7.65421856270937	8.57345667145738	9.74952386126061	9.692115725209	10.1739740892007	9.88386421456853	10.0656515214856	10.1595784831998	10.0982251584873
738	10.4521737346052	9.6650150976529	10.2431133878479	11.0369844591899	12.8405901077823	11.7907618231287	11.476731706538	10.7887423821127	11.3572099481831	10.8654445621547	7.13678247436301	11.1015599015145
739	9.75489585843831	9.21160277493588	11.43318250118	10.4818721616176	11.7280072370882	9.62881111475692	7.00607835591075	8.54341995486003	8.78990052228969	9.02340621987195	10.5044650075842	11.0977838213077
740	10.46964779574	8.27773555289946	9.77378363840354	12.3340926971155	9.83645300837646	10.7193866758741	10.573651526819	10.766090321578	13.3407394421512	8.56991859619046	9.75383933748067	10.7719383024906
741	9.05736035393158	11.8790494909056	9.73160501476194	10.3537248750222	9.05229425524662	11.7183610321133	9.91312729159443	9.97802287562475	10.2590427588149	9.87217401332239	8.77522834091623	10.0320314573118
742	11.0803723518942	9.85968892177425	8.3063318906169	10.4879695589026	8.94154540988486	9.55529058764706	12.2951456339871	8.15270942825726	8.53765403279234	10.0013500734957	9.30879601478003	10.2191985968503
743	9.20091276958292	11.153337459497	9.33260074097388	9.81160172618527	8.69603275770467	9.17921745160597	10.069289959225	9.18021175152593	9.85287056131005	10.8034153297747	12.751005555823	8.50760926310613
744	8.37494723764939	10.9109054087195	9.80808787076652	9.49525162350126	13.2283127598259	11.1095864550909	8.74226619522959	8.1004511597624	12.3814619546983	11.0470780232135	9.44778862211807	7.01702774042999
745	12.855276734885	10.3498723206509	9.99566658382899	9.68788552448638	9.35976568175937	10.3828900445478	13.5745687159066	13.9326813580335	14.1616512271176	11.8317930882853	15.3991690820033	12.949678319276
746	11.8076613326375	8.49981654912672	11.4090205250619	10.3007506431431	9.84082740165105	11.2535052851926	9.39234103130262	9.65462447369012	12.804763411947	10.9597902664566	10.9401149839236	10.1899233155881
747	9.01119911136364	9.25107382432064	10.8550131206186	8.88487217544863	10.5596277881843	8.93000535750057	11.7888440114237	9.94126078991744	7.12126104477126	12.1767119821797	10.9551487452912	9.66011694783951
748	12.2958453663837	9.56220661981536	9.51323124722962	10.64793048424	8.70594818705975	9.67051560076667	9.91146821743847	7.82197318280769	8.54486567407432	11.8890622741632	10.7743755633483	8.21767408069112
749	10.6077469067768	10.8491479922864	8.85840454193334	11.6772234631443	9.54495850716446	8.08897694126669	9.69363934231703	11.4329463787521	8.75489663396162	8.94198716486962	9.07907481855346	12.448444761788
750	10.9959470372071	10.3368242220458	13.2681160437763	10.603583919285	8.67050440019884	11.1388664038615	11.6284654618038	12.3082661357105	12.4741198636467	9.81558323492804	10.2652057866513	10.1211082205877
751	9.82077515386578	7.63528175466278	10.8528422817168	9.5669134002855	9.82360241547089	9.59174065894465	9.86600471223501	9.5655434925374	7.96371873230228	11.3519004483188	11.4308001920593	10.3786145694255
752	9.31493135844105	9.39725423926324	12.5886604995084	10.6103485317101	11.7176189284427	8.90693619312426	8.04980404707296	10.3213309384868	10.7037459929879	8.95413675768517	7.62784079898764	10.0520876083629
753	8.4990751829792	10.2629599099479	10.2681380290439	9.04461720971131	8.55435121825418	11.2771495652324	8.80502347573758	9.01488990289972	9.93542186154414	8.66926079607772	10.096001423679	11.1705628862929
754	9.97793673754668	9.91080830870268	9.672026913691	11.124704859214	11.0657351882937	9.90388031980648	13.5745687159066	13.9326813580335	14.1616512271176	11.8317930882853	15.3991690820033	12.949678319276
755	8.47025333475686	12.5664406806516	9.86660212313589	12.3338133361541	8.92854676341479	9.42493079729574	11.3780290485483	11.0464581182568	11.3761943157179	9.3867840360758	9.90597780461429	9.57933055422078
756	9.56855968880353	11.3043748634017	10.0847292667903	10.235086997445	11.7084958264644	10.8035448832667	9.49452132540094	11.7626807264023	9.47933742451318	8.43313518004856	11.4559053505744	8.4667156120939
757	12.035130541956	9.94311953751857	10.8370365094611	8.26990934705499	8.64868178204257	9.58800917479389	8.56416954335537	9.76318191613137	10.0013124546698	9.6839334267902	10.8111886502031	8.79167300051047
758	9.74005061986401	9.94305239212206	10.2444463396416	7.70701844987577	10.0642162105598	10.7316344426	10.9441438674468	8.15379251818878	12.3153021258016	10.0399144410387	10.7653519624808	8.47277381662958
759	10.6835733044374	9.31562387801934	9.30739146739482	10.4886676101919	9.87204990198877	9.79947351116628	10.1142610607204	9.31985732926871	9.33291453773441	9.97837558708163	9.35625650705431	10.9016899581369
760	10.1929959678244	11.4245934062144	9.48444206377867	10.1269805221563	8.42549515538915	10.1661370658782	13.5745687159066	13.9326813580335	14.1616512271176	11.8317930882853	15.3991690820033	12.949678319276
761	8.70099241721545	10.0432399238856	8.07567042999261	10.352023459263	11.0288122226502	11.1708802956571	9.42144709430391	10.33578050139	8.39744740562071	8.8315196473835	9.85757394138245	9.9742168393136
762	10.7016668730004	7.24234865889122	9.50949111229333	10.2010601100423	11.0145958545007	11.4812782610115	13.5745687159066	13.9326813580335	14.1616512271176	11.8317930882853	15.3991690820033	12.949678319276
763	9.06197148883776	8.80918224250644	11.6595642972061	9.32093331517554	11.4984153340409	11.7920563401468	13.40426966595	7.74093575929795	11.0446071281667	9.93198102634421	9.5504252403396	8.58426712280304
764	11.1802937014711	9.49519569189244	10.3841143374297	10.3687373933882	9.57275602489996	12.9160436270278	13.5745687159066	13.9326813580335	14.1616512271176	11.8317930882853	15.3991690820033	12.949678319276
765	11.398557063396	9.75595930604538	8.49150051875296	10.17165493034	10.6683973620579	8.60180024322814	10.7746183450899	11.4763613237694	10.1288483967849	10.3574104516088	9.06495078569723	11.366638746924
766	10.9928220621082	10.8290652647519	8.70393656876476	9.89607018196674	10.5208059822866	9.73790456608846	10.9791031234794	10.8005593066158	12.09277157019	9.49399666711173	10.4921234755016	10.6319002276187
767	9.14799898940724	7.89434170075554	7.16793632979921	9.2185052571515	11.1484058084069	11.3314706835856	9.85057496956351	10.0589627617541	10.5795397709684	7.91304201780646	8.59248033215737	10.0267427835776
768	11.754458930899	9.70618647867707	9.00713216822023	9.93108738936343	10.0579716553971	11.1004853569977	8.52316677821947	10.8544168460373	7.68761552738551	11.3536653612702	8.74164792622718	9.57819190441821
769	9.42972022008374	10.9928227713796	8.19058722628714	11.1577757753313	12.7690673933063	10.8554925542166	10.3087566505002	9.85154775490319	10.2295603527798	9.74465632954672	9.32500487056244	8.29146711384801
770	11.4785687349318	10.5577674597074	9.87022399626565	9.34538972488006	10.1979708346379	12.7512961585441	11.9733288510139	13.3612389705995	8.91541509346055	9.06406559336598	11.4515924918527	9.67125408787799
771	10.6664580209189	11.3134813996223	9.3613449797847	8.83683802783546	9.38784166285423	10.4377205282185	12.2209107520248	11.6681346424431	8.24661754765866	10.2154605078253	8.96190057423063	8.25690195892075
772	10.3518603628229	10.6272493691942	9.51649053064859	8.82429778100443	11.5442562967019	10.2989088241762	9.43926365985611	10.2660959411214	10.7764700008468	8.70046359628811	11.6960197406814	6.10328631074122
773	8.17825151224609	9.34316150781333	9.53260084573773	10.9672096720123	8.44606782734774	10.8433696235928	12.5769065287405	7.80390057014995	9.49176398727678	9.88718992636508	7.74646877687277	10.5902014539713
774	9.19248927542798	9.28610952925828	11.4428954070331	9.79293594721363	10.6830620604776	9.62265847557505	9.32634748590961	8.82389145731983	7.99199892772972	11.1704937631145	8.44822453039069	11.8981503254004
775	11.2402577772985	12.2768155098938	10.3132234747635	10.2849154490078	8.26029434897669	10.6553459210903	13.5745687159066	13.9326813580335	14.1616512271176	11.8317930882853	15.3991690820033	12.949678319276
776	8.48143769463522	8.63528774557261	9.60515093857472	11.8102742151443	9.29258914695577	10.362439650645	13.2686633371748	9.02544598448915	9.05302075503807	9.71590139860912	9.9449269594372	10.7523071822859
777	9.35724953009342	9.78724729408374	9.44044768087872	11.5192050211161	8.53129930445685	11.2131182864049	9.54651170943613	10.3562866625243	9.74408705332187	11.695754968038	11.5366012323319	8.69457509422209
778	9.64659869263962	9.80299004811562	10.7918278040033	8.30423585027268	9.52131332572836	8.87681518787501	7.57259825791154	8.49206102744838	6.54179619225533	9.86497878534069	7.93726034744211	9.72225219438513
779	9.14328306146485	9.69754096106639	10.3174861305134	11.451872030461	10.4246264597237	10.4858556417135	10.1417672353039	8.07243154625508	8.56774735220332	11.2245551164897	7.80025435660439	8.99460846122258
780	10.0121956049834	8.9867135917721	9.29777897619541	8.12090724780084	9.97196355156225	10.6565318087231	12.4137579339799	9.54388057258083	10.9113052723547	11.6451418103573	8.02784528846279	9.19452755612299
781	9.33454110270144	9.06020037968966	10.0818643706683	9.65526236801708	10.1241916174775	8.55188815008116	7.1336849559836	9.18293086627336	9.11609152474196	11.1142969639112	9.76732550162501	10.2085664909957
782	11.6471658496131	9.04458963390795	11.159013937376	10.0992870249085	7.23489504658563	12.4369499375279	7.88044618164083	13.2469565589587	10.7246109230534	9.72083819021209	11.0797066652577	10.3559547435967
783	9.61715143576763	5.33650965267884	12.6091496184835	11.6483706830628	11.4710160797669	12.207013552309	9.15582466574657	11.5459476504203	9.9696381607233	11.6658816958896	7.78856160796954	11.2529912536136
784	8.92914901571885	8.87198006463725	8.30626657629305	9.63604946764522	8.23621949285391	12.1079550141252	9.21186392131247	12.4222182240951	10.912929783978	11.70062847995	11.1726540415749	8.22869069603635
785	13.3059389351171	10.1488160827466	12.5851136509009	11.0841609350262	8.4023371267235	13.0934644471765	9.735786955633	11.1622815200749	9.70893735329329	7.60674634358238	11.8074482928194	9.64745845520396
786	9.89441396697609	9.86304388093184	9.16279126875862	8.43722850896492	11.0678835998339	13.0751281249628	8.23443809379456	7.48792439910372	8.82575567297982	10.0996252842154	9.70777707911535	12.8345662808762
787	11.6811172761999	10.9694427571543	9.14184385443401	10.0546385031421	8.87050752159442	10.4092874972161	10.5360003598853	8.89646515874065	10.4749565963846	12.0469513577063	9.43611304394235	10.1047489086477
788	10.6001615002872	10.0910205785401	10.7741365391514	10.6342367766763	9.06541144717964	11.8760501977067	12.7666135140521	9.29203100000089	11.2821637733192	8.58939983216831	11.6364371331794	9.95634646711567
789	7.22953743436245	10.6724584545346	9.89260150805164	6.20315737535355	9.50487429075981	10.5033333091826	8.88670775610673	11.0721873467352	8.44590294454653	9.80475253925353	6.83512501149199	9.59010144493491
790	10.0685613369621	8.39747246548043	10.1294316018164	8.66101275684268	8.43256822691159	11.0918847155421	9.63629160542482	10.9202387626331	10.211613727932	11.0023172198898	10.698668634767	9.98143982177224
791	9.61355419147137	11.5041876982289	8.55616915166362	11.7754812406542	7.57886331961993	11.9451628625605	10.962983862724	11.3952111661289	12.0362986467632	8.30877457720502	10.2092765158423	7.40960310305041
792	8.90018238859903	10.5612696026536	7.70671999157268	9.68164818442954	10.0806517240796	11.5997705462441	13.5745687159066	13.9326813580335	14.1616512271176	11.8317930882853	15.3991690820033	12.949678319276
793	11.1004246688754	12.2112023171227	9.92218967551661	9.21399298623643	9.63491486516297	10.7742103763949	10.8530491310733	10.0146536980846	8.73668216454841	9.9996150602268	9.44137605453485	10.8108139755921
794	11.0134513446912	10.1109681939856	11.2443457465904	9.98657202561528	10.9467642469248	9.78212060475508	11.5179976580691	9.3621718162182	10.8453106782363	10.3379303250131	12.0934408783571	10.0850476915916
795	11.178466647595	10.2859875724818	9.90701269882352	8.23437088508363	9.99449351879426	8.51176853806133	10.8266821084838	9.68801719556683	11.247894617751	10.6254275496124	7.62624834462881	8.83934381487376
796	10.4584587367526	9.5236750273051	9.55608024149544	10.5302869722604	6.61381192891393	9.84375458878559	10.0731265248617	8.62018105058674	11.7736650179076	14.5314537778513	8.25343970727855	8.23866349124674
797	11.9704485229853	11.507430889409	9.55721018930625	11.5033659418411	8.17654325690123	10.0357978105615	10.4067910779775	10.8978559484929	10.879342451773	9.66139569594899	11.2584116181349	11.229056109481
798	13.0630633571528	11.4940005818889	8.88341048270795	10.2555893423113	10.8094419412	8.60926988920489	11.3600424300729	8.21230267350916	11.0922685801975	8.66564709762348	10.7012480823556	10.1736629828593
799	10.6601857335825	11.1207555405995	8.12899963954529	8.60822385051485	9.42644806358654	8.74568284375683	13.5745687159066	13.9326813580335	14.1616512271176	11.8317930882853	15.3991690820033	12.949678319276
800	10.1020061240967	9.38682337556893	9.360363952121	10.8093985572245	9.24386102346122	9.51940717334372	8.10568583997156	11.9250333545375	10.9053722975993	12.4008188463855	11.1869326689441	9.56241982982172
801	11.1395728163144	9.09149304154959	9.68255786864879	10.5975608028821	8.22260930296499	11.4779043181474	9.02690086839051	10.3808202742636	8.37127815268273	10.5976432314391	10.1721703118454	11.0678716505502
802	10.9971461678241	10.2720712973285	11.2904521365627	8.55518177799212	12.3818303398223	8.19106740401099	11.0969960721009	9.67661796091938	8.96907350642761	8.37337334683878	10.7500671708043	9.83086151892421
803	8.87377652329149	7.80624123188021	10.1402701751109	11.9368330328143	9.14825992009915	7.96121623378632	8.56474201318946	11.6503126902551	9.70452936799936	10.2178855492286	8.58115313609872	10.2307038194005
804	9.91488336607139	9.55140258123935	10.703413549508	11.1460517725393	12.1119288455179	8.40097963986838	9.34684348131409	8.08887609093407	11.2969521403396	9.93776452378306	9.64468149233418	8.5155337318321
805	8.71447126757046	9.34748008398544	11.8299560633767	9.91580814916721	6.5268600627838	10.9727343673683	11.9438622080559	9.53737886583161	7.39694329071042	9.3741451639161	8.95375826251036	9.88759149328536
806	10.0804892779056	7.68122184032072	11.3414083707515	9.52794140110507	11.9479300810044	10.2937184113565	11.0120206662695	10.8435563732501	10.9108140181776	9.61889235297909	8.65155397215477	9.93313105693377
807	10.3549778367087	9.71457626255257	10.8563739969203	9.96849402271163	8.76982151738314	10.2682210181747	10.8311455732747	12.770082112782	10.2413624371327	9.78828958796366	9.31645782227402	8.45779553335858
808	10.3822026883791	9.82960903479594	10.519800425092	10.8120363332498	11.9476961473364	8.74770490266866	11.0840080978865	10.5061721973911	10.5788702719272	8.77394916017317	11.3537356052832	13.1475396807402
809	11.4420485887016	8.62538159096082	11.3868137640423	11.2030127887923	9.7814514887833	12.5710715134039	7.57509238082255	8.03344592100168	10.5929527892768	10.6321471718514	10.8410155852956	10.7937254678053
810	8.93589343710562	8.44390623858245	9.85153463492199	8.31966104670825	9.46048874080092	8.19477710031229	10.016147735949	9.01463949203266	10.2514840658796	8.37187714446629	12.6814353226285	7.83719052236227
811	10.2881808689435	9.65478041527618	9.45571232705347	7.29277181855887	10.3713352751318	10.375966779706	11.5706721458049	10.4706982828573	11.3950969396112	9.17744023083297	8.84290570985601	12.5906278908375
812	10.6887972345773	7.36286034597073	11.5897640467818	9.86841649504441	11.882725779443	11.5429223775698	13.5745687159066	13.9326813580335	14.1616512271176	11.8317930882853	15.3991690820033	12.949678319276
813	8.91857078561277	10.9220530048894	8.65828229949231	7.71718727343996	9.76103332786094	9.08089525804799	9.60444575301054	10.2140459462199	9.90139080461671	9.82895362102594	10.7887076739682	8.27166023381152
814	11.4090932195426	12.2836444909407	10.3997330163397	10.9503877025697	9.29937150327209	9.99302714626571	10.0963689943057	11.8285586145335	9.02974514922253	6.23927568069908	11.6419322054108	9.62663220589624
815	9.27155487800853	10.2875237123031	12.535737394697	9.16117508815387	9.28254038013615	9.3654790578596	6.93235954153734	9.52019931065098	8.44352852468939	8.90160923826994	10.2610674073632	9.71479887028793
816	8.12696784213769	10.2728490383621	10.5017064238445	10.1688781645875	8.54231924279861	9.14639611684219	9.38938406737005	12.4437450596714	9.75153154405601	9.46539571528055	11.4480013113534	10.3000780006686
817	11.0793286797838	10.6631216726102	11.8851095162591	7.19153704303736	10.5174133696795	9.13005561446644	8.78213075734338	14.1237348198463	9.96881189815288	7.33464371325422	8.72631848011242	11.1324523289083
818	7.92772180441381	7.21225808783513	7.95775031805784	10.1970981178267	9.04736755171996	7.32666370655796	8.19517786720589	9.71584436779067	12.3812473805793	10.5856913614333	8.57779987233798	5.59050636659011
819	10.3838465994805	10.4518106655789	9.09174757165233	9.96830730450963	9.64254912337387	6.89012150637307	11.7808360972639	9.0715718528723	8.92196149616386	9.85866074919689	9.72557624209381	10.0395885488806
820	8.59638776598656	9.5381845246637	7.66433080449942	9.14329581635246	8.2706440273834	8.96360221758728	10.3904321100789	9.40832540150807	10.0628343230861	11.09364217097	11.4071072124646	9.82273886707206
821	8.07571054647485	8.41157507023762	11.9818470271045	8.61565692323989	8.75241501431686	11.0350297453606	11.1593064661282	12.1997174884023	9.11044238626953	8.71236096714292	9.07393571592843	9.16862187035163
822	11.0234876076549	11.0139607277049	10.5908904167492	11.3473228372992	10.4644564569774	9.18851755101338	9.62664617585619	9.23046433281901	10.3997347864866	10.104673118355	10.5416539639444	9.97399929265607
823	9.94479194668395	8.06726424151908	10.6590287387318	10.7393439795233	10.5257163031102	8.38666030815279	9.70250543599132	10.0339544821918	10.4390157046218	9.11413658615036	9.56577614318221	8.24258013926467
824	8.38931270874308	9.42084328249718	8.06732617337775	9.277816886268	9.76121341833712	8.6119519897399	11.6656084971099	10.5024967867775	8.2197820203559	11.3653208295286	10.0937920157812	11.3510795384879
825	10.1152928966362	9.29660499641125	11.3849646796182	10.753685239565	9.09400101796456	10.4041071326148	13.5745687159066	13.9326813580335	14.1616512271176	11.8317930882853	15.3991690820033	12.949678319276
826	9.38556364291016	9.85293541514671	8.65020974382601	7.45228816454487	13.1298630089049	9.72502635292989	8.37846746097742	8.74820867773113	10.3803652180045	10.4841981661032	9.72550347906191	10.33647009211
827	8.98973502732076	10.5533046126969	13.6500003487061	8.2828188956839	7.56851726817416	7.76531809050238	9.51741678988251	9.36527688497981	10.5499865195028	10.2072205345496	9.51124420110028	7.53979532336814
828	9.17294143978629	9.70224569320632	11.8037044649059	10.2082860541593	9.17175698780667	7.93603097232165	10.3788132366231	12.3743272443608	8.64226778618698	10.535490232712	10.4850303227725	7.81995485006797
829	9.70084803963576	9.81205201606175	9.58889912302364	9.95718273968888	11.7021357982266	11.542155235261	8.87833153889829	11.0593863584491	8.13709168325878	10.5881761161478	10.8007352976579	9.88465758752211
830	10.2391537795165	9.92108694625787	11.2544479520166	7.88921938428667	10.171368661875	8.11151518963386	11.1232966807809	8.16025860953746	8.88454844918489	8.03016200535847	7.2296060909037	10.2324394609583
831	10.7346662160684	11.7612981586364	10.942272860948	10.6834338455443	9.79252254782721	11.6141666127822	7.84385187841667	8.34745911430902	10.7788361035846	7.14773323908965	9.1391066527909	11.3502073731611
832	9.73338579462219	11.3877769650689	11.5144492368855	9.57318853415136	10.5688473782944	10.276938035575	10.5202144663776	10.5334164776279	13.0914825829192	8.95221793477616	9.52597554340231	10.5858673216017
833	9.13327770195903	8.18165668710127	10.4480246901576	10.7574929625503	7.9809949537831	10.4027492528903	13.5745687159066	13.9326813580335	14.1616512271176	11.8317930882853	15.3991690820033	12.949678319276
834	9.31310897119948	9.21398704799216	10.6609249864779	7.07716705694043	9.38778670194978	10.5350801573522	9.72304396704773	9.90654187717601	8.05547886010379	10.6930590780614	7.63618365867447	9.2336380995809
835	9.45411505557723	8.30685805753687	8.98592405302489	9.71655707167408	10.3361272302308	8.48880018428646	11.320436257874	10.5531432340297	9.77256755703217	9.67508384181712	11.2236869955185	8.75174851024413
836	10.0102576373122	9.81278258939698	8.77823783885796	8.8216262436615	11.5550555932965	11.7705941354902	10.5165211446083	8.18475954678389	11.3593197796009	9.18553252250782	11.4784793903533	8.96581254670294
837	7.90545495369082	8.80075431201239	9.89385928066748	9.13603045495463	11.771792940671	10.2301159782402	9.33089757634305	7.84377124906792	8.40270558299374	11.4172707181185	10.1667566170638	10.3771722593685
838	8.91729395238771	11.1649124250924	10.135529047604	9.01833522163181	7.9967872539117	9.34911428454589	8.31888650834502	8.66269471003664	10.635917492129	11.8643330399822	7.92883302587422	10.7540331333826
839	11.7214764159308	10.265727943803	10.6840205820176	7.27285604516714	11.2886266863921	10.6057355280427	8.73607755483943	10.4914224557443	9.69431900532056	9.62654661752997	12.1822243898002	10.0185023268701
840	12.9408096432354	12.1986324508721	11.1748813177979	9.21335967069287	10.473487435027	10.8235142594561	10.9882477842092	11.5993626443202	9.51136595748432	9.05980305742874	11.4883100627957	8.96102258816582
841	11.5872339547979	13.0904725358507	10.9959062245416	12.1594988911719	10.1505533177402	9.37775447413769	6.86833592215101	10.2066052705211	10.4109358811694	10.0260485413956	10.554436424469	10.3005219482439
842	10.7187340016457	10.1547774385279	8.87883312866903	8.72113558859444	12.0767036266119	7.65176820102377	8.24626779561838	8.68111915250281	10.9029453076486	7.81178669819593	9.86037931028672	10.8075665244511
843	9.7011707443228	7.21867396993489	10.0643371155737	6.87209974538714	10.8483642525158	10.1749267820719	11.4117070930405	9.76445922834423	11.8155935999686	11.8296522365782	9.09040180890885	8.78994093543214
844	9.32646428259701	13.6486280895361	11.1109373067403	10.3230129935462	9.99429600316934	12.5456759686506	11.1605900662609	10.4730643374985	8.57136268878004	10.5099753691383	8.65665738880809	11.4547655988175
845	10.0495350831805	9.90179669458168	11.0814345508984	12.6554931275881	11.4326553426185	10.0465242844927	10.9946791061857	11.1898004181806	9.60914676492735	11.4593889636813	10.8738805692868	9.62963462607227
846	7.72196686801997	10.8980487601837	10.3577965939018	8.5043458134684	9.41808128538089	9.55062224972421	10.3079432904856	10.9447081980921	9.06343625634548	11.0445136758501	10.2726420297512	10.6374487228516
847	10.998449962039	8.25145395585679	10.7309133333748	8.66900003577286	9.77855052027376	9.54864438733292	9.61060872228043	10.4023535192476	9.61766239465521	9.29284728226541	10.8874162094382	11.5092707488891
848	9.91487538559458	9.35139990284073	8.91978045411741	11.2430597763727	11.2276673576678	11.4846334101562	7.14733467485969	9.91209349035864	10.4629024772653	9.41248200864282	7.30547366220676	10.3703253014597
849	9.96854469336986	9.71108111624937	9.7530481279332	8.51507139193309	12.8834983801255	9.23262114616166	9.91256679398552	12.4514302830104	10.504332159441	9.66297827894994	9.1210466525819	14.3096814266502
850	8.59682503410116	10.0530098470547	12.2444485873132	8.83569663932209	10.1317360325698	10.8449500927585	8.62863099281062	10.6501851985414	11.1882599163214	12.6307955195346	9.17886508964004	9.95325080106551
851	8.04696409109143	10.3755526556373	9.37219940170471	8.99904781655404	10.0351305017172	12.4447173613909	10.9998605602042	6.95802830787703	9.33333074966193	10.8823788850715	10.5850368719881	8.65880027151906
852	8.93113657944732	9.80963792691704	11.5826521404965	10.5071772806465	9.73829192236141	9.42407787244409	8.82783820237219	9.43793844157621	13.7137306160058	8.80859866675667	9.66717787274324	12.220382512985
853	10.9875308975598	11.1860189244175	8.22987102072368	10.7121275396784	10.3184276273262	10.447393201683	9.0360315789076	9.18598245350988	11.2423864966174	9.70635957197052	8.49427317581831	11.3174058664855
854	12.1663188423761	11.2284285933528	9.56746727646599	11.5558070639712	10.7663765175448	9.58360367796988	12.2567170580691	7.65330045922321	10.4059826027643	8.06993066781895	11.1831151826778	11.1922698161903
855	8.94565251552781	9.99464833123977	9.18394922845592	10.7456367186601	7.82455133892292	9.15944982077676	7.37554201954852	6.04709697730685	8.42698889701002	10.1700578486509	10.1144567333025	9.4620122816194
856	9.23200904423655	10.421729729893	8.59145574993069	11.2874851023922	9.23423916045706	9.55890510021111	10.3050246513956	10.4066410379101	9.07045061847183	8.50312089846827	9.21415992492555	9.26403368377892
857	9.31992347015153	12.039125910799	10.616905600459	8.29316299483532	10.6825817816761	7.54350283542132	10.4863046227176	9.91064486061048	10.307171444638	8.1220282667436	5.80981433522292	9.37549258912346
858	12.2877715832181	11.8298114940372	9.86821677149755	10.0956228151466	8.21674704521778	9.62429805447459	10.4752389651783	11.6193058254602	9.79588876464563	8.19941213380423	9.01330894514381	8.84826268801129
859	8.90776631814453	10.4608898107916	8.11159010972938	12.2732411505471	9.28127116708072	8.90197903049286	10.3431599789444	10.7548078108765	9.82868692609569	11.0153271896468	10.4844311100454	10.0628654830836
860	11.2015231336695	9.63567900868398	9.29658574396835	11.1500713161634	7.59457328545689	9.03262957171591	9.41208677146818	10.4954775134283	9.58442755435001	11.6641014862903	7.67099701841301	8.83580448451552
861	8.53434499549098	8.86691830067879	10.5378639451242	9.25606304042612	10.5624548240978	9.64672761310833	11.2283777123095	10.2694447545692	9.25777457190524	12.389608985403	10.6219714109825	9.25192192132108
862	10.9002411360041	8.51195060135345	10.3205099863712	5.72137456502504	10.784668793582	13.301246273316	10.9561683162512	10.9905472110043	11.4852926818374	12.7090512722729	8.56245782580037	8.69281674299508
863	11.6992119614952	9.82571187837089	9.95936643946969	9.71833062766668	12.2049671609239	6.52365570019075	9.28787631149637	11.0843335177604	8.71369421982745	10.670586661994	11.0690784144276	11.1650832402237
864	9.45575949293126	10.1583172305611	8.90129762667344	10.7721732438591	11.6882203109669	10.9346920279577	9.51194419826046	10.7244796206842	9.39994578101406	10.1528890223281	11.1097364704336	12.008770532346
865	10.7029007174494	8.428863265061	8.75149282081698	10.0178167273472	8.6094390750015	8.44567519580754	13.5745687159066	13.9326813580335	14.1616512271176	11.8317930882853	15.3991690820033	12.949678319276
866	7.38539050122524	7.58459085164922	10.0762578076466	8.05703350209321	9.63810863040308	10.9100911765139	13.5745687159066	13.9326813580335	14.1616512271176	11.8317930882853	15.3991690820033	12.949678319276
867	8.31223161417386	8.26387872321443	11.4192503126573	8.89951428971657	10.9904023211572	13.0659823951815	9.85367631902257	10.5088009469211	10.2528631722414	7.45676694749077	10.6683253319508	10.5195028931452
868	11.8844127420246	10.5562119067996	9.73035744209574	7.38447090612836	8.65729010694641	10.709749869933	9.00202647409348	11.6502206060204	11.2798286261313	9.76190668456214	8.72492136325099	10.1848223804061
869	12.6601483923488	10.6188796768933	9.16068548919257	9.93429145725863	8.71922565016647	7.64805577890936	9.12068119872568	10.542163967151	9.46226846339489	7.46751219809516	9.67271475163762	8.48123278848301
870	11.9244320177595	7.3293799877716	11.5187134266157	7.55787850725731	11.1775395671418	9.19122704493609	10.732154023062	10.6815004048041	9.55219248434216	7.08521565163156	7.78692862893364	9.80280371423403
871	11.0815550911814	8.02597484466547	11.7219699716251	11.556693148231	9.78711445262264	8.67022549123691	10.4676061649992	7.58376063873261	9.66884896485398	10.3152435883619	11.800349326098	8.63681917422265
872	10.3436695472604	8.37752449708125	10.5165334525788	7.91877499074617	9.86642151925268	10.0989252402628	9.85305993939142	10.9021770525065	7.98817151920629	11.1989982169213	8.57929817145823	8.59136434125915
873	10.9241265852893	12.5100872324339	7.95554110712329	10.7240020730192	8.01060139531031	13.319583920827	9.39565424970431	10.2268105901001	8.80383542338489	10.2314119184537	9.94234264369653	9.90559466725675
874	10.5887458564548	10.1215289108758	8.7279990147004	12.1379320640693	10.9844286662124	9.5358434172937	11.334144519554	10.0582136121705	12.0562533025999	8.86257889271765	11.5611197672042	8.13948585723835
875	10.1006837245999	10.3584259129065	10.2885545567937	8.62169535674245	8.85159364114546	10.7172880141636	12.6910059150515	10.508975430844	12.7693957374235	9.88148055373448	9.81781243637123	9.85435465436935
876	10.9090358709838	9.61048994295666	11.6548028907329	9.75719187456404	10.6628060341769	10.6536350326015	8.67694061684159	7.5761296448796	10.2732852525916	9.80867082086076	8.1251158982995	11.1678247204144
877	10.9279267946752	10.4128605341356	10.6113694469278	11.8872395926125	9.10120016848947	12.5015543801124	11.0345362497333	8.14511698438115	10.1197691921145	11.7966850014048	8.95652969299562	11.2194331667966
878	11.2832818479987	8.71235651872661	12.1686268456669	7.8115816410492	6.97248648124725	11.824377380843	11.3972183193635	11.1270583001416	8.57208673467953	9.11961960947773	10.433173542831	10.0098030454586
879	10.428895075252	9.11267169749125	9.14104708545388	9.96732269267956	12.6571352187476	9.20886630225697	10.7159439359	9.89503786960489	8.59575465232853	8.98132723034696	9.88521355848397	11.7809311866217
880	9.29285598684566	9.97017564730202	7.50649855522412	8.68793400570796	8.26302717706603	7.77907452133751	12.9526160216443	10.4503837366935	10.7747642072035	10.5234583907492	10.2917168220071	9.05548213704158
881	7.68702105197428	9.77600443203112	8.91909783154926	8.42885148617212	8.95300228727974	9.3759574753853	9.90006696003083	11.7404381149066	7.87225351255977	10.1366108389824	8.3801925163355	8.15252211702637
882	13.3268319600258	9.42074885872773	9.2527012225955	7.01564106303896	11.046488174359	9.04556326147369	11.5995649088475	11.0913077426905	10.2198455093009	8.79105431749035	12.7732533529109	9.70397142446416
883	10.6903805460376	8.89972163305033	10.1804652223404	9.83380466857942	10.3805666770789	9.28341366166707	8.10346727475022	8.36875125723588	10.5460215523654	10.8839158547844	9.2628905825263	9.8316590608708
884	10.5589318474123	8.69442902490695	9.78287051520339	10.496307088515	13.4562192334988	8.76205682612354	9.36231032195042	12.1613409705965	10.8140960651857	9.25631309902812	10.2448344672013	11.398303099685
885	10.9083838098945	8.31726223474404	10.6710605756694	9.66829399343166	10.9725632571966	9.62185265529863	10.8292739972938	9.0687660538785	10.7274062346295	10.4720379071801	8.80613020792706	11.5852083926887
886	11.1546335279946	11.4982328611263	9.88197603040852	10.5950046945504	10.4761472492289	9.27356081016712	11.0341048150777	9.94816742372443	12.1250867815372	8.96709881716796	8.74910773414431	8.95458794105888
887	8.43114922762024	8.71617121899933	8.10895684586991	10.3062587184445	11.3186920493996	9.22769284526044	8.36172250355594	8.05019974318645	9.02961268822916	8.72466357436808	10.8383258914104	11.0440185112214
888	10.821137736957	8.22026174642328	12.2528101101254	10.3962366985435	8.96698930457067	9.53039025702031	13.5745687159066	13.9326813580335	14.1616512271176	11.8317930882853	15.3991690820033	12.949678319276
889	9.94528811791604	10.0221610151244	11.1176276908525	8.92667417586587	8.56437556095592	12.8475884670311	10.7229831471335	10.8751283079763	10.5966211937824	9.56124115362467	9.57341078594228	12.5302524346426
890	10.4135416875738	10.3322661338873	12.3243610501931	10.5040533659186	12.680866846735	9.65152496355939	10.4270001363182	7.65806392755795	9.15260699211556	8.66555715630043	10.5247334781103	8.06105285345016
891	7.95303476408473	9.76877399201086	9.84308055802826	11.3300076914993	8.14772475400818	12.1741992738329	9.12266886340399	9.94710085795343	12.0391824359439	12.5259662832542	9.43327248504094	11.0917468695282
892	7.15961199896347	11.0823016055039	9.24747630061858	10.3333052536575	12.2277748953834	10.4702395604468	8.97110085490194	11.148851228928	10.736904093153	9.11633365554824	11.294887742277	8.57105249657547
893	9.5624401558934	9.16284655934478	11.5237792792623	8.32215801263331	10.3180085443247	10.5597394170749	8.19496352175772	8.96258706094553	11.1028077490952	9.91417753119925	7.88330728837152	14.3675498450469
894	9.7183706644902	11.3326337919764	10.3120988044339	10.1219270900415	12.0916312419519	10.8291513297329	11.0581761059991	9.46980195930638	11.4954369127023	11.6800408962172	9.85025322646811	9.83115792332798
895	8.39517992203836	11.5158726200397	7.17902988965169	7.83530348805528	11.3640796945423	11.6075433956112	10.7334721518609	11.6014768327344	10.2951077023887	7.19550002572704	12.4648924716499	10.49723615217
896	10.5889306851296	9.48178077167018	8.8373725342634	9.35399608263809	10.8363700030245	10.462979568323	9.50356275858014	9.64580528375028	11.6960202772224	8.23332919299296	10.0029604265085	9.20041215226576
897	8.70643220636014	10.4434051673902	11.5819471924463	10.3505253500757	9.85424348636527	8.26916909533266	9.32719982656701	11.298019397095	9.14084391560967	7.9322292032471	8.38190487234739	10.084608495499
898	11.6401955415255	13.0599323586499	9.54582045214655	11.4289418475226	8.98332719166874	11.3012454377636	12.2631937772823	9.11589877369798	9.41076758254509	9.4282168730508	9.19071163724225	10.4616946819496
899	9.94872713675165	9.22876203803781	8.86200992113263	8.71226019891723	8.59780780810871	11.2467717996286	13.5745687159066	13.9326813580335	14.1616512271176	11.8317930882853	15.3991690820033	12.949678319276
900	9.66344800490749	9.71851698657235	8.05435453558302	11.8083740279912	8.08646301264919	8.2525551028324	13.5745687159066	13.9326813580335	14.1616512271176	11.8317930882853	15.3991690820033	12.949678319276
901	10.9348455025575	11.9410899018998	11.7655774776355	10.027735432624	8.81009248187138	10.4161661314345	13.5745687159066	13.9326813580335	14.1616512271176	11.8317930882853	15.3991690820033	12.949678319276
902	10.169030223479	9.61245117203792	9.10924034600335	10.506873744098	8.68197533060079	11.7256850866106	10.9804272257363	10.8006258666658	7.82602007176503	11.0725016169019	9.59446130570364	9.97453533966234
903	10.7703691256495	11.6665054186614	10.1950541888412	10.6033872923017	9.46729055863167	10.2794114849408	8.12023512750006	11.6997469281556	8.77705504134863	10.4463173341434	10.0009780106434	9.93997449039845
904	9.28848401614366	12.009605025028	8.35637029347338	8.4665019236429	9.41554328204202	10.8701688326786	6.60073592933037	11.4335358999299	9.25679198609822	12.8672201571082	8.89470984477469	8.35318487450563
905	9.21258402771215	13.3510622655175	9.61277868616062	9.82026457793974	8.92509063005678	8.60084537909573	11.1673811883726	9.80442854063551	9.83810487444304	11.6220327453657	12.5388742061412	11.1377828572219
906	9.79801644036057	9.98637634422521	9.85548492137901	9.31114705043017	10.7174839404846	8.35393109424298	10.9226143746242	12.0014222352768	10.6814569519302	9.60415398461074	10.7414905923132	8.67068467541012
907	8.48098502452431	10.0487089765935	8.20272728478547	10.1555208975937	11.1022610536517	9.33487670027887	8.30684578735739	9.67313386201401	10.6703701061465	10.8934435877384	9.84986172531121	9.44521786804866
908	10.6699415562119	9.95788111259713	8.83128967749783	11.1213861664991	8.66088882193818	10.4050720495705	10.9618876758109	9.34629451826482	6.71932222109668	11.721364681515	11.1742979831214	7.40289208600343
909	10.9746204384194	11.7827410342798	10.3887110101296	11.3697151047229	9.97233992338939	10.0047038662468	10.9861581700235	10.647183532829	10.7882158305085	9.77047255556706	9.08925152633358	8.85009827638802
910	12.077470472948	11.6420953610142	11.872653225455	10.4053391697248	8.6036901428133	10.9102026200194	10.3776313327161	12.2979795727124	10.0233959001885	8.78273430314066	9.90529296202865	8.20142127326411
911	10.9725915509208	10.9617315692605	8.86248546971357	9.66768689762467	10.4900825012148	10.5858824001434	10.1942796026533	10.4110691162064	12.0611267886829	9.90719107017022	10.8203024664085	11.501199733953
912	11.0061311279013	9.71518277215557	12.6969643034358	9.86124559708878	8.69789200880141	8.9362774352495	8.73688081306191	8.86023288582154	9.57495123228941	8.86062191115916	12.4384362790899	9.95701570273585
913	8.68819273111371	7.04348699314694	7.73645715857982	10.2263658054368	12.6881353207703	12.9080673947373	9.94464972941934	11.2154922273965	9.01697245975347	9.55376604549041	10.8769988382057	9.49548562208435
914	8.98888261647048	11.3526043854742	11.0243197158548	8.3901550688501	10.7792555443471	9.78468445770716	9.41540050707773	9.4143322018354	6.50960817235033	11.4934606030608	9.02172179610808	7.71992253177156
915	10.8670486474585	10.2353119398242	11.1090561722567	10.5896258798834	11.5885239197163	12.3459546002002	11.3377777758962	12.1204345852951	10.5042850092773	10.3491306576402	10.3926300918806	12.208426294864
916	10.4045463981966	9.15060565376961	9.07327532022769	9.77919320001568	11.8672024463284	10.386175887807	8.1525796763986	12.4656777967654	8.80049920880621	8.71997806198128	10.1892405569025	8.69178802646528
917	11.6616047144691	10.2869966610508	6.45016675968033	9.25720625095199	9.27629593674063	11.3029578749374	10.4239585580641	10.3504224622104	10.566175198475	9.81379679992178	9.25401506161944	10.5768827147996
918	11.3605590765281	10.8758490459988	10.9820176747845	9.45537406826125	11.9980889253804	9.65279407478905	9.77336200186492	11.0085111643282	8.28308309543556	6.60347571475833	8.97275230752494	8.13120595212139
919	9.73402005567807	8.46188643688073	10.7008747019045	9.51112808951004	10.244810735359	9.55838353790996	9.39100377802534	10.1289715318372	11.2923225274934	7.81209668434262	10.6310157295176	11.502406218073
920	10.6451074468924	9.82548020877414	10.3179615244901	9.34017615847281	11.1551974448507	11.6188115485566	9.04713190203673	11.9134197526229	11.2453080519996	7.88988270764501	10.5205484411421	10.8878444062415
921	9.42972176542426	9.58694334387989	7.98284923617872	11.9126409251326	11.0310383857368	10.5036050668898	9.18261263737293	6.90093821215499	9.06328532750518	10.3940499829332	10.2643023743569	9.21674951904011
922	10.66560949416	9.72921370592216	9.89606977529255	9.83159249369912	10.3669137230702	9.83169099973775	11.6969313945015	12.0036916468842	10.5532228232935	9.43440463587548	9.44538697195621	9.78109818650778
923	9.74703425006578	10.2116835926666	11.4078881739179	8.93350962306315	11.4746285527096	9.25691139982827	9.85398808644257	10.2760315170619	9.31502059192225	10.1207293829631	10.9904294628531	9.88408548194916
924	10.3039611794621	12.1646590904694	10.6220430332442	11.5671413181634	10.0305852596076	6.98588780750267	11.0378993059816	10.4947771676277	9.04858035220253	9.74170679986231	11.0784037192072	10.5646700141831
925	11.7590071219744	10.7397549532495	12.3275235072342	10.5015135944566	9.4850375512033	7.96950303575298	9.55586432862774	11.2826782453566	11.2270436695338	9.86061740983306	10.8375747186304	9.53515028576107
926	9.77297892284007	8.25317367044318	9.91931051016978	10.4592042305475	9.92704877246594	8.8639370459855	12.5441857882978	8.57716777614875	8.3214052774899	10.7265787072218	9.61704671202414	9.67388695346837
927	9.05245175062331	11.4868910074244	12.2921637610067	8.64839017333202	8.85359054273018	10.4244679111099	9.63836167303117	11.4572341642304	11.7887123535692	8.16811297812367	9.70152785824455	9.42655595010779
928	11.5471856246372	8.8766967389365	9.5537351757169	8.82277376491755	10.7112374379872	8.51984513211265	9.65394340894739	9.70729161964828	10.4715773486161	8.44942223732508	10.1076868257104	10.4858841587054
929	11.575569749121	10.0237252015339	9.68979090316283	9.4588965898051	11.0012355469938	11.5464205325011	10.2591855020217	12.0151040070636	9.84344870565712	9.14373872547136	9.5936044069804	9.59784550692512
930	11.1442918858314	11.1339863995143	11.4399748502186	9.11581783544281	9.40018047285433	9.38415389875282	7.90849910437723	11.0630129169756	9.2825946325813	8.50640694932939	10.218435460056	13.7572485468775
931	10.8405634714568	7.64478323925452	8.54026325064289	11.3683025871414	10.6699856992951	10.6411343336147	9.94290703429659	9.53888329776657	10.6613806010092	10.5185233333265	9.6097423813106	9.71893747903177
932	10.7868493767195	10.331920869904	9.44649835467952	11.0312211267492	11.2205629028628	11.0798935170493	12.2866554592453	6.81775921957855	11.1029003874636	9.32053380361713	7.67674345523267	10.1372807928682
933	10.0429703273794	8.03946929202893	9.85175256376049	8.56656356445254	6.50140116602407	9.60653386107365	9.06565055858773	12.2755618418949	11.4203212211763	11.4082996948524	9.82583194168615	12.8156486226148
934	10.2055483534719	11.0603186837424	11.4094264039242	9.95733153319178	7.93517160693196	11.3035072656292	8.17351563001645	11.0442854413956	7.5975884495502	6.79116845266778	11.2984212574197	9.28283424068556
935	10.5809039742976	9.20453994422587	10.3159173141136	9.14494197864408	11.2721746918764	12.2468012565187	9.54449510940888	11.3232892246365	10.7872294031991	10.1863585887743	8.57227115138496	10.2517703749351
936	11.2491298767297	9.46831309386725	11.3059715163414	10.2273914329803	10.2578397241163	10.2771415204219	10.6117029808251	11.3963539662906	10.2026184672151	10.5259617562967	11.4825101990076	10.824779070584
937	10.6745146512663	10.6045493671045	9.19580985455553	11.4471295777058	9.70033757068347	8.74626437092231	9.12957465649041	9.92025099792432	8.40080721818433	9.68253012065868	10.1441065810312	9.15690753688838
938	9.53195727844711	9.08995815049695	9.94287905712206	7.26544622766683	9.9641712331258	9.10386867135587	7.65079314337419	9.41738071928923	10.5891807062951	8.72459011838261	7.22062531136548	9.36328564784854
939	9.33339224677942	12.3074096757395	9.5354925735654	10.4959944884944	9.18755221865284	8.23434153566452	11.0368626303632	8.74483316718149	9.77748411196766	7.9905544311876	9.89278589580749	9.74036219406343
940	9.96797296153899	10.6731886095114	8.71651925645596	8.35667987098854	9.31261950778237	9.69774639344883	10.5706960329491	10.7307758064024	10.2102061516047	10.9232986738257	9.74311891090489	11.0386566805223
941	11.3836303995256	11.3543528445285	10.0344636040993	8.56896556195694	10.809683450847	12.2504422049627	13.5745687159066	13.9326813580335	14.1616512271176	11.8317930882853	15.3991690820033	12.949678319276
942	9.31283301697856	9.08609639515278	9.64471111923021	9.03496447739005	8.89671127391385	10.8038809322626	8.75376362195181	9.80468019864441	10.7727125323852	9.64970624961667	9.94074520912084	11.3704559433119
943	8.61547488809772	9.04681384258709	7.88960965781981	12.2094742856906	9.82985337638659	11.0249200069913	9.67077155514864	10.8988641117915	10.5948597961324	11.0143257358337	8.63617400129996	9.96619830248757
944	11.3718730383275	6.48361181238158	10.9857961456598	10.9509147720126	9.02542449021905	7.08101362834074	10.3838133471235	10.0782795588843	8.33089761209178	9.23573741114403	9.40611521480014	7.42041536885673
945	9.36263853282325	10.6632760914265	9.2871351398648	9.08848409606839	8.4142292483514	11.1020491254732	9.3177739658454	11.4828816779954	10.8299724051767	12.1177926672303	9.68802626243151	9.97399807334798
946	10.3524169751294	8.77345946281543	9.92296677626673	8.44950390304219	11.9432379845356	10.2292500312714	9.5865338472939	9.5974545946079	9.57611016480002	10.9146164573996	8.61295539317706	8.66239377235875
947	7.96373578266108	9.9520727610494	9.72712882237636	11.2221769258742	8.42945990615692	6.51975909538311	10.5279370419195	9.72043149585802	11.0429529606662	9.85260272337121	7.83942738149546	9.22355347845864
948	8.39544479660682	11.1249602479456	8.58191550710024	11.0773543217795	9.66413740653406	7.07927098117395	8.96159163889073	8.87184999148078	11.8618590961794	10.5555865606351	10.2237092522721	10.243104699307
949	10.6217793892831	10.231572397873	9.30960466162568	7.90599345761356	9.66964535182534	10.7789241092821	9.77226879674173	10.2922682227483	11.4096330280559	8.94776381439075	9.56891318696118	9.51467468686685
950	12.4511567979532	9.90031541894019	11.7884798459703	10.3780081310873	11.1087341171096	11.3103439555892	7.18138076771288	12.0518498016262	10.7795387425308	9.2502346558764	8.93316336302869	11.7275545460289
951	8.34317701150449	11.0594398027172	10.0082287211815	10.3880611614727	11.573869422011	8.78849873615426	12.008744845543	12.2924775036039	8.88950850488709	10.5997619423697	9.61315689917343	8.83893212291029
952	8.61380949725615	8.22294948220411	7.58754525739524	12.2216306749737	7.80963247327866	8.17328391071895	10.0214517353384	9.47052504111297	11.144332380658	10.1716492313062	8.1434892965439	8.53157587465263
953	11.7628194721727	10.7926556789073	9.58789654694155	9.36576771269432	8.77659610131988	12.0717513017009	8.36827249610916	12.3062529394605	11.653421729435	12.4527067872227	8.97134786719184	8.09934302417884
954	7.58201138211871	10.7544979324858	9.59731859259304	9.36563097823917	10.3241042453163	9.44489875810959	13.5745687159066	13.9326813580335	14.1616512271176	11.8317930882853	15.3991690820033	12.949678319276
955	9.36754817870717	9.85728070851064	8.34957393700264	7.5140689964142	13.0696593278132	9.81646524056068	9.33812863678839	6.70035906200472	10.0758758566355	10.3305936883477	8.78960446508244	8.07202846990316
956	9.05321820228725	11.101451344695	11.5362975924549	13.1718982642951	10.6443207544626	10.9348552881321	8.73640503781683	11.4179074383981	8.27561461663267	6.79412346127759	9.68645874817173	8.96266454774359
957	9.98228181163556	10.2907201683044	11.9186575558643	9.80266361023484	9.86144413056204	10.1443376495821	10.7263968576579	9.81373572628574	10.9246881338751	7.7930231024439	12.2144095910347	9.23700481381258
958	8.96393585913932	13.6694795876207	11.195171659718	9.10555177819856	10.8004906850312	12.1261306332881	10.5589278024473	11.0919745858139	8.63586816773199	10.3875737762556	11.4999487394502	9.0982449915649
959	11.5609225265791	8.32180520020149	9.81948130185109	10.3624684759903	10.5705536379241	8.64512706835655	8.74133124045105	9.02152224291174	8.37147068435878	8.86329133816273	10.5556224783042	8.1466586068434
960	10.1987535721923	12.9662839449733	7.2122463149592	11.3934989541101	9.49009490225148	8.79731508622329	6.98465778738429	10.280704256191	9.64060930336765	8.38761473011989	10.9439231105666	9.68324887823823
961	9.72683724557447	13.2961755449037	10.4568852257401	9.56805262375517	9.71621395519849	10.7308875874875	10.9312519617372	12.5355676088821	10.8718134369972	10.090649717574	9.88433338035308	10.5487623474928
962	8.25799911943997	7.57815991989858	9.13735008592742	10.0948778052257	9.8655541406863	8.05521931606107	9.89333201365155	8.33603868633996	11.2895212818428	9.50328269860347	8.47564537184784	11.792735692969
963	12.0615621399811	8.50573010127659	9.3599812776474	8.66103393630906	9.32558334418181	10.3777574963059	9.69036181276336	9.66769491132597	10.2948919153223	9.30018903661883	8.78807676087349	10.161007816601
964	9.85964100737545	10.9230058279179	9.46685459029448	7.92938783497274	10.9162369155413	9.39008485161465	7.84310556534461	7.92064589666402	8.10277890005987	10.4226715921046	10.0134066114809	11.1634260873868
965	9.51137501402551	10.1641641513186	11.7769508580776	10.3448340153345	11.4234066270133	10.2688160127788	9.48653582023836	8.02834521823802	10.5443510360777	9.92404601469862	12.1724474193856	10.4021453468576
966	9.80012310756957	10.8737295898348	11.7892268755432	8.05454890747479	10.1211431531527	8.57865491373105	9.91440614766111	9.94977342030212	9.09673600627428	8.34045682108031	9.7104126067781	7.76893387870008
967	10.7916876508673	7.91370650496012	9.78111928963583	9.26061983478232	9.0928562128668	11.2505998024278	9.3961843979083	10.5440137372496	11.0893392133098	8.85592067855626	10.7684887808826	9.55831657208714
968	5.80184621818994	11.3033931734402	11.2203664287124	9.50719152165451	8.73615715752656	10.4723089504804	10.3736521455476	10.1387279032065	10.7464853934229	9.11903011394375	11.299230314401	9.86653058048158
969	9.77277713907625	12.1320460720402	10.749694674133	11.7692562922778	10.1189858833417	9.51229439056181	11.0807794312151	12.1022233504891	9.12221690360906	10.2411971333895	10.4499492819277	10.4316623942336
970	9.09886266578532	12.9951961642893	11.3600777942136	11.7873596082541	11.0246091829293	9.6639564735278	10.9637043007886	7.9039346269256	9.33843066939324	10.6669106307044	12.4047860242876	8.18310980573971
971	8.96550226468071	9.13050270235257	11.4909186495116	10.0326352475616	10.4113987851149	11.4973618487812	11.2220324071215	8.82924434619784	11.1735820658712	11.6315752681646	8.99575361074054	10.3838046559747
972	9.08071220943479	8.25228866018094	9.00060113364792	9.05520632199981	8.57716880592706	9.39051231002116	9.35217693646486	9.73797111763393	10.0050551676983	8.68612324434497	7.98101173526732	8.89074792990069
973	10.0646267539291	10.3273900040776	10.3520474896448	8.69794616835052	10.7886187026946	11.0641048591245	10.3769529773399	11.1294380272734	11.2528451959386	9.13413148130955	9.45111920848277	10.8454626135647
974	11.3641103812497	11.0855116068697	9.12915957160112	11.5351915134023	7.90114764848794	11.8046439927261	10.5405923183754	10.47507709959	9.80932664699652	10.1197389659624	9.94825249920699	8.38089112300225
975	12.015130403875	8.44788207878953	9.15661050134857	9.67797699751114	8.0678468398326	9.60243944914474	10.437336211617	12.1624704252369	10.7678723028463	9.56263776597253	10.45120051512	10.6778882036677
976	10.4529598577711	9.33034961119835	11.8263617436612	12.2378193508356	11.1631547545133	10.636621900289	9.94623294417842	10.7264455672	8.07492281816845	9.68305649606295	10.203127419157	9.15470976301565
977	9.48796732451616	8.15465014943058	9.84814160820435	8.16019576745083	9.91675694095597	11.5076836191547	8.25066483769519	10.8118148702873	9.9131137315399	9.25808209898608	12.2020534064324	9.93764832370301
978	8.93750460910366	12.2289946224989	8.81037100096891	10.2114002954706	11.3424294531982	7.18933892455827	9.6910454389792	10.138890686473	11.478745516443	11.7805616776505	10.8717042525592	9.94223948466511
979	10.9143463551543	9.06156096881119	10.972272803061	11.131434822242	10.1974550138759	7.45197817183374	9.02353159137727	10.3014245501736	8.68376172817582	9.489687283377	14.3241776309428	10.1113104986411
980	8.52001482956519	8.84579908209851	11.4097347062879	8.87103339650147	12.2623638942115	9.54692839300806	11.0182136514592	10.1123405585883	12.0118860113899	10.0189786120384	9.19970378086944	9.7876913577454
981	8.8553170130027	11.074012006787	9.08085051247003	10.9709234514049	11.675018929126	11.4743303766478	8.20464963065691	10.8909805763975	11.1551333634121	9.47161862296719	8.70544635120445	10.5051840006953
982	10.2138042523383	8.70776564959454	9.61016443348143	9.18804791604469	9.95325387759521	9.33758204886437	7.87375325983163	8.60475006244254	9.80806004722362	8.92776042391798	10.4096322076781	10.9164282245337
983	10.504420333851	9.12838218577569	7.89956877608183	7.51748038911306	9.45073534980164	8.45103363505519	8.8615453447633	8.47154744256605	9.12256064942378	9.66342126612311	7.64087674364167	11.3510433231961
984	9.5295337235877	10.550023053635	10.0760558080887	10.7032565880958	9.95044406306703	9.72699858632589	9.46909346908876	11.1471382039405	8.58945606399257	9.41971491601154	10.9312760736417	8.96516641349127
985	9.44655162972757	8.92808142071728	12.3406665800989	10.0129490814008	10.1545593283977	9.47718490355543	11.2821876057887	10.2556781454552	9.34181517184031	11.4105656356003	11.8664135864482	10.6857861541266
986	10.3335614427157	11.1445350962853	9.8614518426955	7.73260552150454	11.2656973823715	13.8407795344867	8.45861059079925	9.36742502612429	10.6186890004095	11.3877927184657	10.7209981646782	10.1003502830624
987	8.65220923301937	11.0772536739195	9.71157731606949	9.57962944333875	9.01284511497419	9.84005209491003	13.9805081154823	10.991262813819	10.2636272255466	10.3570259151787	11.9185948634924	10.2365254960497
988	9.40653415757177	9.70145515210907	8.22926303835286	10.8688500304279	10.0513442733444	13.5537965140049	10.2574451261879	9.51248174541228	12.7201128506911	10.4167041675177	8.42210988957924	9.39361167631872
989	11.9099307930183	11.8317509307016	10.9356209574702	9.15009835300026	12.4727897225887	9.06241549511283	11.4151228582601	11.064551409738	9.26307643627999	8.99915605344535	9.38133937949734	10.9820548146311
990	9.86870875700663	10.5780224357994	9.639021053205	8.87294206478839	8.03801368982371	9.37539651926958	11.8785677224414	11.402287630675	10.7665397423133	10.4949250646995	9.66473418929259	8.38455545575731
991	9.28049033273006	12.5862656462446	9.53639296120089	7.87081229864301	9.57315278988143	9.44800928391562	9.49382636898856	11.5530953756011	9.49271562383949	11.3211659914585	12.1407040121738	12.7668310487112
992	11.4908633703906	8.50734134909309	10.1816462436283	11.356070987314	11.2318336762882	9.86252852114258	9.32932361998681	8.16815193932441	9.28498619040825	9.93657917570825	9.71206548398799	8.36028791804755
993	9.96106201952112	9.60371373286543	6.13037728050528	11.5835584675015	11.2906667281287	11.1863169314572	9.98958601893325	8.02662962103853	8.74116071766971	8.95837854244516	13.1168406574502	10.0676403585861
994	10.8941004747792	9.53726775671977	12.3228785064862	11.2893788884022	9.39103531026563	11.461608824506	8.09441826469422	11.3820972072363	11.9815430188684	9.80579778005349	11.5933584595069	10.6398186844043
995	10.5251330019357	10.4156294872878	9.69905774671021	9.98672632195293	9.45873773932392	9.87494097770064	11.7578099062514	9.51840979832497	10.4652638817532	9.56215586881317	9.93843598713989	8.19392048626791
996	12.3107858985212	10.2286830529439	10.2031350255266	9.79341578179839	8.82582746821132	8.57571285499581	8.85293926084873	9.22952302586885	10.3011284903008	12.8066802861675	11.485630233957	9.09964514129723
997	9.57138523620799	6.37909641483077	10.4750138092632	11.1085510168882	10.5922386288051	8.3344766085722	9.6417408359629	9.80582736439074	9.98786926375483	9.33535001725424	9.05383651909627	12.8477147028537
998	9.06483703049311	9.11286677318419	11.8721843874188	10.1043268294447	7.46399139443642	8.72201080608305	12.3592104689455	11.7894027810616	11.7869936600136	10.3207012093642	10.0005248655918	9.94738112706962
999	10.996214663145	11.9515303142532	9.80133036601131	11.3833090758962	9.55190071540654	8.7852803896976	10.5063601533189	11.701825143555	10.6784224440514	11.951282773461	8.51681885991052	10.4487954683474
1000	10.3034044128339	7.81306552497424	8.00310863445266	9.21360720416949	10.983775327836	9.12422850978479	8.97784202824344	10.4481328787246	8.95402998190329	10.4172163305602	8.72818791453409	10.2022689624415
1001	11.5588793518045	10.7943133147309	8.38015054582761	9.04199504568565	8.98762363750073	12.4666455647503	13.5745687159066	13.9326813580335	14.1616512271176	11.8317930882853	15.3991690820033	12.949678319276
1002	10.9814837662126	8.86176931531043	9.53354217705694	11.2832115782621	11.5847031298722	10.61536752333	11.947849418529	9.73397451202624	9.09008569213333	9.54433301879369	11.6515285296407	9.81888205511948
1003	7.67843278453662	12.6906520045296	9.52445254886551	9.74427812543385	9.15550941477215	9.45163062540861	9.92130805132784	12.4697143847354	9.12369145193314	10.6021586931808	10.2507619596091	7.73641343643745
1004	7.86289822154373	10.3747607469763	9.9439082083075	10.0768560985778	9.15393519758063	11.0367910591135	6.94168216656878	10.0368590897728	9.08446032479968	9.20620902105388	10.0110202099768	9.13646082903246
1005	7.65786571024734	9.16493445182402	9.99761327959144	8.55256716606787	11.972841942824	11.9222183848807	8.68101114737694	6.79390000508852	9.85578104476462	9.23264624906064	10.2187041889377	8.4055311297602
1006	8.88355310751304	11.2010352074056	10.5934015463082	13.14412234817	10.3571201099813	10.9024352092029	10.4949248655318	9.6825574495432	7.8395789402679	10.2512072516025	9.29711530292184	10.8095214334746
1007	9.42258698974331	8.53147587633723	8.37096168383382	9.35878040317462	9.26136273352374	10.6892811448442	9.50770871684185	7.27489929435182	9.74028462829222	9.70059136290118	12.7106580164183	6.18415602084665
1008	10.6589566627774	9.43609359001591	10.3085753932771	8.86232754205617	11.0932713507691	9.29688773533221	8.49814824707768	11.0657888036862	10.8051275047798	9.45290372663928	9.85712621627617	10.6658828175991
1009	12.1051903522566	8.28528783046329	6.98098707307738	10.5951868884445	8.76187370585073	11.6529070968609	9.25421983225693	7.97719144589964	8.7772861295288	9.68331028950437	8.36039399143677	7.55098039894095
1010	9.42230824806608	9.67200058742061	10.8618728186541	11.9764566471468	9.35883854582642	8.53546744556954	9.91396665695269	10.8523296885175	8.83133285971409	10.8161880585451	10.8797180420783	9.06486778617914
1011	12.2709610076272	9.45328499230239	11.077040686161	9.57342585727173	9.23001961566454	12.5217541319617	10.7495184968757	10.8686771402052	10.2657656519554	10.3056824226614	9.43207369283832	12.2415506187796
1012	8.54951657630008	8.61068466572527	10.9915139536892	7.32762590048141	9.7852398953197	9.54231084977279	10.4077636597411	7.75265311023724	9.16346004734999	10.5079889464625	10.210790641239	10.3419424530989
1013	10.4551731124007	7.92597797269915	10.9327723024265	8.84548701067652	10.4854599896216	11.0805871710989	12.7582539814708	10.322710395738	12.1728986551057	10.9516669361885	9.25080672884937	9.14598788460525
1014	10.7318046218551	9.23748833523663	9.43330255197871	11.4195508719366	12.1441073680009	13.1418212459603	10.9024797489969	12.1094734522036	12.0080105563554	9.02274309344427	7.41262852923525	11.9774563319471
1015	9.68684652169322	9.86131140821801	10.9547413410761	10.7317914390616	9.66325731891613	11.7124986862787	10.4078467866077	9.90104941037684	8.5842325500627	8.25418901485363	12.7271704375742	9.44840552497169
1016	10.5878750406002	10.3078009382607	9.93757747338386	10.8682802666981	11.4763224692347	10.071042918406	10.7419538451995	10.980115423847	9.51867006451578	8.51040508233544	10.5820030224248	9.08473473604007
1017	11.5419267554349	11.7642491128289	10.8660985084477	10.2618030671095	7.03684182634253	11.7679641998312	11.5821272272161	10.5471492567629	9.06452461829023	11.1539712752858	10.2836561817133	10.8287727196521
1018	6.16566000687254	11.6506210273594	7.60624738113226	10.6587056713729	6.94555869399984	12.1419573479853	10.2868086369528	13.1164627115217	10.0757686122184	10.7169616303378	12.313585150453	8.43329962638215
1019	8.93965805950087	9.48921252592243	11.312531272537	10.1559261479452	11.6174109169988	10.52125475104	10.814198961323	11.0580214402768	7.92781792360308	10.9906998826184	11.7825924269646	11.8463738455398
1020	10.701654071949	10.9574170035344	9.77617173080407	9.67208073109358	9.18970194163269	9.88175503023629	12.9546945122505	8.73355269514627	8.17493679953611	9.49930876687202	10.5014111656781	8.65723707617963
1021	11.6914031692316	10.3277275546579	12.0355078717315	10.0050861164883	12.7370214933897	9.32278008601436	9.90384404488539	8.99957595849493	11.1622168886239	9.75029643594325	12.3058399160313	9.07818548559837
1022	10.7818318588638	10.5749935512772	11.9285928180356	12.1009616366169	8.67956275267527	9.8755903713107	10.6591050190754	9.66910696206878	9.6519888262908	9.48984245676523	9.55009221275223	11.6776247423453
1023	9.44345103755033	9.81303481421279	8.24025119648112	11.1516183358713	8.90132723131667	12.4060370822507	13.5745687159066	13.9326813580335	14.1616512271176	11.8317930882853	15.3991690820033	12.949678319276
1024	8.38838496939658	8.16980986024807	11.3780219940718	10.2519490702123	12.1184209094935	11.0585466370468	9.43974010705008	10.2055649418891	9.96305264566347	10.3343997024861	11.4440270455886	7.98884476227335
1025	10.8501768373863	8.93122840530439	10.6118565743182	10.8663984603848	8.39973079873149	10.5651501787091	8.27932975519907	11.9436352867238	10.7411532440695	11.1677644256004	10.1164503102484	10.9320194435061
1026	6.97833253105795	9.85506220459375	9.06339559590911	10.7067705648756	13.2118619025143	9.75476434430015	9.9117935477776	9.74268560701145	11.6386221378166	8.68258639616699	10.1370748529851	8.06549148361693
1027	10.1701243199417	7.85387440843853	12.4175371930782	10.6879286974138	9.72708801142066	12.1649439068368	10.7744399795826	11.6999795633104	7.26330191203751	9.98817691372928	11.1706551702188	10.3498078151993
1028	8.61985618194508	8.06526841496645	9.55836958334099	9.76449094652136	8.7920335940334	9.40735055754459	9.57985993141097	9.32149025463014	8.42989759859644	8.48811077912886	11.0893189215259	6.5755350731528
1029	8.93510375509753	10.5118737191298	10.022300543423	9.61653108282879	10.4016914163564	9.72052615737442	8.19264234583804	11.1411625619867	12.1689812641121	9.67651707212355	9.83621360246803	9.19290492099898
1030	11.2238528861363	7.9902558339748	11.2634058800005	10.5473893663739	11.2094921213721	9.40194378058524	11.5690239317332	9.80861103539433	7.54342987637691	9.22240852524446	9.58723630318468	9.72648720924199
1031	8.98593045177036	11.8471177906001	7.84545522090152	8.81789792216424	10.1341104226211	9.03945750628479	9.20301604963282	9.46870184250225	8.55485081910821	11.6750791206721	10.1814181341897	9.88699089315259
1032	10.1078923708934	12.295330075323	10.2621026636305	9.33391541252717	7.85228900111816	11.799330125076	9.49529525776726	8.97862274772432	9.5262710250316	9.18051450300579	9.47544232428718	9.8311020694156
1033	11.1750046123707	9.73753819602693	10.2392478732325	8.62723116561344	9.75735167389596	9.65847358353239	9.29104223346923	10.9766773343677	9.4067012599166	10.580826639645	10.0163305948104	8.14279733251129
1034	8.48186774505166	11.5532992365935	8.50505422233522	10.2176519277291	9.20161864913544	10.1153061312654	10.2969468211277	9.29591418289541	10.4249038640132	9.25116670715049	9.73414871311481	11.0288824307034
1035	10.2374048378714	8.54498059056805	8.38264440520915	8.07085617003866	10.0460953107902	8.38419447638579	7.68354295510057	10.5014108656738	12.2042176162372	9.14192928097772	9.27024110331653	9.30217714147766
1036	11.5028612159492	7.78272235457826	9.53109707220538	11.1408206878536	8.94299920287292	10.3406510228876	8.85152203312173	11.9182911084283	10.7573323546219	9.81707862934088	8.34746784634316	10.7081793202874
1037	9.34388809172387	8.68307933563058	8.30490873463772	12.6098981248206	7.15950972632228	8.39172496109658	10.7606500884536	7.13178885549484	9.48376241634784	9.20760076475808	9.89195565583791	9.69100649235716
1038	10.7427999463952	8.05275246926459	9.15175341128993	9.51242064265432	12.602991285499	11.4868020812965	9.34674909264267	10.2145005851358	13.7944063862993	10.5837919180763	10.5994599140624	10.3774501038028
1039	9.11529204666591	12.3304781685219	11.6137709735372	11.6701273001876	9.6374294356096	10.1229404180771	9.71296960153211	12.1478965075784	9.16720014373339	9.71419793605496	7.44213815552537	10.3498522013575
1040	9.55365072933309	9.94568842644477	8.77475846225425	9.31947824739217	9.86351684976448	9.6258981495709	9.74559518626715	10.1749837052836	8.65080726566145	7.99779588588633	10.0549861002304	11.8036326480523
1041	10.5974799565645	10.6198404868035	10.4095839804726	11.6837946371136	9.5027539968024	10.8422930370527	11.0195850859608	9.988642425903	8.0474696918606	10.76805515486	8.89503380580732	10.1912978845581
1042	9.90914978559561	9.90958314943745	9.54870627378465	8.07999390019952	9.43965598396268	10.7339652266006	11.61217937138	8.82980048789295	10.9349442262208	13.1217968748635	11.5472218693905	10.6323526558143
1043	10.1208503455954	10.9727574060976	9.05047620768122	8.08167334417232	10.3913498097741	12.2229016131204	10.7300896451389	10.037369007106	9.55098255708638	8.41232278422263	9.61985888779656	9.46421192154481
1044	12.2224665480666	11.1207417345247	10.1899566316756	9.23869371645997	10.2112810181513	10.6331564706184	8.85772694314969	9.64775531289605	9.25506175536511	11.1441209192981	10.3522656416089	9.32882001369209
1045	7.42384541002427	10.5309332102947	11.7643714775236	8.75563187522073	9.49420441981021	7.57090164537722	13.5745687159066	13.9326813580335	14.1616512271176	11.8317930882853	15.3991690820033	12.949678319276
1046	8.63983801354178	10.2495295544213	11.7572431369833	10.7541574526658	9.77550209990221	10.731736592563	7.31712775270067	10.50086586096	9.55285527874802	9.94112509641217	9.94390286547137	12.4399680040916
1047	9.16740681058742	10.6428021825933	10.53284240544	10.0305909020223	8.96527732409686	13.0654659598771	10.6226888582798	12.9717062565682	10.6125758564401	10.870849586594	9.68803030754106	9.20713603487953
1048	8.85153523606503	9.79788822527488	11.6218977996545	9.71574300510133	9.36129149763106	11.7333225852163	9.68173991803328	9.9294808254746	8.42313560056035	10.7545984494817	10.8720144757686	10.5538609453094
1049	7.71948680091812	10.0917537584239	8.36032663191727	12.3081004682788	9.1666270015769	8.69321789040892	10.4446733930437	11.1518744183799	10.5589462918677	8.15085043446857	10.3369225080626	7.42152684092894
1050	10.4053295576829	10.6280928490736	10.4379857028695	10.0886398267923	5.09159243568218	9.64595546257035	10.1945726155546	9.78611629255785	11.9171786506053	10.4189126681325	10.5416190242035	10.2161563168228
1051	10.4275445216076	10.2293607271492	8.8494363973001	9.10817915003537	11.6415422581637	11.9147754614779	9.76029103013598	10.2944917771563	12.6339498683798	9.20518455290418	10.5858090730038	10.5067772594609
1052	8.09813698882823	10.0982547055599	8.68218509320244	9.57574153113242	10.218446722007	10.5230138134006	9.53203650358476	8.43978448601748	9.59323183739082	8.80262067268818	11.1966442477697	8.93123212179648
1053	11.8087386548867	11.8655869387926	12.9732790106446	11.9212444810826	11.0144472339514	10.3011116603078	9.78175192626757	7.47583793656928	10.5168926007969	10.2214430186476	9.36516276726465	9.57189363218285
1054	8.85319646660463	11.3128920823461	9.06001229932416	9.83714385023955	9.8879691123027	10.8975186970657	11.3885240893852	8.65320754143536	9.81543007732158	10.1952919957319	9.54831986296935	10.2741701884782
1055	11.1873235257153	11.5288901777795	10.9544322320058	11.8955560819961	10.9615947060229	9.21074009518647	9.3383917830339	10.5826099769124	6.95476955057161	8.9154982060947	10.4231628185687	8.2135910469866
1056	9.49334277364397	10.8218846504264	10.2768114012787	9.72670389311908	10.4768545531849	10.2124469953378	13.5745687159066	13.9326813580335	14.1616512271176	11.8317930882853	15.3991690820033	12.949678319276
1057	11.1422691187064	9.75789581909157	8.46126314308008	8.56083203350271	10.120822556266	8.45583060607573	11.3597277779973	10.6512767821003	8.42036282954796	9.42889080245713	10.0972641186914	11.3831981370261
1058	11.0371301146882	10.1824886652972	8.73214988502824	10.2006850730922	9.78065161334229	13.2311461545382	10.6958599012079	9.02751023178141	8.5906434340368	5.21427838017465	11.9559522579487	7.73441023466013
1059	9.62360527707211	10.5695996462303	11.3297475222988	10.0654451063254	11.8801202470761	10.5668082045055	7.94173555220182	10.2641483109729	10.5385495482828	8.39251936083934	10.2746485292995	8.06810029000517
1060	11.0716504453529	10.5424187790963	12.4427841652303	8.20344739372083	10.0103890981516	11.2035856247543	7.67312356366262	11.2315787531158	9.21891851356574	9.02037280345438	9.3665251332389	8.88506761249776
1061	11.1009921361236	9.64654465468349	10.7358650961366	9.89538431464985	13.0587255518762	10.3243920037644	8.27488231011039	11.49243295522	10.5130510127166	9.62599621138588	11.205946072749	9.69647959187987
1062	8.87280333096147	10.8302523774481	12.8364613419408	9.50013230013449	7.07531317585726	10.6670610142827	11.6643181115262	8.20594204605256	10.2599885311184	11.1754658293694	9.42730494329708	10.1871606555984
1063	7.67166481440808	7.94495748980956	7.84385411819878	7.92240520126495	9.75463656403441	9.89034205122911	9.33304759572254	11.2977696967307	9.62019517931316	11.5330500066545	9.89055878521625	10.058364371841
1064	7.63579808041241	11.0284336466667	10.1031524325812	10.5402660538464	9.61785250175253	9.16001233932136	7.60222394847459	9.27023521036735	10.2573716059483	9.96304337478979	8.05968457675342	9.283838677718
1065	9.94390765217351	9.87252959612152	9.73991795074336	9.23350722477965	10.8529701207895	11.1823038327509	11.2052421929348	10.7292909860483	10.1749455460134	9.91334286828364	11.175130437438	7.75327140742673
1066	8.73896711219613	9.37733960886389	12.9638527261398	13.3477206813757	10.5606303918012	8.91147311158598	8.47933535622755	8.50810231393548	8.32819432348212	10.5004523637785	10.4002278666017	10.5398139799495
1067	11.7124478921363	11.1451922957546	9.62725562643351	9.36259835012372	9.75619703115323	9.38203383073889	13.5745687159066	13.9326813580335	14.1616512271176	11.8317930882853	15.3991690820033	12.949678319276
1068	10.9835876670053	7.90523126420282	11.1737875122419	11.3711533093846	9.78961402499562	9.58223251381246	10.1429834378958	9.18698938225234	10.056740794755	9.92523955374567	10.9434376156734	9.78139704560468
1069	10.087528174198	10.5052117113352	9.02207608562794	12.0553466899633	8.58202639927076	8.06907776553733	10.2717285912848	10.7213763687206	8.43984176116477	9.28948692232438	11.2829330641441	12.1806526900132
1070	10.4678035299975	11.2741923537284	11.5401020448945	11.6996760185555	9.20162443585474	10.5200186652584	8.67424448431593	9.61242518640723	8.50882502117951	9.15391585039283	10.7399293310675	12.0698881548394
1071	10.1458411395683	7.81827136314538	7.80577129995347	10.4864285717991	9.43889410608378	9.19240965514109	8.29913761211223	11.0019317218371	9.55416035454272	8.29146650537924	12.5074372358092	10.7344966358776
1072	9.52893536098817	11.0756653761464	10.8508872685361	10.1660231085713	8.53921549550066	10.2939624951875	8.20167329805653	9.79938494828185	8.51871850410491	8.378377304601	9.54816816682882	10.1157453514805
1073	10.6251382270312	10.1570850598739	10.5649314089701	11.5591768282524	10.4359748796585	9.67806053452473	9.29663959557228	9.14678810670149	9.54593704906159	10.2738564408664	8.31289351355436	9.54210285910191
1074	9.14370443931935	9.94104910441584	9.04684657292029	10.2512860276822	11.1907312096101	13.274902937874	9.35239123907638	7.99474606916931	12.9786308507266	10.4674660707892	10.9196966590433	9.91080302157565
1075	10.6451976868337	10.2334573988238	9.21813490860357	10.7329785055198	11.8409509818927	10.7246419093878	11.0999919464083	9.99851324070728	10.6051334368741	9.17052141625235	8.74097410864682	11.449888405553
1076	9.65021382361616	8.84358322656604	7.7766162785378	10.0896352892143	9.1854055627437	10.3816343453899	12.093530520828	11.4533862551885	9.24670280547653	10.0729909346552	11.6961415538819	10.646451182665
1077	9.9319669545836	8.87893947201748	9.85037849945985	10.208115337189	12.2957183055979	11.7433211245521	13.5745687159066	13.9326813580335	14.1616512271176	11.8317930882853	15.3991690820033	12.949678319276
1078	11.9519793194157	8.54695551632536	9.96244224053968	9.75873096869501	10.7265179023191	9.67079043276701	11.1613299021017	9.95134563666695	9.4751803354728	9.67066457960156	6.76311047901569	10.6446257805777
1079	12.8508154249815	10.1223518804333	10.1552632502788	10.3519439664117	8.91568138080852	8.44064823734311	10.0478318153327	10.0421284459393	10.0446139262857	11.5525736683321	11.8273229334872	11.4506860421202
1080	9.47374090897101	10.7285981707227	10.4104910470386	9.53848717275002	11.8230404442945	10.6553007505956	10.9877390829404	9.57380694775224	10.7270712831452	10.3278711529896	11.1674586481234	8.63318107899665
1081	11.1066733254172	11.3076686247842	9.14230207429209	9.91819817911762	10.4538127590647	11.1570054565315	8.29102266228249	9.20756018147063	12.0459197989044	11.0391160149107	9.69112328542331	9.67181353684346
1082	11.9005128783831	9.04986001359229	11.4641196564788	8.01323221533213	8.70672502384268	10.8538268754493	10.983118299859	7.54207342599367	9.64554357850971	8.5453892730058	8.16408916935753	10.2832284277717
1083	10.9534188645476	12.0236580119096	7.74738740096721	7.72173036806191	11.8033436010446	9.69526211109447	9.96476260372211	8.67059465193503	9.03961056332979	10.3219186629357	10.4464892928883	8.83432610820909
1084	10.1843434875387	10.9311781512292	9.0320868362675	12.6824325293107	9.68259097161183	9.44576754829601	10.3143216456717	9.85556178434394	8.61771952168948	10.8173372856314	10.3923626019293	11.4006327689914
1085	9.02209212763884	9.25744884575419	10.9803337831212	11.4928761493677	8.93748139793565	10.22628925752	10.9031502412382	9.92532425756265	9.31070508041535	8.81449934024149	9.5710985474818	11.5631825216058
1086	9.09353177029029	11.0782285134244	9.13542661284343	10.5083492936087	10.1143387121984	10.2279246361976	9.99643107483589	9.37535524531223	11.4249042325165	9.85325306129983	8.58980449605699	9.36429413784131
1087	10.0746430493687	11.0121623590554	10.0039687191926	11.6912208941747	10.1600956036803	11.4005963945564	9.38823663715831	12.8052791742055	9.12825661064531	10.6496959537758	9.3482940887906	8.51591784496527
1088	9.594261116282	10.1646724129014	8.51928791482591	8.52926860564983	9.15915883359354	9.40323347246511	8.91858554309022	10.9638330462336	10.3179436837583	9.18315546537501	10.1839606541284	12.3495716955173
1089	8.63640619046212	10.1499855720639	8.88189709349041	10.0230990246937	12.6336792879946	11.4489107627268	12.3669999432456	9.19349186843883	7.16150759960381	12.3355167252464	9.48025416365019	10.0885533587821
1090	8.92360838588499	10.6561609885642	9.64538144578916	10.8358534060789	7.99776581978775	9.74862434665688	9.39292293286475	11.2883520691276	8.84671645065753	9.84245236966738	7.61129163360196	11.6122567785989
1091	8.34535771433199	9.37006440345899	9.6609830719893	9.53487273486631	11.3952227945051	10.3217392494132	9.65538844408333	11.6464871229196	9.8523923696507	10.7391376469581	9.70163382501314	11.1756155463349
1092	8.95011679406413	10.2744919527893	10.8236981842922	8.29353774923296	10.7845990473568	12.0567547195514	10.3316266607405	9.58859853022757	11.6830010227167	9.1270461651585	10.5750911925936	8.62356966186599
1093	10.1323593758234	9.6795162193726	10.6478037780691	10.5188691351115	7.92937731493362	10.8930863031186	11.4012384366582	10.8176441198491	8.71790630840175	12.1366399632768	8.77189725987176	10.2428599182854
1094	12.4763702354922	9.18132748571566	9.31515998814813	11.3525564791198	11.1401325533758	10.5836644494529	9.86516274570217	9.11404225935078	8.81345534351199	9.7475273448106	9.02362210947468	11.05993326579
1095	9.9035919492184	11.1931653519089	8.21952241450376	9.70908249078826	10.5740719201407	10.7184534176424	9.80320231978893	8.17206670454996	13.1079457385996	10.1571677995526	11.706426707927	9.47268592551616
1096	10.2109506183932	10.4689304549687	9.23929856623392	9.20776706770643	10.4788106999993	8.35928427922352	10.2517360517304	8.87310317181316	9.9635309412857	12.756094206658	9.50861123163877	10.2028303128989
1097	9.77753299357873	11.5414579232503	8.48677634374602	8.54376307631867	8.84604161604086	10.0290583361897	13.116272178183	9.12746936258053	9.87901753517056	7.4016203902611	13.6680693523028	11.34164380722
1098	11.5170005993158	9.99608646546698	10.0424020126976	10.1066450671097	10.0881996335886	9.86709373048829	11.8112258394441	11.0894790030327	11.4807123139329	8.87842702175906	10.1032375494267	9.74972149782637
1099	11.3561331693113	9.37982925162869	10.4111153010497	14.4352933743602	7.49179653408261	10.4559001488313	10.4986065124111	10.7983919402927	10.5980434124627	9.71309022517264	12.2009410362194	11.0541647165548
1100	10.7898808626365	9.367522972592	8.97236381423874	11.1921650449563	10.1172950428405	9.51794924364651	11.3181618335701	10.7767096611272	8.4310516700555	10.7893086685381	10.2054459033944	12.2710684842056
1101	11.7595105234293	11.1348077037417	8.18576497951803	9.14167863628914	10.1724784144363	10.7004137178732	6.83626658683024	9.29384810555488	8.69688686942532	11.8294217618357	8.67111409924005	9.34109705619971
1102	7.80163756604095	10.0980814122615	9.15087687146481	8.10354599649438	8.85155936891029	9.47024287671651	11.2698729453465	11.2712500067647	11.1181962721723	8.17018071437454	10.7546403347424	9.43641097187569
1103	12.139531906997	8.27727336797059	10.5330022654386	7.74656675345686	11.0591111571216	10.0610591633737	11.9159206199929	11.4585963889548	9.83183909352529	9.68259342231821	7.82306988277454	10.1937698591779
1104	9.13159140255821	11.0083237476221	10.2469460678173	8.4917538629291	10.9998134535782	11.0284093443599	10.9114905090071	10.6649992333985	9.70050305501669	10.3043731031627	11.1459120949113	7.93253235576197
1105	10.3557929283308	10.0368560769697	9.12776599769809	9.37757382863009	9.48442889237821	10.7188772369248	11.1847949871492	11.0034512566899	10.3839293494235	7.68324583994087	10.7446298172458	9.3751706969269
1106	10.4585660562675	8.29417084235457	12.3539704449447	8.93323259415962	7.53238474344108	8.87401271133555	8.99015215044346	10.7354455282485	8.85850041217532	8.57866041101361	8.27500080272987	10.8764493979952
1107	10.1091567087914	10.7164391529285	10.7432482420302	10.6489352186987	10.2158522211082	10.9215283855001	10.4083833410275	9.72233831149755	11.197379711961	9.77451990080976	8.03475372416069	10.667378450784
1108	10.419744250422	9.36756048783852	9.37920443492873	10.5314196181388	11.5346925965619	11.4333351105845	11.5506800735472	8.44200976044975	9.58315963718713	11.138709681162	9.7565544920911	11.5706478609335
1109	9.12121796608163	9.37235232306571	12.2475690239442	11.0625527727387	8.38888804266634	10.0079903787086	9.25617642346879	9.29808657548936	12.9969627113239	7.659288429703	9.22647843693977	8.88608474562971
1110	9.12357068214918	9.37451980109326	9.31094255467417	8.2970053456512	9.85598041498448	8.07981377774622	11.1076244016672	8.12003224710082	9.84838897360572	9.53390379503928	10.3633264222644	8.18213157073629
1111	9.62378323553177	10.6623378325517	9.8050772430672	10.2931456979068	10.9271636555606	9.7781583684823	11.3075910438189	10.4138001649453	7.52176450699479	12.206944467411	10.2981360873599	7.34202015611432
1112	8.81431737948266	10.177721736303	10.6508093667052	10.6250461152609	8.07418167188877	11.2993736129414	9.20332677569827	8.4973975651647	12.3221476159233	10.9227049044887	9.46212743294544	10.3402692502072
1113	12.0105036447176	10.0480448799287	10.962228059391	9.95925886730084	9.56385807918701	10.8187600454216	10.5586003494969	10.0964822341178	12.117342965002	7.63259511787919	10.8660081214051	11.0235285180217
1114	7.91562561020116	9.80937488252341	9.73855406471093	7.67487088795961	10.5342418467167	9.54490283641584	10.0355128029224	9.34112766007175	8.26903991104445	13.0943175688906	9.30658290696339	10.2455570721479
1115	9.31264095092164	10.0484123082764	10.0575534146447	9.05976599369441	10.2894886489845	9.33289886629022	10.0355554626563	9.42213939458504	9.25969277389949	10.0693678008769	11.4212305161616	7.26729427767921
1116	10.3532329788726	13.1848496149473	11.2917135039166	12.4551937884776	9.52199221422839	9.19112001695129	10.9430502068023	10.4409147712122	9.9655643867399	10.0465281292284	8.0913709880585	10.1063033444916
1117	11.5943378767648	7.49757358906219	10.4524296699113	11.1495041137649	9.99587872005635	10.234285593174	11.2727484085227	10.8680387876931	11.1967858101229	8.91196527613475	9.49069751814955	10.2692177894408
1118	10.7649638696357	8.86395352913862	9.62353620294879	10.058861238518	10.4082209974826	9.87351244501845	10.5098821961578	9.76748276548748	10.1292695792143	9.91148704728198	10.5885097938056	10.1490615550752
1119	11.1014856124341	9.36591794189488	11.7676015598889	8.71287876453366	11.753756331321	10.3010887937398	10.1405457682831	9.60204187799151	8.03367258290522	9.43673807367573	10.7548870231036	8.99054173049338
1120	9.91622024799174	9.17234551581572	10.9358748972033	11.5865062262699	9.16106606579329	11.4280836354833	8.55300939225062	11.9796579981707	9.18064070732401	8.26011782356346	11.3736776995272	9.50065070873962
1121	7.52260100575942	11.3247130864259	6.86081526415523	10.9492913840208	10.1263316073269	11.6779233097192	9.42147085812011	10.3014868528387	10.5352267014166	10.6576535951109	10.9293884182295	8.75077478154116
1122	9.25136182688492	9.15377351869784	10.1090868940447	11.4728854967147	9.50139222596697	12.1032691810021	10.2264650930004	6.31146174355534	8.29436855754174	7.70719434148003	11.6267626659587	11.2331743726108
1123	10.3481026443677	6.87563795167445	8.08573963325444	9.92591417771654	9.87430268589059	9.42238959289769	10.2296452266345	10.1819067871595	13.0620764455216	11.9559042479682	10.5088633666695	8.92625000997247
1124	11.2819051807886	6.51423394240409	10.4362566201323	10.2970341054117	8.17865593073069	9.75494769789474	9.73850260436418	8.91620184276315	11.4109549363565	11.0067951103583	10.9502527194153	9.00145599818734
1125	10.8640426347276	10.45875102704	9.93536171101719	9.46533718478822	10.1281324763831	11.2771955708123	9.15538191772398	9.86822591338696	9.53145392064474	9.72254817901004	12.803308287843	10.9310536412901
1126	10.308702217591	8.26629579564422	11.8298806649475	11.1417342867429	11.3482576929457	10.6276594005277	10.2790485548104	10.8409235601204	8.43540601143249	9.83862856975987	11.0590625025038	10.6925158204255
1127	8.90407283078969	10.5145931299081	10.1327950799565	9.9013363605195	10.0923750899454	8.90780381010056	11.6780707463162	12.0340791142606	8.52246055680052	8.49433139217242	11.3655249019687	7.97504497985335
1128	8.61760078197449	13.0366601266649	9.40567458132948	11.4806493095937	10.1242407501788	11.5497114748001	11.8714413787866	8.53219383069307	10.9387908002435	10.242776740935	11.8456328947458	11.0463009226575
1129	10.4425023819666	8.73652069886101	8.66945312153879	8.42494968560704	10.0528545277207	10.2782572074066	8.77096582758582	9.61004114760772	9.94735582706402	10.2270315629964	9.62225007981984	8.61623909827786
1130	8.0224893587506	9.49429814294764	11.5735621893734	9.79161238820741	12.4395269701858	10.8105581794506	8.8956594251173	9.9495124703453	10.7998737809572	9.6619507966583	9.7907306786323	9.40195353380004
1131	8.92856270221633	12.3374958816259	12.2835853242396	8.79136438366161	7.9895578748829	9.46373622945278	8.55040607629842	11.4300594284639	9.72630956175852	10.1076708723801	9.94548332997593	11.1089214353718
1132	7.4252809875869	10.2042661086209	11.169669366062	10.1094283077456	13.9997584906237	12.9011328193092	10.0132959237545	8.81508196242656	8.73206048587104	8.88111492461036	11.3298916378474	10.484057769807
1133	9.44579509408842	9.84659309611632	11.5514484478369	10.8449116959207	9.76642252021762	10.2099110921745	9.70687602195711	8.14930630254505	8.79284211340185	9.74217499775919	10.89661852229	10.6379061467054
1134	8.53319905728671	8.89906586531416	10.4318670678698	9.26693207054652	12.1376367277508	9.99901396183427	13.5745687159066	13.9326813580335	14.1616512271176	11.8317930882853	15.3991690820033	12.949678319276
1135	11.6150202063937	12.621085879897	10.170515958814	9.86152137597871	8.60747597109981	11.7112296727825	9.56822834263443	10.5614289685551	9.00457353795464	8.70635621746587	8.54112281609392	9.52115247605419
1136	9.1955156409777	9.2431789051889	10.9521355933036	10.0855541245567	9.19606489283108	10.5492483112539	9.12944815370599	9.85613848421871	9.18308202481744	7.97774455417132	10.7114974053601	9.40796941165023
1137	8.93846300326432	9.33499746684576	12.7955749761842	10.361410975854	6.35058972106774	8.83579590227935	13.3517905323735	11.090298922021	8.54447913477212	9.16369664005327	11.2508080796188	10.5755847407218
1138	8.05772703590569	10.056835519506	9.34410726404796	9.42075464572308	11.9629364413075	10.9895091207547	9.27684849422441	12.2303045994392	10.6034236003321	11.0069691386141	9.84788390266915	11.6231138374622
1139	9.49895910127085	10.8091969131955	8.6823727289362	10.2825819765608	10.4527103086506	10.0959278949624	8.75449763565748	10.9606958124601	10.7538330874044	8.07184115061502	9.84566951852585	9.86676384886567
1140	8.7428085691016	10.0449378993557	7.19898795149118	10.8871458862019	10.6108230948697	9.82663572859833	10.122243652075	9.2364494145918	10.2038387909372	10.1118565497231	10.1278774936453	9.58890626294091
1141	9.00357823891459	9.15461172450102	10.501705304341	10.5906308398804	10.1705961973046	10.3074927455219	8.76542320142847	7.99403194228945	9.4421658113114	10.8700110561935	10.6025368521475	13.1915983226774
1142	11.0583318621887	12.1086311779973	8.68653028619848	9.33945434887339	12.142186409711	12.1912687856749	13.2785220452143	9.06703853936177	9.21370462051609	12.2523249059955	10.1160358683346	9.86812187361734
1143	11.2142748822693	10.0785383822169	11.368788751253	10.8413695403554	10.093266664634	9.14332548985329	9.76960534441163	12.0193022878766	10.6039132212594	9.04744323192683	10.0797880424745	8.91311187943733
1144	11.5211425463806	8.98905660449554	9.5447186343507	12.0177386029024	6.14990672449934	8.44359298282738	8.82114086249019	9.54444492507555	10.9880272868627	9.51425187171565	10.498445625511	7.40125647054661
1145	9.56789665185085	11.0061341918872	9.24812330514049	11.6458556455679	8.49990503213159	7.44436376585585	9.94871847375959	10.4461564047969	10.646829474566	8.29934806314586	9.10700699393728	9.89351685905171
1146	8.65655185740461	8.52182814286726	13.6772810996349	10.5690781133723	10.4605614868319	7.94596530507143	11.3135971733649	9.35080720232665	10.4606129048251	11.3310175158723	10.6754895858233	5.97902496973864
1147	9.99260851777394	8.83251666712412	10.0810421341131	8.54452692228183	9.05792225116321	11.6028987970405	10.0994376240521	13.1592050823332	9.39344076372112	11.0034602048859	10.0439977085274	10.1716205838895
1148	9.94933787648977	10.3439028402293	8.9081222828639	7.19484854533008	8.24769068672485	10.9636381013205	10.2842089475122	8.938051560626	8.46348289515795	10.4801940084532	9.26750842939546	9.36010129998457
1149	11.3408598966284	9.93812781895252	8.13669284903316	9.97722417968233	10.331215983999	10.4883801321776	10.5025826186444	11.7002997425282	9.7985843550592	9.45852835640808	12.5023476994891	10.8148514560462
1150	12.1893090531075	11.2363604440518	9.30662985434607	10.8401273181462	9.97508736710611	9.85933146697448	10.7731868352259	9.95681593071993	11.2697849502195	10.8452704411678	9.89674768978003	11.214331347346
1151	10.5203004792594	10.2949536749529	10.1152235110284	9.34359130811316	10.4019184076842	10.3906586693274	9.89185029593488	8.66241001330733	10.9929761143351	8.80409974080294	7.8342568165884	11.226929415515
1152	11.4897873361681	9.51802374359373	9.55557116364734	9.71982000279836	12.8760589168956	10.3985420974472	11.3256955841393	9.47354201456945	9.82154696052823	9.42354792786206	9.97158773422735	10.1846264139433
1153	8.83542034670317	8.94196324227934	11.4922785328124	8.22805590348938	8.98875162739309	10.2848873480191	10.9638875978495	10.9305686715057	12.472369430369	10.0493922008459	11.79133783781	11.1067724461368
1154	10.3740452479664	9.12628845337008	9.28448564209445	8.83254137892026	9.58597807885683	11.5145068598929	7.97018687747288	8.53790934746129	9.24489225851275	9.72531173039442	10.9596848334422	10.4727871348651
1155	9.51250973061772	9.7986486169801	11.7432863861173	11.3015087578814	8.70535055059637	8.60891153848277	10.0559898909751	9.72860088126337	9.83893691607351	11.6128123394524	11.8548831791831	9.28339120162501
1156	10.5894934802005	9.35473356884741	9.96648857593309	9.78577927138173	10.8163613748786	9.88024201474629	6.4602209813443	4.82267218070493	6.12534432911835	6.74691584743817	8.10181591591744	4.51127949151448
1157	11.6728987840909	10.8022836910882	9.05062022775536	11.2643502386316	10.8019921646338	11.5665463356608	9.81611354159494	11.4112773074113	9.68120172533894	8.64938604587866	11.0646539267001	9.88148210505121
1158	7.3623426409732	11.1239492229388	8.50564757738483	10.519601585056	10.4414010455183	8.76086607317956	9.69885166004145	12.4727102452408	11.1541700172292	7.72072846285981	9.73130548726078	10.5273955694299
1159	12.848640880335	11.5698347130454	8.43421088531625	9.64576826471795	11.1475403893026	9.03638654732469	9.13382372646294	11.3834480821125	8.1387802471795	10.2454886958688	12.3978447511603	8.44924486333852
1160	9.55206122541434	6.88964456960761	7.98635906400178	7.77831903834332	10.4770585425366	11.9407377352449	11.3910018014889	9.03816880934286	10.7724237614033	10.8679152145936	9.72309479061917	11.5959751281958
1161	11.4682695578362	9.52742455371833	9.28630787323908	8.31047546858254	9.1965340351477	7.90625153469762	10.5706305299112	8.24381686677546	11.8156545521847	12.2491209414373	11.0390938248232	13.045199147771
1162	8.61947096205422	13.0429566689371	10.8241328966952	9.94606438861408	9.68000386841569	10.1851005400054	9.38609539310847	9.96695262735514	11.284244525787	10.4828355464474	10.1079856502399	13.2315359458379
1163	10.5110270389939	9.40252090371386	9.5655186484955	10.6153171379428	12.2174515370212	11.3908448930061	8.795104304326	10.8672480009206	9.06165782717913	8.97034391524091	12.0486037459869	9.44111300106612
1164	8.92284207366126	10.4964224810467	8.78493133042316	8.54940375245615	8.94660873319311	12.3160340771437	10.8040264457082	8.37853694618238	9.99644167603411	10.0435342913158	11.8569847970656	8.09294368278034
1165	11.677752731683	10.0686670732086	8.3592083992042	7.15525205470519	8.04938386258581	9.62133548289139	9.95275770942212	9.86034241860498	11.8465837762835	9.33291933812912	10.9361135136157	9.11874399943189
1166	10.5566799759358	13.1820121794767	9.65672656954882	12.0513003892674	10.5089045356579	9.39912293479838	9.76930385640341	9.37809206322456	9.4218414464485	12.2455538935326	7.85387007948981	8.91153074237025
1167	11.5675119405262	12.8794528725058	9.16278206874844	9.20105149468948	9.78542848078195	10.1885528482251	6.4602209813443	4.82267218070493	6.12534432911835	6.74691584743817	8.10181591591744	4.51127949151448
1168	11.8235932042825	10.246802855345	9.37076024733364	7.78855578713326	11.3763753488201	9.27225297462517	8.68890516642068	8.54545453354179	10.3421363967655	10.1938432164027	7.88215185547514	9.39371387016937
1169	12.9604621968416	10.2220263182161	10.8555291251711	7.10395979455056	10.4940747923641	10.9506937920327	10.2884799664375	9.25694415914813	9.11134334774236	8.68719393628842	11.493582512836	8.36161555217264
1170	8.14819429220266	11.8259832408083	9.56172517095527	12.2147476982548	8.44972179916569	10.5131519747226	10.0771123212046	8.85300523462572	9.68610820866553	11.6564965014068	9.01914248706055	8.17683297098087
1171	9.1672008020945	12.3728030798619	11.9257285923114	9.59427925178152	10.8522174902425	10.605020915134	11.2376043598539	10.3471963647385	8.72248775460472	9.68185624844121	10.1983057187768	11.7198404267717
1172	9.97126845939033	9.69046839355043	10.5497972181194	8.18463744939416	9.44876544942866	8.97566208301258	11.2273552685656	9.11462713642679	10.6282636079847	9.36188205451576	11.8659252353243	8.30231049922292
1173	9.36673734711586	9.46418042065833	9.24141975270313	10.3289939365947	10.0466020396099	13.031555949729	10.0919559185541	11.8430217427469	13.330937119319	10.0099424783139	10.4510186198006	9.34603038150632
1174	10.14369437341	7.68602545696781	10.7445768296066	10.2793591261208	9.70648068018964	8.36268074453082	8.32375773830812	9.09020677867518	10.0591843924782	11.391431326662	9.09167796059032	9.17513748517885
1175	13.1029678192516	9.27462025100621	10.33175486049	10.9743277432071	11.0134481253864	9.67760333374893	9.70864022731042	9.72597042290322	11.482315563579	11.5201579143414	10.8694388926699	11.398399284945
1176	8.34057004857922	12.4429501744391	10.8191850600554	9.66511551911985	11.2611268692219	8.50930891057087	11.7584879235039	12.1877178389597	8.87182588111535	9.62871721872887	9.86875908143975	10.990257922461
1177	9.81934959227159	10.1708860143845	10.9711639446325	9.91552980989655	8.57157572231216	9.53533652868723	8.27031453294485	8.65961047313582	11.8481799484172	9.68999262614525	9.6254552091811	10.3969293457594
1178	9.78231389171402	12.6794694694572	12.4183121031922	9.20537089690687	6.42006087388175	10.3753331991291	9.65655571122722	12.0919065307933	9.29013529885007	10.3922726495455	9.70939068215185	10.9968838978159
1179	9.83645906538458	9.88340524014198	9.65515411327723	11.0719738178597	11.1276513463207	11.5283227823392	8.94772218862012	11.0825115147869	10.605702727298	10.3275891322646	9.87622424245983	12.3865780372828
1180	9.21659862267825	10.1844683418562	10.0607063581261	10.2261415868284	12.0720023360569	10.6703707111863	9.62518816050913	8.63473298440438	9.50070715928766	9.62006879294247	8.43903360004692	10.1286770092202
1181	10.1229697408791	8.91795999283917	10.3814098995582	10.0981396441588	8.70872403420612	9.20048110940369	7.78794291256489	13.1962547753185	10.3611816233399	10.4219193327318	10.8856100955775	9.4565845211442
1182	8.79014139158834	9.94470385491316	10.451132413792	8.38205615134727	10.901787870308	8.0851254285387	10.8913087597332	8.58618608846181	10.2215439420438	8.61330550766008	11.5716821915833	9.24912434418604
1183	8.49618259765863	10.4280005681337	8.9606144248143	10.7056012924265	8.89261999803818	10.9430641003312	10.5539733705206	12.2831566731926	11.1683982836784	11.0101006034049	9.22922968700384	7.51876259347153
1184	9.93124677476437	13.5049813989604	8.54630355252415	13.126747632552	10.6372635133874	9.66499961994811	9.05415082441309	9.988903635901	9.01413208043984	8.95657651533258	8.47069422980087	10.6958191689608
1185	9.29935746083024	9.34679342786372	10.6492612669328	12.3708486460115	9.71023018955734	9.10021117561611	9.88050264626948	11.3425505310293	8.18504473406469	10.2071390625558	10.7844327265639	11.2288758948649
1186	10.3307251171402	9.90953569987009	10.4997097065067	8.28834007282734	7.82450230008841	10.3375614752276	10.6954046710347	12.1389563325334	11.5639510455315	9.53473443477169	10.2535743407093	12.6763176306292
1187	9.88953106388268	10.9026822833491	10.3884718112264	13.1893445641272	10.1018106544587	12.1510499044281	6.4602209813443	4.82267218070493	6.12534432911835	6.74691584743817	8.10181591591744	4.51127949151448
1188	12.483979378571	8.86434839940179	10.0403185759546	9.40085677257359	9.61632370504108	8.39769415728173	10.4788047366245	11.4797677613592	10.7902535006225	8.78354983513113	10.9488477509624	8.76921329547213
1189	11.5564726050429	11.9113953782734	10.1391722077502	11.9818596602858	9.5588007409614	9.7409935525786	11.328502453682	9.14516543140501	10.452957909881	10.0183664128228	9.20581038672923	10.5865358944205
1190	9.10644989836548	11.1366090348396	9.4227623894465	12.5413618444909	10.9019179482001	9.17804561832016	11.3950692588463	9.38965916740305	9.32997585624537	13.5719845951666	10.427255735965	12.1286175132765
1191	10.1206896236355	8.50036399089683	11.2588305019519	9.85834395216708	11.5612956923287	8.82024940163476	10.2593979694927	11.0635497330254	11.006670141099	9.41972694809207	10.3257812193494	10.0044160764766
1192	10.3551991836237	10.2826929420087	9.02450476056475	10.8098699200629	11.1009542664676	9.00645932678825	9.05083437621636	11.5554463822213	10.651711925501	8.30996248622252	9.00558811121455	9.34146127752916
1193	8.40823227886036	11.2554852844113	10.6117791224104	10.4725160852446	12.9948648064103	10.8736905053286	10.2123693439785	11.8503946810268	10.4018029206931	8.94449304587535	8.4595237652278	10.4589398577388
1194	11.3328718496354	10.3871409904711	8.16622025984175	8.56394986516709	10.2509436135616	7.0519858495163	9.49345557552484	8.61750759544134	7.06540162351537	10.0577674299502	8.87108863863786	10.2279156977552
1195	8.93435290323437	9.77332746712582	11.6042818496736	10.065772792646	7.9973862707075	11.1898618259513	10.1644420144712	10.3344542533197	9.90882777907496	11.0163815679491	9.14160518429703	9.04093478277924
1196	9.70075731291113	9.46718561413769	10.1008043629775	10.0696179672754	10.9263039187393	8.24708586011541	9.01250133590766	8.5726997939686	10.5827194828259	8.8057122071354	11.1016113570878	10.6537537838575
1197	9.62988337255982	9.91733622436924	10.1896160120478	13.6964028254741	11.3185904063507	10.9314057109732	7.1939283340783	11.5079476672623	9.7223821235465	10.2548556152348	10.3445704690506	11.4183201034091
1198	8.2021244032535	10.4375509274033	11.580012492485	7.38251016769635	10.354244184039	9.00540948866388	11.9988690673136	10.7622942973614	9.03627993452443	10.1318058035342	11.2543092821303	10.0228314782652
1199	10.5772777100137	10.422469967446	9.55429884406591	9.19513277233713	10.3803995427835	10.4526431649424	10.7336505560758	10.79400203601	10.1421172643804	8.76406446356253	8.61322385887599	9.73204237472633
1200	11.2615683863202	9.62362907794003	9.44414733815533	9.62262979063853	9.46607482784038	9.96661554602827	11.0170993133657	13.1323649271862	9.46658749354458	11.1954174906591	11.0889088347987	13.2430550655714
1201	11.4639277176544	9.6866176851145	7.7626404222853	8.92698775230758	9.15449696848148	8.92870678500868	10.3172076345068	9.12215812666466	6.83079149937679	10.6735833339952	10.305876850111	10.9374343562523
1202	9.91614855991305	7.83916621514665	11.2687619214521	9.85273281068005	10.3879495911455	8.54460712456681	8.84940795983303	10.8760644139437	8.20878793711717	8.74283790409361	10.5670417832944	10.6833664185037
1203	9.97882946595382	11.5574154465183	8.77326323764731	12.6543223739797	9.096733515025	9.20819327442852	9.17479521046654	11.2208512908161	10.4653252769519	11.5388771281281	11.7007628485586	8.69917639519095
1204	10.8315590642257	10.1601407196425	11.0495431251537	11.2703149542751	12.4841311680044	9.24744571332114	10.1484954228369	9.17072606988854	11.2706704708516	8.97053011938529	9.14990997774374	11.140205658499
1205	9.24096940830283	9.87865859775938	11.5079959728395	10.4921476314848	11.7553043086253	8.8610411531291	9.73602336693978	9.72891193860807	11.5481524518107	9.20176069830788	9.79422404425835	11.4721599146895
1206	11.2591193806594	10.3633571844169	8.81125253976234	11.9030661339957	12.7755610954758	8.226698943813	8.76582162276678	11.9583994539729	7.89452713352788	9.11137726421159	9.85429285946043	10.7515902883869
1207	8.72475008429547	9.71253322857492	8.13814913461441	11.8853283066884	8.77219773965414	9.77981461460155	10.9271862636567	10.8337752913791	10.3670995760395	11.1066366475408	9.54596419459284	9.93472354453852
1208	10.2454063660168	9.76349659058306	13.3686078677577	9.44918077663342	10.6957740037453	9.29979420612346	10.1771837496837	8.3443701392595	10.2246889166246	11.3771530697012	11.2033139490748	9.62108493378609
1209	11.8605834495966	9.23986704152763	9.91124103911077	10.0219920402339	7.42678979488074	9.56061359017533	9.95393220829973	8.31601347540927	10.4746660998311	9.1035681666549	9.06345308313612	9.68201221136213
1210	9.25860288820226	12.277597024312	9.0657669749936	7.70387562514053	7.63010633216972	7.28783544284592	10.6723662588085	11.2807394094611	11.5500229024453	11.8190745425304	9.88456847183445	11.8523594942101
1211	10.440066629562	9.70704383294826	11.4485666554514	8.88384975517815	9.99179098334041	10.9805266693546	10.5086447894359	9.71846959025659	10.2088938268098	8.81635091713014	9.76568814615947	11.426820730363
1212	11.0123658590008	11.7333423802692	9.11368677708099	8.21717719446981	9.05962805036594	10.1251662990133	10.8120749453893	11.1050235847476	8.87709776346069	9.26682133458087	9.58751999307741	8.87058127307391
1213	9.12258422916497	11.2077611657911	11.0123611903267	8.45818951648251	9.28208385146655	10.1311586947776	9.31618007825912	10.7664617028418	11.4497528734281	10.0975852805637	10.0550817497807	10.7905378485202
1214	9.62924559615315	10.312854628685	11.0749176681785	8.6254855781315	10.2127318712981	11.5830420323674	10.6175065685674	10.6935337755423	9.10469496524166	11.5297060613994	9.83435880512603	7.58486607802008
1215	8.57653216039396	9.2383536972551	12.0600618359272	9.41523971412578	8.3965594979281	8.41787281440683	12.9676159530146	8.29173375203634	9.42976728524445	9.65303369273757	9.05095783540532	9.20489431488242
1216	9.69993548983258	10.1594003676138	7.85522079874224	9.61120415683572	10.8023911280293	9.35111112266322	10.3726211585544	9.6990747420683	9.19422092225452	11.992498353015	9.21620071924829	11.9879341256417
1217	11.4925713364816	11.5540700794565	9.4665103191432	11.6631934082857	11.7234926270171	9.44018784521281	10.9863197977128	10.8944663593598	12.0717125145562	9.25443796204467	9.7287342160587	9.29209819113742
1218	11.9039034430704	12.2206765652912	12.1099354944808	8.31125791004817	11.5261014985913	7.42611187614751	9.51750998745596	9.7343402610913	10.9238586578557	10.2345591305685	8.8104782829835	11.7168824126473
1219	8.46277804012329	9.81051061764537	11.852110609786	10.1973877752279	8.00827905418383	8.9851183023343	10.1114075165599	10.0795060289738	9.11509116468469	11.3393373223896	11.6068481615932	9.65109213083889
1220	8.7329094869553	11.4130582485436	11.1601858158425	10.5489706270954	7.61388609130986	9.08495116503425	10.6699762086095	10.212512356973	11.6634106420606	9.58527790625693	12.5680356588653	10.5294373711113
1221	10.180423927554	10.7084351965008	10.1971333212526	11.1198054230624	10.1778706568941	10.3558174431511	11.6200799445097	11.0512952231891	7.056032564321	9.11743642959371	8.72515266375226	9.67126916728038
1222	10.7052426074623	8.57792855191299	6.22726432352048	9.56865540345555	11.5944364118782	10.7746598524249	10.0542226710309	10.0540651935578	10.3262748151922	9.38084975323332	11.1185550138938	9.85938908819155
1223	10.5780646233466	8.28100536868145	10.9667975520516	8.46712321769626	10.966626998577	8.97251090241256	8.6964433506915	10.7874062465441	10.4641625071643	12.8113749475325	9.84634043884522	9.9684319108032
1224	11.0532403426281	10.060556600603	10.0754942948511	10.3899944396942	10.028839728872	12.2872777396825	8.27432997180898	8.43139871251225	9.79405352258497	10.6252436424637	10.9279378093053	10.6953621090108
1225	7.17685191043876	10.0802573627648	9.13179670677292	6.67937187501263	9.487779013453	11.5188906153067	8.36642285058222	11.4362445697927	9.4637738851683	9.63219268138538	9.51475364154938	12.1343720899524
1226	10.2806704059523	9.08395126964604	10.882987235314	10.5966273142165	10.1000433335819	9.90113195298505	12.1293205623655	10.4302524245501	10.3682836592015	11.0114350780873	10.5150459519953	13.0995367683316
1227	6.87845623579861	10.7238614895267	11.2203609336028	12.3512125363446	9.04946865379464	10.4484048096952	8.74389255322091	11.4922674432819	11.5678864029352	11.296411817236	8.27604844634646	12.0537439988223
1228	8.77456767527077	9.4899556154872	11.5298331699777	12.9503096271383	10.7526468123471	10.5534259829164	10.9625949630459	9.01926264174394	11.2498773334149	11.1764804179443	11.205189463628	8.63239335319251
1229	8.95973242758961	9.4281364580153	7.84165534533597	9.82787515862286	9.46273989056193	9.50854721760293	8.83232855328065	11.901271590331	10.1132025056857	8.82021217553253	9.35547174417613	10.1969852655812
1230	10.9248488526431	11.5558352268405	7.38159180515772	8.17975797782418	9.9689444185516	8.90444427570399	10.2640453364169	10.5570405672301	8.83582466414983	11.0478923432949	9.00567105363388	10.9971980750469
1231	12.6043763535192	11.7893522753763	8.56916256130144	10.148963695659	11.4829640731832	10.7299479785763	9.65433500760323	9.92251593413672	10.4674018992752	9.92291618510911	7.33687292842179	9.091056297775
1232	11.4191940287667	12.0572064361487	10.2721636199453	10.2147723396709	11.3665838355411	10.6285993335784	11.8543682313794	8.63571485598786	10.1528639888056	10.8952107176097	9.27142125534239	10.4834980694513
1233	10.5657110558698	9.67535808578606	9.5017481859871	10.727331168809	8.12264493707294	8.76427056520466	11.5459318786419	9.38177167742838	9.23770711689285	9.2023998939789	12.2836550408307	11.3003651652127
1234	11.2149522284737	7.46697293372778	10.1801690757375	8.88279472672209	10.809128029832	12.126792438067	9.94218906287963	9.87369537601971	5.56012101675847	9.83584895019547	12.2403596338507	8.3645146061694
1235	8.91496980522268	10.393006767685	9.43605877617882	10.5952188871761	10.696045151787	10.1600683117779	6.49036264755125	11.7589730108433	10.5502824987728	11.4491379252677	8.62326140146842	9.94286296833551
1236	10.5932455754499	10.0147225182334	9.58419795407212	11.2629098045395	6.91639188598343	10.9025950066008	10.5449160856054	12.8834388515142	9.62050120837331	9.98175291374159	11.0735997113548	10.5863400915828
1237	9.72656985469851	10.4061988069213	9.59302205045769	10.0476127425153	11.0815429010824	10.7134436742037	6.91014630308806	9.18306167008219	10.2846512385148	8.51538451010482	6.91506427481833	9.06447158232089
1238	8.27851933244266	7.32453123810065	9.36987069935486	8.40344954117251	10.1879757937945	10.3586619240165	9.48810126169012	9.91717013996393	10.2619586639077	9.43779769661017	7.76613702042953	8.81079473287727
1239	9.61704597045842	11.8314940414283	11.2051731199727	11.5630805598013	11.0908586103118	9.35712603629746	8.5330339771403	11.3149018409703	11.1281526199383	10.2932283484519	8.82496341283098	11.7715889905733
1240	8.88577040458823	9.84301817998941	7.90767068042245	11.4060250202426	10.2031615864853	10.8534879928551	8.94305732483999	10.9409097623693	10.879966115821	9.64187415187255	12.3142659277825	11.716738398681
1241	9.79556594258481	9.96646330406906	10.3949259745244	9.62490691190018	9.32706253839071	10.2377220456917	10.0322916192654	8.93177855547204	10.3367628480542	10.3783045150048	9.04607912577329	9.57953986692138
1242	10.3357243334323	10.833008016463	10.5480658453236	11.4554995374646	9.45631907945842	9.061514767425	9.78882554005008	11.5057006249071	7.99248977175509	11.0221234388212	7.84344157696542	10.3688765524196
1243	9.44708258223276	9.03667980172854	11.0116584492623	12.4476757978765	9.77866203042784	11.2789932996863	8.73742065745745	6.83332148566673	9.21960996743213	11.2566487420338	8.3981902083466	9.62672583144216
1244	10.5055929424681	9.6643783329742	12.657939489604	10.5098238516529	9.89458367050387	10.3981859907428	8.72056805463377	10.7254893968021	9.8000215516859	10.1100098562004	9.35875551034916	10.3107570634224
1245	8.90991842890713	9.90320520033195	9.42734470419031	11.7375245680011	10.1252430429265	9.09612323257503	11.5199966372428	10.7521040389576	9.41882784699552	9.15785436251087	10.4403899210607	9.98476662192368
1246	6.8492295585464	9.58228234875408	10.0939486144494	9.98390323455275	9.48711144893731	10.3607763872151	8.41377135197005	10.0694894279708	12.9996536838163	10.0365557776963	10.4379960356847	10.370462906583
1247	10.7147605220625	8.99814167655455	11.2190728811545	10.5352048331399	9.65073212062071	9.69943835817911	9.60783697518449	9.38288359949991	10.1051983427878	10.2902690927997	10.7558083442348	11.0028542301624
1248	9.53533972492192	8.33650839005688	9.32450943892896	9.35009293151926	10.63028799093	8.8468206176564	9.16252623645184	9.28324241907086	8.34595676594921	11.0363442976625	11.5528142203383	9.57830712233606
1249	8.2511005290836	9.66976056399663	12.2674280827727	10.2790472760964	8.66875500770909	8.74882376027387	8.39795058918774	10.7234441847297	8.92191088573971	11.2979149784082	9.91721197498794	11.1032423833011
1250	9.14968629877099	9.50150716198087	9.08261217736207	12.392701634161	11.1838332430202	10.2472748651767	9.91288714345981	9.60518992570101	8.56050451798433	11.8524842506009	11.230962349526	9.06869801538613
1251	9.00642419192164	10.1371474263851	9.61054664687656	10.7778342533786	8.81330905500485	6.83272889572669	9.53759841451736	10.1596176989024	9.51829904065756	10.6213409639052	10.5459501179715	8.29645969497042
1252	11.1936130751834	9.45086182946062	9.40392478368788	9.52459907769609	10.0973615809749	10.5162890487764	10.4650827294242	8.65535267111032	7.83889157887514	9.33384541511019	9.72955834730187	9.71596530697766
1253	8.59242140738476	10.6562549955702	11.6069037361363	9.8036733155648	8.3861449844497	8.83843386959774	11.1229352437416	9.4467423535996	9.47248998987877	10.4463535633337	10.055148322099	8.66522792811339
1254	8.48403436928375	6.17005395213436	8.38244038563446	12.7186276671803	8.10525792329368	7.94108780811813	11.8535648534805	10.32967632004	8.04894540697246	9.5216546186852	10.7588409280986	11.8865587157132
1255	8.1804115263148	8.51582403990334	9.73417840648394	10.5489655055036	7.33312879713664	10.5815059765121	12.1930295045644	9.1470566106311	10.4932931990581	9.78552096334406	7.27648723545259	10.8024880961573
1256	10.4057312085792	11.2365247455115	10.1023518442427	7.72961640172511	8.13194890593404	9.07955348473545	10.5608429532265	9.74184114913486	8.9887532170435	10.8378310925031	8.3176869578996	12.0155603844738
1257	9.13033845212279	6.4803437655951	10.2144068182329	11.9197900453711	11.8264477299773	11.8505443491525	10.5153904313469	8.98001702187594	10.2766813477559	7.29228023583236	9.84404698936179	8.74794199188506
1258	9.3682664234932	9.73219030251983	7.7461551809188	8.44128795932573	10.1512262207854	9.60100850609004	9.8354651273143	9.59635752589635	8.79955705297638	10.1270290933651	8.91009608242306	9.7879710043033
1259	10.2493996291355	10.8224790666694	9.87522791477928	9.86396054985802	8.94575826742688	10.1275782994283	8.82957925442838	9.28576128736644	9.4905033421174	11.7466814799444	8.78784807052056	7.68715330586938
1260	8.64406193692049	10.9800113053767	9.41019960521815	8.97570968272621	7.28218730378302	9.50948112677273	9.71277113587274	10.4507993789785	11.5262609592943	9.31334404073944	11.7311998965718	9.35620791180388
1261	10.9048660017699	10.152235085818	11.7101627138138	10.3889753260446	11.7798417541425	9.19166792285207	9.12004022280935	11.2619508180409	8.59015493888108	10.3575418323886	11.0493324106933	8.83377581102172
1262	9.24339887153102	8.83917235560265	11.238987038897	11.6595038105675	11.6127486368511	9.66351128779066	8.5213133003209	10.2884275120947	9.91805828564296	9.75154423600712	10.685547371242	10.9450381076316
1263	9.14697715855989	9.38363194292492	9.66087337171687	7.81434558531289	9.63574515092037	11.4975563936897	11.0156978997914	11.2514324671096	9.84292223214821	9.85096015890452	11.3004899305524	11.1738551550078
1264	10.8664511112173	10.3092132205879	8.91534323631486	9.1396235312827	9.93825859220767	10.0948071688777	9.19983940109627	11.2023747550335	11.7302250584473	11.4670799040457	11.1565868608809	12.1443623803495
1265	10.8360141565792	10.3645776808002	9.11907920677512	9.65936911918519	13.5077995514262	10.5605252043162	10.5841995141006	9.17467594538265	10.2446198965275	9.96798442352731	12.272675207696	10.2425069665124
1266	9.13276480402144	11.4821243776136	10.1185486760878	9.61632716432038	9.70793314212109	10.7822279922874	9.70984969331111	9.86495700329462	11.0464203898769	11.4191860601737	10.2080091877562	10.18451798258
1267	8.19119882210861	10.1885954296276	10.4856575303799	11.7029550276233	9.8027537662936	9.13947115704522	9.50988094257412	9.05572530262083	10.317398769559	9.69844537065845	9.59799769846708	8.42050542581766
1268	10.1310725212054	8.44593532144653	10.7494228052638	10.9483596531191	10.2817772574098	10.884789192106	6.55702996939935	9.63077183266094	10.5556446981858	8.68207716718516	11.9793495308493	12.6954468027365
1269	9.15616856441785	9.00985357011038	11.5773773141143	9.57315451434197	7.54085042041798	9.56827848836239	9.0237220255688	9.87667554343256	10.4758243125726	10.2696782291363	9.28094331157638	10.7882561322975
1270	9.64527231531148	10.5888552611148	8.81314115716853	8.3383480067791	10.0383117989138	7.9591781051677	10.5809876100441	9.44713094657162	9.80824857107541	9.18385640939326	10.9625786972176	9.99694344470365
1271	9.98390679527214	11.1783879874442	9.69221353652197	10.6459391176686	11.3871658720122	9.97497776591313	9.81523468997099	9.49991849062896	9.5051023005256	9.008657474792	11.7090465439497	9.15332726430331
1272	10.2448980649292	10.4278807249457	8.72681592166392	8.88877996378832	11.6819331668287	8.39142789992534	11.3021238145584	12.4800677792028	11.1172253461124	11.1979775427761	12.304951942206	12.7797895724379
1273	8.75563931480138	11.2589463448589	10.8106034044123	11.8502273334137	10.802403400803	9.12120722481403	10.9392238441569	11.9654364044064	9.75975417575292	8.49607813379197	13.2628531939011	7.33875234377853
1274	9.32677388793667	10.0487186917338	6.46122580623112	10.4030125054008	10.5936197310824	12.4841257538024	7.47217450160388	9.75694316472832	9.49806121129695	12.2638134153452	11.0845993489733	10.6319057131578
1275	10.1713782255362	8.32090369180545	11.9708006859807	10.1007435776822	12.5556200672244	8.69872662690679	10.078295639946	11.5170945502788	9.17469771038995	10.4092594823996	8.53644538360225	8.65877577704297
1276	11.0852439705305	9.59468773894933	9.39037152002205	10.6321508617388	10.4346394242605	9.92627279835011	8.30681573434905	11.3467006563266	14.0177647732686	11.8006381121274	9.07443728666479	9.5664723547502
1277	9.97711107207097	8.52282602663863	10.521609560432	8.96835283217795	7.94576526675498	8.89872352828227	10.3192272937845	7.6616456340008	7.59317548677371	9.12867419111634	10.6427571772657	8.73759876925248
1278	9.83374729047874	11.4030892920671	11.0264430107862	10.9192524311516	9.06038772668457	9.97058833545421	10.2266298854239	11.1477755163181	9.89805059773618	11.4523569813105	9.11167289583743	9.23151370716666
1279	9.11554426118165	9.26023667746673	9.0575720848939	10.6170748114667	12.4606410127803	11.006696034096	11.0414577888224	7.53404931818886	10.2851167667895	9.94446511018429	11.0517586545429	9.04673640974606
1280	10.0503291783093	11.3143721201403	11.4058148716253	8.10964398355757	10.2265458238126	9.56334567400921	10.2635539308317	10.8073800985027	11.1073588860488	10.5655843443225	12.2731863582222	9.8003697805913
1281	10.9478235425936	9.22401805482825	10.9545219469731	11.6038296647935	8.68814771975395	8.61974099647627	8.77987309628292	8.59416356641804	11.3962215653289	12.9767403301842	12.5690750710097	10.2958339718644
1282	9.0128354751591	8.60065659619244	9.47949299789556	10.309558396384	9.6099279444796	7.87972142767642	9.80160548200823	9.93096847301135	7.75739184813979	10.2907852941837	9.56640516862647	9.61817987629431
1283	10.6326181990255	9.90396161872384	11.0276499544212	9.90970615467729	10.3664559732105	12.6055764890962	8.83182439865431	11.0397804662178	11.7297659867584	10.043993075409	11.2698600655621	11.4218085063849
1284	9.05165612805674	9.44462220983805	11.3155117153246	11.5722034967963	12.6539305657626	7.45979250360841	9.38156954733676	13.1172701732096	11.338640166113	12.5719301092279	9.29777995708343	7.92380807349019
1285	9.1312124842866	11.9996728401765	10.0298943701292	8.29328612617727	9.27257491794585	10.1325507769948	9.59469633420967	11.6377170598063	8.91704757348222	10.2450440816355	11.6929120188414	10.5551102114523
1286	8.21254487442159	10.9348440908729	9.86751696781646	10.2820495367591	7.37468821827715	12.0169247621254	8.88821403521146	8.93448597376229	9.40531393042776	10.1354014164618	10.1203738356398	10.8014561915649
1287	11.9368341176249	11.1702377960803	10.6299616054179	12.1128769545158	10.6136166420144	8.62300123300846	12.1974749613086	10.987043278724	8.75220272727516	11.4709696715396	12.0613430384727	10.9149554114974
1288	9.64519767134525	11.3325115704881	10.5583534910222	9.16743803438496	10.9105161430094	9.58098653204231	11.8557995929757	9.58638226824276	9.72615961247724	11.2117377329343	8.27079291493455	8.88912880482189
1289	9.97884771995597	9.46236736893426	9.47098296536056	10.6837138742116	12.1182620092287	12.1017706076532	10.2384508310534	10.8699058047459	10.2615463736704	8.57621886928331	7.52818941455442	9.59950085015767
1290	9.60804790367632	9.42364993638069	9.74313088575845	8.15675925660764	11.6685674048793	11.6351667890012	9.94273718672481	8.37798218707579	9.52621338161772	9.98869911370404	10.4418328888301	8.90688442758285
1291	10.4043927728785	9.84839393475594	11.4476168628588	11.5167293234512	10.9059446273204	8.24715177510605	8.82790596652273	11.6705218434133	8.01641757634893	8.37295923664817	10.7143013826352	11.3187079920028
1292	10.8650684067834	8.80477124582768	9.15332836494386	10.82508012542	11.0124463319512	8.64956113866491	8.57303802126539	10.9322203992638	10.3183200148701	9.07335845466263	8.44428599902978	10.6742027907093
1293	9.64627498199705	9.78582611785755	11.7274137727387	9.96060408299062	9.51155503063981	9.78987192243126	9.62268110540062	10.8201578685947	11.582011463041	8.3695874463754	8.93503596880055	10.2834533897737
1294	11.1766602211668	9.47792167288196	9.48662101372781	10.4221446811672	9.56272842115065	9.73838286587761	9.52226320791732	8.7678923801649	11.4363853525692	8.46107199479187	9.11067038430619	11.0714271026043
1295	8.91144117522806	9.72221959503308	11.7271870054701	10.7587036477184	12.069960186611	8.21426520052693	10.0521670356024	11.4191052435033	9.02352099935559	10.1229383966987	10.3598824418259	10.1546512462022
1296	11.4387644421939	10.9486833620529	10.6264085734251	9.23025370428351	8.58038862885196	8.51683197345983	10.4000749067491	12.0220514319677	8.8291306575037	9.84430610819368	10.885240245177	8.07725806683786
1297	9.13569926143338	11.1513813662655	10.2406496833055	9.15056857748451	9.69573873707166	9.64160621219145	11.3157622631595	11.3476519524975	11.2364992146211	12.1856869216324	12.3945753195074	11.0211476226207
1298	8.21286446583465	8.59917379419093	9.92790655141632	11.3514786316058	9.02572301933539	9.65336378410626	9.76237173931332	9.74615554963904	8.65744030833322	11.6524096055546	6.9278996222815	9.15833058377586
1299	11.1094278780895	9.04234800726381	10.1036694241027	11.4823604608717	11.3054533916394	10.1487107185701	10.0085649368159	8.75257169276901	8.71290667662813	8.01092514802201	9.91207509100053	10.118103903888
1300	10.218545087076	11.8327145632807	8.35487901829619	14.6102864244417	8.30245545017688	10.3494398024021	9.46588815449465	9.47685251914555	7.56237382293796	10.4704586632836	8.80851144442394	11.7492110600267
1301	9.17431443696413	10.1976506764881	8.27358096744439	8.84776205971439	10.9424946267699	9.78337115994695	9.12168164600467	11.0571210193622	9.51987059132871	9.33645445365906	9.10066662233325	11.245741460689
1302	9.45142645125519	10.0133536564976	11.1994030050181	13.1506008995101	9.13313167514734	11.4739985895644	9.85753049602795	11.6999331564053	11.7361658956078	10.1889515900599	10.5760001385545	10.6749823483574
1303	10.4636975184683	6.31507681591029	9.48852882967054	9.14025795998417	10.3430494413264	9.46953015053498	10.9778401909298	10.1660071377747	8.74345727962894	11.8200640661884	10.1070046968086	8.92953742589569
1304	12.2332521020291	8.46733836550137	11.0083188905815	7.92448458641433	10.6278056011977	9.297633778601	10.4049610481508	10.5223785400783	10.1800669653993	11.4812867576919	8.95884166099679	10.5864791841935
1305	8.68087957028133	9.92895412219914	9.10145845453773	9.37422519087203	8.70650391480012	10.9253109634385	9.35829844004613	11.0123841646196	11.5672487142725	10.9960047466551	10.6101083035336	12.7020452602528
1306	9.97018200770355	8.48786004058664	10.3809495487525	10.701908117232	11.881122913865	11.0043142938644	11.132250980588	8.23015946029917	11.8197840744879	11.7721691486066	8.281605868714	10.8825160247604
1307	11.7004940656759	10.567597549318	10.449763716696	9.52791021895118	11.6766834741116	10.7919083764406	12.4753513113461	9.95342249504007	8.87191979945141	8.10126799528924	11.0966880169944	10.1404606288316
1308	10.1104838973232	7.28899285661973	10.9273377401761	9.86874183490471	9.69843621894915	10.6283566880272	9.79184006582489	9.93021505224661	7.16640659139058	10.3766301857679	11.1842455622346	11.9076207742695
1309	8.01437607982655	9.34378336689517	10.5447821222641	11.4864480224255	10.3208624603245	10.0545060145097	10.0132937227845	10.4232329385315	11.6373223310753	11.2907147464139	9.34357637772715	8.66583983307595
1310	11.6855613878167	9.99312670096947	9.05795879291952	11.1986498710047	11.0037945046262	14.2527329031416	10.6565244578854	10.7200780648141	9.60228652234703	9.52188069881109	9.95563668314783	11.4496751108483
1311	7.33379382532508	11.3736001219614	9.19388098492952	10.0148199952995	10.3800197279906	6.98361613542601	7.74802094011091	10.4104137521968	10.6648830549019	12.6040663678646	9.51966799857813	10.1942374052198
1312	7.88308883451685	10.9977491221796	8.96317643432437	9.22522332762551	10.4584567785431	7.41969192362534	12.7064567961077	11.6833540278075	9.96029918048881	9.4379983495084	8.76610054336826	10.873642520773
1313	10.3137525191523	9.45642704692922	7.86505124923057	11.4014517513086	9.94171933056702	11.0669040047621	10.3121871915421	9.05841174753232	11.0201914043244	10.9498205693351	9.95478772621012	11.2632903033331
1314	8.3569176239118	10.7836644903629	8.60269115265351	8.33694955622908	9.10903436254377	8.33782374932886	11.5692342070668	9.16432596977784	8.87060577215368	9.54388388616981	11.8431650024348	10.6934411760696
1315	9.9722798247744	8.5375871414662	10.5733113814455	11.5499480877972	7.82927123816155	9.53227796250928	9.51953038545275	10.0409397589426	11.2917601697115	11.8939751799533	6.4907950448186	9.62259983433948
1316	12.1122115912355	9.01041835686183	9.57307672465166	12.4616595913627	11.1342678892595	7.07429386474153	9.48676701796124	9.33301058176828	12.5189129546945	8.931803238945	10.2073867117827	10.2900769794628
1317	10.6594813651537	9.46649293124192	8.94083497563962	9.43534347401735	9.57662476376757	11.6670628972701	7.85479732273613	9.18767646809557	10.3755528312562	10.2905512250485	11.4124957981944	9.82347555028395
1318	10.5278244497599	9.99856932342017	11.8180066889673	10.7845212569274	10.8881361392341	7.63910096488178	10.9653977312108	8.33364643620416	7.06152085317756	12.0199063493658	12.3221913712364	9.99248638497655
1319	7.76800271294567	11.2618995145149	8.84799762633115	9.1296367761236	11.8551176312496	8.95405274473157	9.13502422414922	8.37324907488496	8.54847830093976	9.97336045268798	10.0570750089619	10.7168485327843
1320	10.1553707510226	11.513116151489	11.4326630963136	9.50644102177518	8.24839668194182	10.3434739931184	9.94533064996286	10.8237816364414	10.69024417582	8.60920946627409	10.5103460474001	9.77161547039012
1321	9.69635438968859	11.4069798859386	9.95147753774501	9.29939376125479	10.6569304558029	10.848789729631	9.5271759702315	9.63246183894573	10.6755090034361	8.48423087507146	10.3418867870517	9.77844639931256
1322	7.50550572018612	10.7963396915635	10.1166852320768	11.1840791507016	12.9768297617802	9.5904563389165	10.3157142191181	11.3926200239842	11.524444495473	8.33119638124628	8.30978393851288	10.6420241044198
1323	9.46865420785621	11.6518662819025	11.1629028516796	10.1548058539376	7.57358242678113	10.1060761525945	9.1350262296946	9.88572375735868	10.9734122038715	8.08941769654878	9.01907029180118	10.1891820844018
1324	10.8177828640606	11.2693242585134	9.05408728081128	13.9509012350935	10.1147928904473	9.41695729096845	6.4602209813443	4.82267218070493	6.12534432911835	6.74691584743817	8.10181591591744	4.51127949151448
1325	8.80768587852853	11.4575950066675	8.04768184085678	8.74157118729061	8.90931081087127	8.24194297296942	8.5866154786975	11.8944161560036	9.74291623635837	9.76457226187978	10.9515492284657	10.3204567172298
1326	9.84037316553763	10.8478552968675	11.3766252915115	9.57232789940498	9.66603643536617	10.0877571217292	9.95786433181599	11.6024006877302	11.8832953812391	9.26540232370446	9.85855582487158	11.6028262453346
1327	11.6038839086094	9.92981912136439	9.31370187778017	8.06889897984446	10.4752094810061	8.80106782641006	11.2837758692686	11.0485796002287	11.4674474516811	11.401095317282	9.63998927001576	9.00993458155022
1328	10.821878480138	12.2536292849591	7.81449097887712	13.1353033418213	9.55431679210797	9.31521998562483	9.37875188874844	9.97888154991146	9.65006023859615	9.79220399915173	9.93588629681972	10.2278942470741
1329	11.7622701107515	10.2930874858389	9.95923167340581	12.3069814403545	10.5396869405563	9.8571740764345	10.3612386965543	7.37857053176751	8.44468375844902	10.2585703332503	11.096043414543	9.88819929636799
1330	11.5058789860911	10.2753103107648	12.3582587959927	10.5674346936911	7.85579266040558	10.5923440104883	11.051594539113	13.1359117091722	9.32062070600254	9.57680490224687	8.87184311876736	10.3724365759531
1331	7.92255743239139	10.2228007168657	10.061920249704	10.0805813542088	9.68902581625678	6.71281846585418	9.75825445477482	8.49664922863482	9.53240931370635	9.94719806549717	10.0196917048913	7.99157002642621
1332	8.82322808486808	10.7241453387559	9.99661512538379	8.88894375546939	8.71143674285977	9.40664380646486	10.6155221357714	9.27460306295153	11.3312640391728	12.7069217128974	9.70899642195791	9.41651453437279
1333	7.07161107544401	10.2434785147704	9.87020597767384	8.09435606325833	9.1075739681596	11.3139492701471	10.1978137674475	9.48958062787709	11.1719055291192	9.9760996403442	8.47250103023189	11.2423424795551
1334	6.56092193515613	10.2286009001438	9.24470513981166	11.9555325079161	7.1652747052605	10.2871438651709	9.6863469536851	9.99068988793034	9.59721315432085	9.62343968629107	9.70681044556494	12.8076942166667
1335	9.92706575144254	10.2068281822131	9.23103799286344	9.04726956737656	12.8449294495191	9.70378704021366	9.75967364319157	9.30780698319021	10.9745400871426	10.0764322568396	10.6397093321181	10.9137211866259
1336	9.86799112869966	8.38649349051502	9.54226172094971	7.87229356461428	11.3075289495864	6.95814507579934	8.36394903541339	11.0756440177039	11.1040449800678	9.00692576945505	9.16774435788745	10.9791821086726
1337	9.87918192811331	10.9115041041755	11.3900942823217	7.98063379926978	9.41225124798993	11.8751878758378	10.2258871677491	9.61656765946592	8.6048418383457	9.14069080668267	12.330791169675	11.3850063962722
1338	10.1880856633587	10.6743741699905	10.207593277141	10.963821240564	9.57252388900301	10.565248890239	9.03546591052306	10.4192112355553	10.0477291936052	9.77068445732604	10.6900353031024	10.6588687444623
1339	8.88693407526124	10.6017584570579	8.18697006084619	11.3637417261835	11.9175831144464	11.2497041842058	11.1569578942991	10.1659949767619	10.772585044771	10.357385098368	10.2290404827458	12.129461702413
1340	12.1078572800958	10.2908817976419	10.0263729102768	9.71230413922993	10.2778440790745	12.2707072337464	7.96859356719195	11.4460185242162	13.7186076729126	9.90818308524062	10.0839149107437	9.01982142543501
1341	8.83110702999006	9.93747518384408	10.7240331962404	10.1722749192507	11.6950052147207	10.0499099382421	10.4776170001511	9.11821422367227	9.35571955907469	8.66734211254211	10.7319539835927	7.49269977243849
1342	7.91003487733779	10.74061175881	10.1885457719182	8.76908013528288	7.65309495987798	9.91797490469677	9.99537668353757	11.5493650030338	10.3865648944764	10.5630686417754	8.20150156664393	8.86862462158117
1343	11.117291007068	8.15865405999842	9.9107138036118	10.3478117607021	11.3326755314164	10.4355310579001	10.3119975270969	9.4719486969599	11.8668535175597	12.1760067837524	6.89737233261416	11.0785291818184
1344	12.3152459399977	9.43447148309575	9.27856963878087	10.3892227258267	9.98554535411689	8.93330661019218	10.0939101770745	10.6942837248104	10.3915321642274	9.58819545641119	9.63484393613882	9.52919052301313
1345	7.36416009130488	11.9826309515277	9.11569001344602	7.74915685930865	10.8828286317975	9.62121127181025	10.0593365299144	9.21776904093995	10.5731364249553	8.81619879293107	8.66836818045455	12.0526217780053
1346	11.8901547571806	12.2426014127659	7.76313095513942	8.44806558878718	10.4526888815525	8.43044025264525	8.78096120734032	9.54680809744628	7.96560628371919	10.6283878939667	9.50219027294732	10.4859853454196
1347	9.3032686768709	9.38247688134254	11.0452742959187	10.0397522327951	10.1569020271283	12.0964318644436	10.3866184392578	9.64403261790479	10.6014707933424	9.59237675028835	10.3179812133334	10.2169400531633
1348	10.0202555513041	11.5234577112364	9.92333189731751	9.06082371509242	9.87362281932369	9.55532220433724	10.9328068130878	6.83359972124723	10.5608295711447	11.5256145321263	9.49661167350566	8.11700796275115
1349	9.34241506629014	9.50148598069938	8.86859245577573	10.2190135888577	9.19624599422229	10.5431835013646	11.9491606619449	12.1030965974191	11.3984409544062	9.02087047852663	9.62239338121766	8.04091714522288
1350	10.1046860616944	11.0153176380048	10.1434825884435	11.4151326254843	11.6383611850196	10.4821545699723	8.09765288192803	10.1457284952043	9.78810288237631	8.8274207936621	10.3717413394574	9.4702351646209
1351	10.178503448877	10.8485124291954	11.372821981526	10.5437369563369	11.2860423511272	9.47335454183015	10.5551823930567	11.2562763792536	11.9487219243608	9.22141807835968	10.3431599343889	8.56808116446455
1352	11.6879853470681	9.83893038779054	9.21059878861011	11.2591461606612	9.58067741474961	8.9541522618052	8.78413427705187	8.45060356701009	8.25815786142407	11.9099614979967	9.61845830535655	10.0891919601536
1353	10.9679785792895	9.87664459949898	9.51491061499461	9.45267552647244	10.4771189474603	10.4181279359211	11.0675707864206	10.4171650723038	9.23535852835584	10.5089310093496	11.2327008426166	10.1000291590092
1354	8.85992583383405	8.7344584064209	10.1497247887003	8.56910016107837	9.28286452642132	11.9416430398875	10.1013924983734	11.7924558339229	10.3663962803037	9.02356489991816	9.68178623177562	10.916877323523
1355	11.1783685541737	12.3966604306459	9.21390545014505	8.99810235181958	8.50900332388089	10.0535151262047	8.57607401050308	12.1392199256027	11.43372741661	9.42316552738675	9.83372913424876	9.04415170846368
1356	8.97449433737122	7.56106612813743	11.0378089385396	9.85496186539562	11.8436863054021	11.5132059552272	8.79364791349205	10.2790085111285	9.6600117877344	10.8636652582103	10.4383528143219	11.7636905653558
1357	7.35489163568056	9.39498000036764	10.815700480815	10.8379932744683	9.2634439633493	10.3191149891256	6.81768496430113	10.0113471257858	8.32204233124586	8.9931916171202	9.45741279153332	8.2009944737437
1358	11.6489726952932	9.90405708436246	11.1424233277673	11.1309515302253	10.2668938023093	9.42841573409168	11.3554598335572	9.14447088977369	10.6042458704607	10.2052016465633	9.05002051858173	11.3899545471176
1359	8.44835842630066	9.422830180387	9.90285880385962	8.25684355898822	11.846658384637	8.90207894560308	11.7356830295325	11.0290453563396	11.3653976485626	9.01324762671535	9.38960304369846	9.49956311023377
1360	10.5042237890452	10.5492941515616	7.85461187284543	10.6957513427267	5.61822746551364	9.47490533812768	7.10040576986249	11.6135275322639	10.0524162762713	7.68994616769717	12.4903513346701	9.43619013607735
1361	10.8888543031763	8.44694548895453	10.0042732881139	10.0686261962459	9.86541683378414	9.72841485379597	9.93974643004105	8.32309800042774	9.57418846798788	10.9585015083314	8.01195161624984	9.18430585035986
1362	9.82018166179322	10.88477735153	10.952721730807	11.5195596716915	14.0030606032209	11.5073000692867	10.0528239654186	8.17870310165709	10.7081722004633	10.2422338086168	11.0961898904742	9.15525720815619
1363	10.7804534909124	9.91153828401276	10.8809949866815	9.94998617747603	8.58484199571899	8.20074415272305	11.4482596118222	11.0199496843783	11.6180369020932	6.78295106746505	9.81811885145357	10.6874328827307
1364	7.76175755839826	7.99560067278791	9.27903044156921	9.62194810009053	8.18904810866523	8.90476956661045	8.54057461872694	9.43319969037551	10.3041567735106	8.90104200370427	9.48051962715269	9.43355033211199
1365	10.1240741699163	9.35677541931961	9.27125689425137	11.1248803633725	11.7657875062384	8.97695597411042	10.6057913647765	11.2332355032265	10.8014277404828	8.89038105105186	7.704120421476	8.20846328550954
1366	9.65389224495488	10.2222714419685	10.2142513813424	8.81367775447942	10.465598074968	11.9337679615487	10.1982055082201	8.74868300230509	10.920536825338	10.936747405213	10.1874604464925	11.0427012012995
1367	9.7498764480032	10.3740462532292	11.612862841489	7.70151469282763	9.94513171362291	11.3724994377516	8.8506204462077	10.0973224766792	11.2052856897748	9.34675898816738	10.5508229910898	8.99319206002393
1368	9.91800637353576	11.2558775707205	9.85982911225375	9.72283677419543	7.9103018680117	11.5795903969815	9.60644175154138	9.4531290538554	8.66404334968417	10.5330429767072	11.4529480784454	9.52581995189075
1369	10.5112292173257	10.6423053447107	8.22223941623159	9.92261496313215	10.069851907476	10.764793452114	8.54664542195887	10.2451058150691	9.51994117717055	9.36140181096121	9.99043331857957	10.5621721032908
1370	9.06937011537542	10.3071769137238	7.84317999876938	11.2370392848792	9.24412581542026	7.48799528113546	9.06740756244806	8.98253783913548	6.78256867513618	11.9156321839094	11.6546288736588	8.20116193797345
1371	8.49299312752752	9.70394726483647	10.204678496656	10.293248396094	8.63774125584055	10.947107700705	6.44198316271558	9.67483619262287	10.6140153744361	12.7297508109386	10.4843094644028	11.1578963877045
1372	8.55068635294253	8.62245031049975	10.806774326163	7.93506992148502	10.13431086327	10.7880868255993	9.54225215051373	11.4624134642889	9.34013328785269	8.2758734320483	9.50992693490895	8.29039954352838
1373	10.8046169813693	8.9354706907685	13.1331201318782	9.38341066254983	6.49272435772523	11.7635004833688	9.66752593816476	9.61312703184364	12.6424170610701	10.5770605645386	11.3864948719159	12.4872927198909
1374	10.3869416424861	9.48933221473798	9.62576392338691	10.2046136065949	8.80146763712017	10.2233752633256	7.87197569607332	7.41745160052421	10.4382551882524	10.1205048152271	10.5222142127115	9.10303200041982
1375	9.8847473871357	12.0072918930596	11.218895518499	8.64400274661376	10.4665284430389	11.515702947712	7.99953230150181	11.7843428989159	9.14672003619879	12.8566011632481	8.18407280747199	9.34179919294721
1376	8.32118839890349	12.6113256479352	9.66578769253078	9.06936359158252	11.0668823518373	10.7319582175546	10.0777163840861	8.74621861674887	10.3052871003104	9.36766542153297	11.1376503307098	9.61192227090982
1377	11.1505242970072	11.6150387323982	11.1846701126555	11.9207680168667	9.33291136219857	8.95909960911157	10.5695609927907	9.79139574755196	8.7161387871547	7.87690087402199	12.2160907388031	9.71775445072085
1378	10.9468669525705	9.13345394105333	9.37008009918255	11.6265004945668	11.1191114742728	11.7704529767073	11.796441449002	9.61047813373971	12.8784324413442	9.67008508800133	7.86263319690415	8.06661258612616
1379	10.3337249505339	10.8000432445198	7.0027863511625	11.4095635502681	9.66224459205369	10.0809715567087	10.7126049409029	10.5884551115907	9.19017799261383	8.88215815491428	8.07269756662908	12.1482473878588
1380	11.8386572517316	9.33167437937226	8.93301756775434	10.632725798616	9.96503055903731	9.76726735407423	8.32208153666774	11.644099814709	8.76493380424441	10.1122672468927	13.8918641600788	10.610702035169
1381	9.71458817986948	11.2899568436305	7.42695353248503	10.2837969430389	10.5610706885107	10.6090144526988	10.7172885666705	11.178846560059	7.28123262168168	10.1668992630504	8.92364201607911	9.72994002050249
1382	11.0463580721265	9.90034212847308	10.9360475365141	10.4383974719509	9.36559593416662	9.95261449215219	10.9339760525891	11.7354539656182	10.2956302863326	12.0691387683455	12.0156108644572	9.39761941572444
1383	9.02925891499086	12.2286280976775	11.1287887118983	10.9572299635965	7.04922545829372	11.6642030616626	11.1346424343474	10.8634419979639	10.8120630887203	9.57599473650357	9.48626818016665	9.28090079570978
1384	7.73209098683753	11.2774569813998	9.94328732134499	9.52272073096503	12.0379175882848	8.27563031018452	9.72988134005561	11.0528024575579	9.17570925898148	8.6327327548577	9.19628777819508	10.3197798959255
1385	9.03140686762299	10.9372528343773	9.17651769267752	10.8348691324875	12.5235056821254	12.1680610003715	9.58441307807909	11.9329826191102	10.1132856274038	10.1444065752116	9.40092462553187	7.93699884872396
1386	10.9898888720928	10.1404847248535	7.64109384019633	10.3722226461292	10.486263498234	7.25821794050297	10.8899838993247	8.541576865305	10.6876077148454	9.77797005432889	9.09823985312381	11.2862706370106
1387	9.67898125217132	10.8812020567	10.2219030460434	10.8390746210366	9.37554266816265	10.8135762748521	9.00105199508854	8.48591460516351	11.6959765728249	8.96604871412427	11.1266974061804	9.59545297976309
1388	9.64851479549043	10.899355809295	9.36943467773075	11.3507789517612	10.3730332706066	11.3738417398383	11.0264027264755	11.3166034927042	9.67236270687367	11.849690562903	10.75880329557	12.1102136632694
1389	10.8037245787092	9.90263860588283	12.0261463384726	10.7621657623574	9.66905883423703	8.08281045723222	11.4551132689999	10.6810407002425	10.7295528841469	9.12143853554096	9.37669493370545	8.4187574197661
1390	10.9880050171139	8.94286413189329	12.6145573544	7.46268392905447	10.8069065289081	10.1519718080812	10.9392712169578	8.42163626770351	9.53730362572657	8.83010827123882	8.43252720400015	10.8661694844485
1391	7.40137310170283	11.4143603938374	9.00310104646942	11.6633036654067	10.3530799043766	8.61956138031012	10.0902848126804	10.5537596555448	11.0455766911992	9.98071216958699	11.3580621136823	13.4836853139056
1392	11.0302566495206	8.42019319378719	9.87958302716892	12.780874458561	10.9054302174726	10.9145980972108	8.10701106787219	11.0962458473497	10.4005557914177	8.99460793931743	8.99200217507057	9.16168874152112
1393	9.35566016800277	10.7123846977182	11.7114523438729	9.19544478056173	11.4977348427329	12.1702523674802	7.72803512735809	9.51989385266628	9.25905201318877	8.4501038413015	10.7837249512733	7.91996723571652
1394	7.95620072116514	11.074490361433	11.2266815838663	12.0072153774182	7.62091990011379	9.18086907102354	9.77296353701153	9.53139737359961	12.5405646212028	8.76413654452371	10.2407115691338	9.16389480212094
1395	10.6566905854059	9.53881459825104	9.39870301320125	11.3776828792077	9.20985688110068	8.19506118147685	13.0529840919422	9.05627075235192	12.2658864978645	6.50633479657308	10.3303989129422	9.22675094909951
1396	9.9934900410187	12.4606515497952	8.89678616937833	9.7503327764249	10.1782853493419	9.97501382621863	10.7811053033162	10.5930009800479	9.65997451673356	8.84690781750604	9.27724856174348	7.77543564532729
1397	10.8540374461674	10.3367704465429	12.5935205518096	9.22552746087576	11.0314988688162	11.1073870278389	9.06210709760963	9.87102933839476	10.2233812207241	11.4386204276483	11.7421381565575	10.3111691166849
1398	12.5494366269713	8.76229526550596	9.80300112227435	9.27094719155761	8.55362210730564	8.85757585600523	13.1683398480245	9.72124109972111	11.2237827652299	10.7763694527503	8.46370607212805	9.6929158743262
1399	10.5697995400227	9.52708102641563	10.2362257445483	7.82803075205694	12.0075583262387	10.7842406308133	10.5028768799333	9.04847935207713	9.6927710199698	10.1319046231197	10.2081463919073	11.3340290075469
1400	9.32831226139374	9.67903096206951	10.776504849198	9.69690106737473	9.6035189244826	9.61289595824894	10.6162610633765	11.1500763263751	8.31215240037439	9.50158875952948	10.1107486045849	9.13657500466741
1401	13.7222994443957	8.93787879955068	8.73550896569362	10.1528350883506	9.08376934084792	11.3276254014456	10.8175735334085	10.0307313181182	9.09052741205393	11.5684770330941	11.1023661374575	9.29794934830652
1402	8.09549142184069	10.674313551051	9.07895840044171	10.034593298192	9.8987043860708	7.791413973154	9.35055047049569	9.06507921657272	9.46144039277382	9.1833919554052	8.77476387619357	9.17497480082028
1403	10.5989377704679	8.0172533663445	8.7310413556266	11.3822621623333	9.05659063835077	11.6405922121207	10.0217768336512	9.80059738135945	9.44177977919682	8.85419535782215	11.6011629217444	11.563170102528
1404	7.10686828709037	12.3788194728771	9.37584556365238	8.99960405118989	11.4529284975153	8.04744808768883	10.7224734981726	8.77449258739485	11.2695824244684	7.35284621629301	9.88746065633284	8.34888053705004
1405	7.03161021978633	12.1262038067869	12.5889050761075	11.0329901864236	11.7665020802809	9.81107756143092	11.5614695894878	7.92767096285737	9.84083920702852	10.5681148824155	10.1946541361154	7.95566962155017
1406	10.892095181884	12.0076795584958	9.96293802515521	10.9792213029581	8.39585804570234	11.3687842141098	9.99026442457738	11.325761660312	8.0558090964824	10.7471957855219	10.4869827018974	9.61926373264663
1407	10.0973769412307	9.28155092659914	8.23789760303856	8.91556555630123	7.81177891094365	9.4328228717329	9.20679515613886	9.80363133729458	10.0086114614933	8.67123166258804	7.42364246963049	9.42006782724564
1408	9.03244219060112	8.07340747050017	8.15722059178163	9.91921693614678	10.4797219636505	13.5427847938141	9.99363824056681	12.1009337828224	9.53957115506173	10.025352313352	8.03971704357587	11.077765381106
1409	11.1635759302417	8.7414072008689	11.2356497760951	11.3378141922488	12.284596399295	10.4793600994783	9.19821710683895	10.1931642812913	9.90898198290778	9.69556914628783	10.6681260508568	10.3891711841356
1410	10.6117792998789	9.30646469155096	8.72242240732722	12.4099009784138	11.0080323358791	8.72999861077007	8.11587112718838	10.5735543545241	11.0648546092359	7.05750955803523	11.3183753321446	10.0425670977582
1411	9.87239795618967	9.87464436669781	8.64191245602475	10.570939072375	11.1513900452211	12.0159499684375	9.53176058318774	11.1597095965099	6.44313284047874	11.2006855732776	7.88337247066386	9.09330372658133
1412	10.0884479431704	10.4903416766361	10.4233961373905	9.1533914487707	11.0466602434049	9.51022079441169	10.9372473410221	9.55617181746707	8.89922025065332	8.39396560903811	10.4955072096167	9.8750094317029
1413	11.0742766171891	9.02523277983801	12.5028756598038	10.5024204507385	10.2994187583955	11.2619549764782	8.53439656991707	6.93805793044867	9.77160441014652	10.4534954772804	9.11935785241421	10.2135256798151
1414	8.8060350717779	11.2849125679337	9.31249064709111	9.16396905098577	11.0100010543629	12.9194284238436	9.10109172701254	10.6672473825121	9.38798457282781	8.64392591721131	9.36775338827236	8.83850751192771
1415	10.0788566023774	11.8723066008079	8.74536419084862	9.39233366967369	8.77813469416841	9.56607826855974	6.4602209813443	4.82267218070493	6.12534432911835	6.74691584743817	8.10181591591744	4.51127949151448
1416	8.81566333097069	8.88222099127385	10.9888370780137	8.71989863502903	10.1184137088408	10.3180562386115	12.0183385589884	9.71440309165738	7.52790525910962	9.67039201911589	10.0528090636985	11.165176919363
1417	9.65222657980205	9.09489227189289	9.36739854623522	12.1921958117509	7.09406546997479	10.1962828092195	10.1649667055012	12.130741186165	11.5579651165282	10.4805473466371	11.0009591657307	9.07002086396846
1418	7.78734945003746	9.59106583150213	10.8380159943205	10.7233983271666	7.78782285393928	11.7724399637479	7.79884500500772	12.2866603565541	11.6120711756509	10.1772854854404	9.0580089632471	7.6859512072972
1419	8.77399327264105	9.34476699081742	9.82799713846788	9.22017732827	11.8263616334335	11.8035774430157	9.99879096623455	9.93414368170891	12.0189410468155	15.5474985847378	11.4470084549706	7.85590688222452
1420	8.95683227428258	8.31871586993029	9.65263985351177	9.87784894189206	9.70023061776195	6.71260576794537	10.0695482508142	10.9971974757086	12.0945879084459	9.22842736765419	8.15450908419935	8.9703960325733
1421	11.446322859334	9.18658323432626	8.15943757701793	10.0502734279188	11.3632161361925	7.62967751178191	11.515048379023	11.3416969068181	11.4183980519657	10.5224368581506	10.8142397844365	8.24328225475743
1422	10.6711426497871	12.134136030716	10.5341482805092	8.49357652075773	9.70798324264003	9.67609752891321	9.85589034465857	8.52385440506773	7.24053573722052	10.345914320091	10.6832070758388	10.2171424166215
1423	10.8877813709428	9.61767837697701	11.8247085090644	9.5452711901857	8.97407146097651	8.40852808798838	11.4448417530568	10.9404060595483	10.6859182102359	9.39489372613722	9.6958809224117	7.92964488269572
1424	10.5182586505542	10.5126637851289	12.7563767055978	8.07571356098363	9.51003220178073	8.40941824706893	11.68353643318	10.8367287082503	10.1368172680226	8.7450963894815	10.2851782544613	10.1422838345828
1425	9.1859682579454	9.68305635979176	11.4203366002058	10.4593207505247	11.8841188000519	11.3109081987366	7.86027887056849	7.78206338537717	10.0713238864009	10.5481439398516	11.7089424707041	9.16391588634359
1426	9.18264693079372	10.0631402036971	10.0041304504417	10.3906200395394	10.5244906777399	11.1983958254741	7.72119259724408	11.8151650381337	10.7236923795699	8.25588630977206	9.64795563479852	8.29660660478668
1427	9.23937248958393	11.1121006238106	9.3782758168854	8.51722636692838	10.4312211835604	12.5113712878042	7.07660588965269	10.4366777888819	9.59013505619582	10.4192879996009	10.3835445436652	11.411831565297
1428	8.26598163721154	10.7210163748611	11.5213663852936	8.57154960921923	11.7891007518143	10.0613142909006	8.89810159412065	10.0390341196693	8.79042627214802	10.2339561140844	9.68297919211015	9.25007494273264
1429	8.61855224000724	7.77345112110779	10.5344936090397	10.9538575065415	11.2037850266793	8.45254298523855	7.68339543201296	10.2281069837349	11.5346399044802	10.031508032431	10.8791878073889	10.0334626221734
1430	10.9031170856251	7.44173525677966	12.5226518798236	11.7888312897662	10.8480080157584	11.0060586347242	9.50146223377582	11.7074588941764	9.17530699652026	12.4149078520504	6.23587945338246	8.07719438797377
1431	11.1515027739106	11.6372434829193	9.64583885694412	8.06139020759911	10.0218137639925	11.3557635754319	12.2582073931659	9.27011158919629	9.09279734098603	10.6661744887075	10.8585139742192	11.0480394180289
1432	9.63887909234839	9.81967738893857	11.1995088758648	8.52675745880836	12.075204194059	10.0998531985805	10.4826509274258	11.4523870886961	9.98053819677052	9.65854155583351	9.7777324329889	9.71886194865508
1433	11.149162930713	8.03994351238031	9.22479445148996	11.705135636127	10.9458535483153	9.3069133156133	8.74315036000987	7.90275537272792	8.59154595430412	10.4062564876776	9.81709762521054	9.95336741666544
1434	10.2056196281507	8.72888406520947	9.37816898259767	9.34733619437937	11.3118569630135	10.1504297859791	11.7910466139781	10.9756541574154	10.8211778828146	10.177140608771	11.2715339283381	9.9641801744576
1435	7.5986951618445	10.5068792620374	10.1112748493928	8.25326752368023	11.3320541845975	10.5291665912161	8.74220596219053	10.0977882577226	8.21971739054729	9.41410343286081	9.31484628943655	10.6501449098266
1436	10.2849665067689	11.491648114023	6.61665595645987	10.0743757076233	8.67966810915748	10.1590528288188	7.48260708876569	9.14314989289119	8.6850301095491	9.47089652286992	9.01053673527191	9.03872140592574
1437	7.77768619099153	10.9619347219449	9.43020501890614	10.8632662459711	11.1611789228901	10.4017947424131	10.9924940230699	9.97917747552862	9.09175997549693	10.2755120120152	10.648879111995	8.78299520400222
1438	12.3712257503062	9.02063138542221	9.85240131766675	10.6252180804099	11.2846023754041	8.37686052115845	11.351370131931	9.78785303354771	8.68145220300495	9.44124929259846	8.19567078475944	11.1242607599336
1439	9.67975333981428	8.93310025930867	9.33720418233431	7.87555749131689	9.85603857129425	9.954960592883	10.39438363716	9.06827370496634	10.8536530984861	9.53321980448268	10.4502836897523	10.1992467859156
1440	10.5347301704885	11.6740483793886	10.905861613995	9.15805979907655	11.3568436140061	10.7724756972263	10.7126795448637	10.2272011888737	9.05003904269263	9.8249743870304	9.59095225712357	11.0546066014252
1441	10.3041672408932	9.78096399624537	10.1384680109264	8.78079252020003	10.9830638189174	10.9802923175512	10.4720995032633	10.108838741544	11.4971970879436	10.4818025752148	12.1564910409048	11.5206055651782
1442	11.9333247606934	11.2892831371553	9.74590200576531	11.3303543301006	11.785240062456	11.2140468732378	9.14362571873114	10.2384618007643	10.8915263729799	11.9452314277696	11.0821614722579	11.6563171767635
1443	9.53128583009117	10.2342194544127	9.78470772133916	9.67239623919623	10.3831991185614	9.20100381395251	11.9349435085669	10.0783274486301	10.3361670068105	9.95489581554779	12.272219169494	10.644155209058
1444	10.9689465254722	8.88338528492867	8.00809555000055	7.74986022843882	9.57958286139012	10.129553864409	10.7823265431357	10.2485898970038	11.3568763008301	8.81636372425766	9.36783107009047	10.4309442464763
1445	10.6189720522642	9.86834526510893	9.36407375999251	6.27316980617396	8.14030482928191	10.2442264800011	9.10400484382088	9.0915444730995	10.3128662938153	11.7266987383327	10.5073431969762	10.7744018718071
1446	9.44355478432424	7.35859450821838	9.31334691639735	11.2755280454973	11.2793932653946	9.85678264145376	10.5686333354762	10.8844362376141	12.0306548047763	10.3775700554543	9.9085993640136	7.95164819153201
1447	8.09135530450931	11.9176147139279	11.0782710404258	10.6988670971	9.98886201257735	10.4119282497857	11.4037904742567	8.62757583481859	9.18271065880369	11.9778611591163	9.04060404642498	8.96564930734794
1448	10.039214930115	9.63758094619365	10.8985095662796	10.9391142940063	9.76436661008368	10.5589493816959	12.0068560645992	9.14684321871309	10.1622964899775	10.8268042327934	9.58441138327604	10.5965514734454
1449	9.62913608603411	10.1623395725788	9.65292507030913	8.84708658269746	10.2006138348853	10.8695526663653	10.8812176918359	10.9485990010128	8.84143039528436	10.4307773291205	9.66217234487574	10.2670596367049
1450	8.29803438568185	11.550519508209	10.7957377726943	9.69996965372349	12.144015920154	11.0739321457187	12.2633317621574	8.78947642534041	9.98219779270418	10.928170689626	9.44003846980807	11.4979991149293
1451	8.34310248626658	8.95072952652153	10.4126989936156	10.3527756717656	10.2630253906038	10.3123588584411	9.61058169269248	11.1058979456364	8.46301170237762	10.5891629871462	10.9646331592223	10.3955971669756
1452	8.37016810699937	11.3350889860473	9.08292913020787	9.63965834576409	8.23205838909769	9.35736623953548	11.4338468963744	9.84158309210258	10.3223025252381	8.3942204024643	9.54219650478177	10.7212926682367
1453	9.98185746209992	10.6528415747623	9.85375693723835	8.53380006490969	10.0138971558708	10.8911793956505	9.96335752738769	10.0509021910299	11.3853195007943	8.40442641172181	9.87314656081529	12.0979151091653
1454	11.6625719431497	10.3448491040195	10.2556832602118	8.53611033589928	12.6875428861681	9.1327296438689	11.8999918563221	9.33683317359162	9.88104691883275	9.60232519329721	12.9391545516944	10.9775623217188
1455	9.96806414282732	11.4711605739388	10.309618456236	9.83691363379952	7.34598764898668	8.09975297563306	9.31204232863642	10.624236604807	10.5294077207068	10.5625737017826	11.1885803329705	9.84396097130692
1456	10.1233865768445	12.4589194804008	10.153019296361	9.57090042374615	10.3034086929225	9.64818047299763	6.4602209813443	4.82267218070493	6.12534432911835	6.74691584743817	8.10181591591744	4.51127949151448
1457	9.49636035092743	10.3639741124143	11.360199591291	8.85723214255794	9.69672926843301	10.4385335146474	11.54717223718	10.3500742409732	9.81608761814071	11.2906820125146	11.0690192634366	9.34594700763751
1458	9.25088369237267	8.49311880706237	11.001155365573	9.13124430574442	10.2438917286233	11.2814010935525	11.4798988127244	9.88218012646675	7.13453428627854	8.94446285375838	7.70726711843749	12.4079570299947
1459	10.5002567836438	8.1615964252368	10.8602327151928	11.1329944485561	10.4963921773877	8.96774339082493	9.90466018845818	12.0371103812696	11.5310957352973	6.99523244556082	11.0994534192941	8.39905795682718
1460	9.65886745265302	12.1630842703079	10.0595459771602	8.67439747798015	9.59359913004379	12.6367986747981	8.48901059554919	9.84688221493653	7.11628307069644	11.0280327621806	6.49252196665067	10.8329079639
1461	11.3638968269983	10.0535449443441	11.1999369499108	8.792566528007	9.41825191548792	10.4290280317914	12.9661183120019	10.3072882132787	9.16715240855558	7.42530155999499	7.75779588760053	10.2562350642448
1462	11.0928945071257	8.97458500045064	8.97024228724589	10.7019291389513	10.2211267040686	9.1674247865043	9.62896775774837	8.63190661278881	10.0092377223652	10.0903502469404	9.76934850591694	10.7894329988942
1463	10.3128817076854	10.1819830912229	10.8414937356532	9.22428733037822	10.8611731355776	12.0669059659092	11.422823888565	9.31444290766191	10.4747944016008	11.683482706763	11.7079021541557	11.8029090038759
1464	9.69438498723671	7.09399560655176	10.4365196079071	9.48828288336683	11.0792922066998	9.79249934568071	11.6795795979858	10.8542170515687	8.03735165380603	8.49932774130585	11.3189933795671	10.2914895683634
1465	9.91546830365871	9.29207886016298	12.1299090047478	9.17753226029358	10.1328048264408	8.82950766815349	10.3349379009505	9.56090343058778	8.46767328951841	7.74436043234291	12.2665400672725	9.67779128904224
1466	11.2610782603852	9.66469643341541	11.2652033749613	9.15933116987526	8.49047967432384	8.76363675415259	6.97449406154488	11.9662234857458	9.34839703369865	9.39706404504437	10.7663999441608	10.3547981579334
1467	7.94164726654957	9.97861560998875	10.3480621220227	9.51286610390394	8.22140151382397	10.6916482762071	11.9619179563503	9.7225733475376	9.70929659957535	9.49711077278728	10.5454800086686	9.91500726963117
1468	10.0732401983345	12.5632041508902	10.7265227117581	10.9329482049564	11.3436723883169	8.04466678476714	9.02642079435117	11.0396846593259	9.39030755187569	9.58860891149281	8.89344847501472	10.1171556514264
1469	10.8957316604425	10.2596907221981	9.7284686903419	9.0003382290786	11.1963934644756	11.2671675373006	11.414137038808	9.45819329839536	9.41648779945423	8.60312139554565	9.70641638803506	9.42286816037211
1470	12.064109348247	8.55902624652562	8.80746286147074	10.4947459493308	12.4214638151375	10.0022861879263	10.9586757594658	7.6268282210369	11.5192765424863	9.29897601657304	10.9430942735951	10.9301590648743
1471	9.13567277551108	8.30077291385221	9.7153756245348	10.740053638724	10.5251236134923	12.0149551922416	12.0989999296861	8.89481401141716	11.1749281601843	10.6365635156822	9.93774917672414	10.8089800422245
1472	12.2155231729428	10.0899126438074	10.3596618018191	11.7319995645471	9.94347559214895	8.73882043359945	10.4382929406468	10.7199795834246	9.95225533375951	9.44289593235094	10.1145417831446	8.75618481884583
1473	10.1142446629817	9.29312239635823	8.67998704572452	11.790030882161	11.7106200038456	11.2605449512006	10.5896823153976	9.74360547836691	9.38566592820729	8.68875320895666	12.9650333628691	8.42240519961539
1474	9.58702457073984	7.89814364615624	9.43771397121697	13.7371704714069	7.67745729378218	11.4447012537303	11.1996082728213	9.89535273400916	9.17380835740897	10.8399111286155	9.93317871445963	10.223904399896
1475	10.7089180179856	8.15874773725832	10.9747098831936	6.9628310626039	7.42109884716561	12.2472956662519	8.62459904491256	7.93603751431085	7.79878928199011	11.8599121395875	9.05256008291352	7.98539179829988
1476	10.9666612345376	9.39983181690982	9.13442271381906	8.73444253993796	9.34820186066941	12.1511668758774	9.6091798872386	9.99020652830037	6.81737884269839	9.30305892733279	11.0581119992512	9.89795969528382
1477	11.2079179590903	8.80933055037312	9.93610180426353	10.2809633999459	10.2023757657058	8.64512118448267	10.7879994371988	10.0693750970799	9.19951626222591	8.6875669648451	8.42080185387918	9.60724479041659
1478	10.7234328788847	9.47543578514301	10.1275605997833	11.2870639841014	11.5565828366184	9.91717127683115	6.4602209813443	4.82267218070493	6.12534432911835	6.74691584743817	8.10181591591744	4.51127949151448
1479	10.8179542181457	8.89591528284075	9.3673701815835	9.42737606439908	10.4956933592174	11.1321846538484	11.8734011771832	10.3093619066203	9.99383040443665	9.64093908297676	12.9684502595242	6.94040706903743
1480	10.8472286532194	9.59780811186871	10.4493906060798	10.6919907603194	10.1645794641448	10.4212709142028	10.5985796899935	10.3309603727376	9.15912830664358	11.5786732275618	7.24645799116895	9.86866441953431
1481	10.3506399417669	11.7222920768379	9.88631772200424	9.97233646506458	8.78823754573974	10.3596967811702	9.91355163969498	7.9200583678691	11.1343576608662	10.6339362396431	9.49412535822792	11.3267781926812
1482	10.6124230321991	8.93437825395949	9.10371736043417	10.5397245314891	9.60583911545117	10.1346466379753	9.76632373364324	11.0511892595923	10.9649703526602	8.60029629595956	10.5473315401135	11.0164850632098
1483	10.3757576028796	10.9184417885177	10.6041738307914	9.38796129548675	8.29311206696429	10.2080866866852	10.7710271875561	7.64284481215542	11.0499002217028	9.34294136117574	8.87457326198347	8.2702800844647
1484	9.38084391707267	9.8891184520901	11.3039158656751	9.2251547739367	12.2762661727763	7.80455507592456	10.00099099709	11.6994265683343	11.4387372079373	10.3529657544472	10.8517345438289	8.920408684097
1485	11.3948953706429	9.29418471359978	8.68891060726668	10.7535651423212	6.33775674447583	11.3074899498077	8.65352541423424	8.53224867017685	10.3280442429811	13.2115519884911	8.59024668442384	9.28383840294961
1486	8.758209285745	7.49397688401715	10.0133993925646	10.6191057461139	11.4907548462358	11.690698004393	9.72209645920945	7.70726861015266	6.93704722532316	12.6847876071563	8.90017040330901	10.4622814270414
1487	7.04114843067114	8.19287774163885	8.5362918215817	10.2312788266938	9.31393126228858	8.20111030192044	8.90110675989586	10.2240008926381	11.1788179570718	8.48211309956196	10.7329766176062	10.7746567358471
1488	10.228822758027	10.2950727096971	10.2426073847308	9.29282981594376	11.3076420449418	10.1022469468156	12.0613991464925	10.0780310686293	9.86835429805706	9.46989000657295	10.3818698073751	9.57653099303409
1489	9.73852189220136	11.6551471748618	9.27327350173233	10.8113809260421	10.261953604649	10.5843706194128	10.399271822082	7.66549372103237	10.5704067726238	11.1853818771624	8.83892400366306	8.03598413308417
1490	10.7851926166916	10.1216169985478	9.8966616524968	9.74257565900898	8.31615527982473	8.83206372454583	11.1621660118792	8.28625685061292	9.81475404784515	10.2539701589355	12.5115619287215	8.10479426579
1491	12.9522529415203	10.1714381800744	9.23032393345349	11.3499926106081	8.82748910551317	9.57322518506418	7.53819617784741	11.0118467666992	9.55424513086438	11.0445424061811	12.9686513947243	9.08320209832373
1492	9.74301640685192	12.4373859462522	11.0414077791513	9.97979816840094	8.6655856901973	9.33535239711118	8.17112331642643	11.840342019252	10.4932275587157	7.54600798801289	9.98685112405996	11.2582115621961
1493	8.77802603224398	7.47332221440084	8.75621721359883	11.6955013370954	8.31940243344935	10.4965676097965	11.0240165904772	9.91448681207235	9.62032904731803	12.5121892547087	10.1578716919368	10.2670763649616
1494	13.104531967398	8.32559223648574	10.5980247725391	10.709861176556	8.67116151286836	8.26591532070043	8.96568408540657	5.39387950530072	10.2623208657611	9.54076652932316	7.62419761670902	10.608704032651
1495	11.5519878847035	8.58202005472235	11.0685307685321	9.81384399049037	12.3401050215014	10.2701394201902	9.43359021227829	9.20370753929965	10.6589016331692	10.0196679758917	9.49901857116743	12.6089587464993
1496	10.8779473591656	11.7933872045792	8.78725304968319	10.6751697905482	7.92604783874494	11.1074598702138	11.2316148083327	11.281097103105	10.0753132898084	11.7519687378804	10.0255641445541	11.2008428526985
1497	9.23394142123685	9.76318815074194	10.8979416739198	11.9967344896424	9.29662211849003	9.05235743807715	11.5849297493888	10.9728820677766	9.67389798074961	10.081741314351	8.72492084442637	12.1318892607519
1498	11.6202819499304	11.2532751184947	10.5386843242738	9.45284229280358	11.4645479585542	9.91970285550434	11.557695768054	11.0856704578902	9.84719896102909	8.88657248461469	6.96476846195003	10.5089901416493
1499	12.3472111281369	9.26802055670882	9.79609633175525	8.83820488451849	8.60303943708852	9.92301031207067	6.4602209813443	4.82267218070493	6.12534432911835	6.74691584743817	8.10181591591744	4.51127949151448
1500	11.699145791798	9.33161377686181	9.39848874523443	8.66992045423811	9.78740059696199	8.15736156082759	6.9342005796998	11.441967876572	10.7047153866708	8.33723708393007	8.74180728052511	11.7761285230565
1501	10.1313199771892	11.4848818681872	6.97558976987286	10.0586962672087	10.3307715604107	8.78206303116734	10.078563879229	10.8516020944938	9.02667079206549	8.60985403281189	11.5345008198565	10.5154632354409
1502	9.98836450901392	8.61173369438672	8.84493943531781	9.3563600719493	9.25732668698206	12.5739183062822	11.3538016840936	10.9507119424766	10.5910583058989	9.85371508790326	8.86525248321844	10.1534388811145
1503	9.36349546879084	7.86008198304241	9.57731114276231	10.6393066586203	9.05118324705494	11.7996091221988	9.89682908419924	8.40158514868242	7.86546182930629	11.9864898215876	7.87084948286997	10.2606736061197
1504	7.76742294288647	9.26906919771853	8.88834444115512	9.94621037581574	8.90637245747441	8.46296102109562	8.40234974720999	8.76186305177267	10.1129242921323	9.90954171789714	10.4432944867502	8.56389467995634
1505	10.1416585209723	9.23483937801973	9.44641610402998	9.88032972266225	12.1960308609536	10.7075564667088	11.5462613232743	9.93600551654571	8.92019195044877	12.4409831492917	11.4988733170356	10.0466886773475
1506	11.5857346104888	7.8776288160472	11.821071955976	12.9340921285847	11.9260608431423	9.35466537031681	9.99774838353863	11.7874291114737	6.01105142535362	8.71688931777959	8.40494839103572	12.3254610528121
1507	8.30441859782331	9.79831204677029	11.4367252974097	10.7315474692924	13.3825644679108	11.4906292164814	11.567811841423	9.13089668187073	9.61796471938146	9.63751057824497	8.77032238770463	12.1226900839575
1508	10.1711885689866	9.81423834634176	11.1687511143652	10.1697422836399	9.46090453485503	6.57321466728688	9.87891990610413	8.84068460650695	11.2385612036366	9.89172062579176	8.62421722451294	8.40836201242574
1509	10.9306565158671	11.4169269387248	8.82675809808237	6.7550886935935	11.4741430167848	10.5881761725086	8.60749142461305	12.0460383548143	8.5874880495133	10.2134346172048	10.9992387392636	10.3514121088067
1510	9.69156764492707	8.54896944255425	11.4187685525747	11.7642958811567	10.1377382421195	11.6131414442255	7.41706660784251	10.6893431662671	9.07409074863841	9.09062303944128	8.32869375349816	10.7986321410208
1511	10.3029064040348	10.7201293726995	8.77936132564404	10.7403847637659	10.9575717281085	11.7009048643349	10.0793573786102	9.7460572911329	9.77058817628688	11.3583751393496	11.6599929420171	10.0840906379715
1512	10.3560488304198	9.87412237666788	10.1855810636875	9.64057667641639	12.3361774479201	11.5670146636917	10.685514601657	11.8447885020803	11.7324681887243	9.73397842298584	12.1137326693734	11.3344104595194
1513	10.094301751829	11.9413272809208	11.7873986035048	12.8969979245915	9.94644761672174	9.56068829112999	11.4640619565275	9.58334723253158	9.83040371862307	8.01451144972287	10.0742532818991	9.65602310582092
1514	6.3952275011073	10.8146070702261	9.85597826248431	7.15433745747651	8.28291638797066	12.1896667460367	11.435354061597	9.87130989966376	9.02681543389718	8.79956955546216	9.23627451874717	10.3732012178527
1515	9.38582653279493	9.34155746514653	9.72670023241019	9.12323667155672	9.86806177909232	11.9918251128691	10.0397422168957	9.00893687478245	9.94687495787569	10.5558895624179	10.0409092443159	8.93067997926466
1516	10.7924415533488	9.78508584962628	9.96197485806704	12.1574296587509	9.19243365140245	12.3636004707814	9.07395726447731	10.6551903378891	8.48222270288245	10.5397946446295	11.2277174834293	10.3136870353847
1517	9.6863255740042	11.8326103687782	9.34407707598547	10.9204145086366	9.74666274674289	8.26861815179736	10.7534409045183	11.6113036750043	9.20241493493832	11.8268393925118	11.9204732215619	9.9206808246865
1518	9.0125626526237	11.7554915438592	11.7456543313363	9.7601840412843	8.90267526464438	10.7193255258788	9.27505480987555	10.6945901091268	10.2907442712547	10.4462951752376	11.1620252656159	9.03666194631071
1519	11.015485639621	12.31127811413	10.2398725475599	8.17174133521549	10.1398900467647	11.2630414288578	8.98627485899372	10.3761202922377	10.7619240043801	12.2943757167175	10.6792144660184	8.49371822982843
1520	10.039422986155	7.20371786473682	9.13504886937686	9.16596988453406	9.46700479709138	12.9666997655431	10.5380331494601	10.2265210567261	10.6687024122051	11.1794670037134	9.83688104023371	11.9511295672592
1521	9.82351409471279	9.28210519224825	9.60469362655646	11.9114595301472	7.3193281425983	9.12074078538085	10.2924492459398	10.4824233952714	9.52739015525966	9.36786729033102	8.85219981152521	11.0742505120218
1522	11.2272294643587	10.1926499173984	10.7303093497675	9.53823494208676	9.87837997962055	9.70684602205186	10.9991409648656	9.7043751353888	9.79384233778567	12.1364864829757	9.61802477701623	9.16970523151172
1523	11.6238144783825	11.4569271583888	13.4986262592287	8.15906980544347	8.67412227734875	9.68356520952721	7.82270088316439	10.666161700898	11.9745172801561	9.22750857478669	9.48205009122504	11.1672869071403
1524	11.3584222765129	9.69279477543066	8.19326529061415	8.84258343014123	9.48054384390539	10.2731692962463	10.4551033304203	8.93426544708322	9.819312317481	7.81576629466451	10.5279394389814	9.42256637290398
1525	9.41963736400037	13.0037670344145	7.36819446841846	10.7980081881111	11.6099751301559	8.37546363382478	11.6463615761341	9.85491080374624	8.98785241927064	9.50208403166678	8.69669257705999	10.3489545323762
1526	11.8472198958679	8.68270494549121	10.1263101070535	11.492981260666	9.2348215794841	7.41093257123519	8.32341913332703	10.9991436605542	9.85154238124585	9.16782396786312	8.38331147729866	10.1782596083684
1527	9.97359264198626	11.6179379603904	10.1911106891396	12.0952883047419	10.3612920169214	9.59755273834636	11.0957054042163	10.6587036873893	8.59971763654783	10.2609246469087	9.4534416195544	9.50170952064992
1528	8.813537410895	8.48033745578573	8.75333521701924	10.6561296444056	10.9348414187397	8.70541337031052	8.40860652626503	10.5237171837814	9.39127794595891	10.3974368121166	11.0189846636943	9.81096808568685
1529	9.27020480491831	8.97713732931411	8.4049454793542	11.1400212239399	8.3986997741851	10.6633242015357	9.68005906212844	10.1586230767404	11.4832762839021	12.5371542070839	11.5257400767814	9.25020148101136
1530	10.1911455360676	11.4694829420455	10.3985219370821	12.0086658748496	9.82695316582996	11.4078218578802	9.00036099785267	7.85147404320662	13.0614720802714	12.4070222163496	10.9717469293281	8.03667391021055
1531	10.1612508256449	9.18661305975277	10.2257172450276	12.0467773859043	9.00356527326781	10.5846419415373	9.97975335286491	10.0825432045985	12.4358056024606	8.06673607146483	8.78838724325669	9.43646671947986
1532	9.64699116766053	11.4793352476969	9.83821846390109	8.87759215014981	10.8057913596959	9.89832108607939	9.7734774294524	9.11302374414514	10.7792244949057	10.8056933206771	8.75506324381209	10.3658885799337
1533	8.7557818026137	10.1280762727734	11.8821871323093	8.72224157549201	9.51663131215483	8.79972656523495	9.95559333260993	10.0718292189462	10.5332720925854	9.03000248224961	9.03474802491748	8.43792251985924
1534	7.64203879629632	10.5257992779381	10.0869923151783	11.3518713092591	11.1229549951338	9.91139741965716	8.53803061896876	9.33210744856781	9.31164502889959	10.3505002137878	8.84841238742811	8.50868462336137
1535	10.6671934809974	10.0670246323116	13.4900910677766	10.9569604075324	10.836861192064	9.04901638127211	9.60716245571689	10.4346502974786	12.229690915582	11.3104453163446	9.41800902188132	11.0365774220771
1536	11.5660149313873	11.0892034293533	8.81534976441171	9.75064489310425	10.3878564423069	10.8183721238208	8.77966698875373	7.73675985269788	9.0017216242563	10.6987019679814	11.3820998286374	10.1091347675971
1537	10.5168441967639	10.7867042739302	9.27060002593784	10.4026338767521	9.56233486928569	8.01861456244922	11.5486485251005	9.68219510385101	11.1446158194677	8.31406834053445	9.56183393932321	10.7640902961105
1538	9.49675178739984	10.9308954602212	9.44481363608084	8.73236363104243	10.9240248488897	9.92944115378152	10.399543607569	11.3294220203859	11.9897767319664	10.7691228186919	10.2745058831752	9.02484850484561
1539	10.5943603042076	9.88502163898632	8.26672750543615	10.7741708917978	11.4271898720259	11.2596164846011	9.67063127884045	10.4069672559274	9.53650273493767	8.86997209355041	8.4636277321749	11.6989675885316
1540	7.80814616781731	11.8776903958848	9.98547268417051	9.9556582085163	13.7657912068117	11.5456550725915	9.73998563409921	9.32696567229083	11.2096616708269	9.96905464771235	12.2555175031757	10.8465249584192
1541	10.0470537220696	9.65433673449741	8.56486788873937	9.10019816269674	8.13905288817083	10.9721552323056	11.0002633664779	11.281248442552	10.400535592762	10.6267359392792	11.2594816811866	7.26586941588266
1542	6.8834873339226	8.79248068434297	10.5286135338208	8.38371341900834	8.38904891725339	10.3061059682008	9.43044025988267	10.7098739301054	7.64042827171809	11.195241362233	12.1649487527171	9.01892015803202
1543	8.60070407904984	8.69998552541441	8.8862641916039	7.51848969834944	8.73599081896071	10.7355961100368	11.2913855297531	10.3822240798884	10.9897820720523	10.2927241727413	8.58594208999519	9.16216265741422
1544	9.34097034834807	6.50557515924433	8.80806381161298	10.1045120970461	9.83620753547776	9.07260171494049	7.97542737657363	13.1808117694113	10.5136430159213	11.6631458850608	8.4933586409571	10.8625119484365
1545	10.9682224116709	8.74312908829206	10.8529199734841	11.2808912414826	8.97043947584576	10.3342544517263	10.0487641365277	10.0009501469328	11.4071394150539	10.3660608517019	7.04028870065863	6.18311047983249
1546	9.58377144438307	10.8215187511883	10.1564633801098	10.1086509396281	9.65601833512631	10.0035299164473	6.94407829088439	11.2072102864726	7.06544317214852	10.7114421537104	8.79659090341098	11.5152998612323
1547	12.2527572947571	9.74970503193592	9.96657720257446	7.20624721814757	10.2095961325457	12.4920337893801	11.8863156241858	8.73059886702762	10.8668871315347	8.34471268471379	8.68139910742603	11.4830621753328
1548	10.3170692205	7.44158096569116	9.4847633067973	10.7558798615235	8.48420092352865	8.76668446483153	8.65191072272194	11.189149323688	9.86527699591145	11.3028731180052	9.35152660719393	8.76421399348808
1549	10.6562723312225	11.1109181077496	10.1674082116255	11.0305339141693	10.4018161432791	11.3051939101914	9.33893508364006	10.5625607162052	9.30066069612233	10.0244942667549	7.80044797037892	7.84040516106381
1550	10.4323551350026	11.2541083785493	10.6252318057096	7.76560651652246	11.9987349585836	10.3314738073284	10.4074862928706	10.6392348816737	7.25827902803753	8.57344112457192	8.94582790168979	10.2462656025292
1551	11.9024363664718	11.5606937528513	9.41783651567427	8.71144295581934	9.96919586884131	10.4539004601344	10.2549170526235	11.7592773045558	7.96800478792269	7.56109591744049	10.9315097772466	11.2501677927548
1552	8.5783498478562	10.421588375531	8.92858537640193	11.5612028611704	8.69653139445397	11.8358812851532	12.5427356487577	10.3592443503401	11.4770883469101	9.82168099511264	11.6964796392342	10.5534454214885
1553	10.8902521858067	12.656601182455	11.4778607701898	8.33950100905459	10.2487286255203	9.15526273180315	11.8859062697695	9.82680277503324	9.14996004290893	11.5878788621133	8.05271507732913	9.25492558819422
1554	11.7860266617745	9.12305517610776	11.4507293654037	10.083904377727	9.3272533047378	9.03732368494622	10.7961590507066	10.8044140504104	9.3675819651832	13.0754678024937	9.22910013463462	8.35220940970995
1555	9.28353275930822	7.21724157980773	8.21224030267192	11.0745150025087	8.97665398401758	11.1828928958563	9.16940152228406	10.0764429886146	9.85756010328994	10.2111084176703	7.52508222887992	10.245240897322
1556	10.4516961992036	9.14462381000502	9.65716030358909	12.2584216584255	7.86957102196643	9.952289809236	10.5742544868648	11.9968545974179	9.24508269249159	10.99309379742	11.9488929548245	11.9146610840473
1557	11.3368763207181	9.63656303476268	10.6178896784721	9.71290549105225	8.58983972411635	9.43954519445114	9.63228521065037	10.554117029668	10.0096998535461	10.2797474892679	10.3485266795157	12.1249305642363
1558	11.4074767842475	8.93262527268861	13.7709089700956	9.31779597636007	10.5165210308795	12.4148450066241	9.29298418651496	11.2425118221598	10.8747401014466	10.1705729934178	10.1922536700586	10.0397613372483
1559	10.3468412420599	8.58117046462017	11.7354154043894	8.49432815353687	9.05048668478331	8.5985330832338	10.7522448804807	9.67879921181745	11.003016575804	11.3629624939888	9.76622335560339	10.6325588973109
1560	8.67764477848678	9.64702588511166	8.64831906496059	10.0689513674603	10.5430939433253	7.21834754005168	12.1294125657522	12.0007190929753	9.10730747651018	11.0103052044133	7.51661831543437	10.4236840377336
1561	8.76358766311288	10.3161163089551	10.0225927798791	10.4593393974961	11.0036519272944	9.84788525285174	10.3185962842895	8.09641148324822	11.3643234626004	9.06378199308029	9.49960977264707	11.0405572172635
1562	10.0108390156306	10.745183259981	11.2184703630855	8.65912982622448	9.53965536874091	9.30108421105866	8.9823964690913	9.36621793380875	11.0741919621259	8.94343426436855	9.56586826677886	9.66483439433895
1563	9.7746819274832	9.64011666447374	7.89988292312326	8.7062767443537	11.708656583261	11.360613714353	9.24188210363986	8.67647508459712	10.1763762497739	9.94102651592144	12.0499323948148	8.52751298390274
1564	7.2527550381278	9.43728632371698	10.2819734539933	8.95839882759946	6.72890320804994	9.26159899462762	10.5072746689533	10.5591506537819	10.3101981274552	9.46702750471614	8.73157343646959	8.57847565084144
1565	10.657274080869	10.187987098526	9.34580231170755	10.246590892596	10.7104080872983	9.82628578205155	11.9281044080918	9.35318504273164	8.93437815025554	9.29820663107779	9.51665115399439	9.90882597972687
1566	12.5198160427188	10.9213250717311	10.6172207376777	11.487098322906	10.6774290294385	7.06998330183057	6.70196207848302	11.6111584151242	10.0067852549367	10.2925532984147	8.87156442524725	9.54433072513793
1567	9.69180420515999	8.84992714742633	7.79736133323638	10.8074245962731	11.535603157948	13.7305301274027	6.4602209813443	4.82267218070493	6.12534432911835	6.74691584743817	8.10181591591744	4.51127949151448
1568	9.9857373237961	11.9987738285419	9.71288789074304	9.69199364184894	9.09465128632221	10.3021223073586	8.46455445561659	10.8995856031323	9.06829528371751	11.2335990497764	10.4911234775713	12.0985269426487
1569	10.0363967157176	9.46964316382683	9.28022179484832	11.4763425590593	9.01721796102916	7.09094293616064	10.5436021668588	9.33829102218306	9.84667990979664	10.4093550973989	9.43794489953193	10.6509200718791
1570	7.33355374534648	10.1213007657862	12.4246810085624	8.67628361659765	9.47150065626736	9.51043408934295	10.7306591253487	8.64542573931737	7.85580792576197	11.5661906175203	9.59980837790414	11.0532499858171
1571	9.79180862279017	8.92285244294469	8.30232566783911	9.09161604619259	9.23958677226347	9.39271568077667	8.77604622240125	9.08558584784878	9.9085131387988	11.4571864740026	7.15567910090107	10.1809348662246
1572	9.2820535084318	13.1716822939649	8.54855144381597	11.1617768438884	9.48138981628256	9.98589876118519	9.78641887211706	11.4767215964143	10.3196857357835	9.58586629637047	11.5491489157927	12.773037597429
1573	12.0199391856678	9.94813927781412	9.63593989436076	10.7485358608973	10.8714669464236	12.2130392183079	7.86427536444551	12.4122832014522	11.1088605048674	10.3049358208577	9.13809783160597	10.3082191880655
1574	10.2399010990945	10.3325780255951	7.42801122698526	8.42952402431027	9.23061582294884	6.44665710564043	6.43038760301854	8.09685695553226	10.9375838450638	11.4052380136946	10.3544989913757	9.91370965627129
1575	6.6063340746196	11.5196938071287	8.11430113729679	9.90707337453438	9.21076652019515	8.68208235267603	9.52738574510908	11.8211617109634	12.396852552702	9.30514617173279	8.51919065691385	10.6340084523649
1576	8.92183389399251	9.66126363159563	9.70032545481247	11.1497198526994	8.89895698821646	10.1632198782927	11.4020784428845	9.2195666956146	8.92763660524425	7.90586078553968	8.35469102013603	8.34249619467136
1577	9.11022316668524	11.5096171683991	10.8844834980344	11.3167404731632	9.41962440966133	8.28907144066862	9.62619650039123	10.8017937932092	9.80410855791023	11.5611917538468	10.2740341758218	12.6747193779675
1578	7.81312602604821	9.12417853629093	9.17993812844972	11.4019462022355	8.43949378217529	9.18631472019747	8.44341049258629	7.87478448797299	8.40049219188534	9.589244306689	11.7466675647666	9.31931899074927
1579	10.849114706479	9.96807248485467	11.0485197622119	11.3344263075618	9.50135860849471	8.35106376706592	9.99930374870079	10.6990431753779	11.557325168774	8.89813154132465	9.05575243356947	10.5000364818884
1580	9.3392802284353	8.37862110296572	7.83349814936188	11.4648434871331	10.0679022925609	9.28949110846922	9.53881283293561	8.8918232470536	9.57461098068309	11.9250266185451	11.0299368012489	9.96368153007907
1581	8.51755464248705	8.22887047758365	10.2761245736691	11.5313643002758	11.1999397655941	8.20871223454053	10.7312113012914	10.0060229542193	9.40043331474473	8.91099664297534	9.62599885765651	10.9320032157798
1582	10.0845212586991	10.6521985509565	10.2895791511725	10.3217266821096	8.85980009126636	11.1970568611689	9.78020898759399	9.24885505648666	10.1538902285366	10.1436684269323	10.5279902632588	10.9391802548073
1583	8.96227704522408	9.38188447130261	9.66325930424522	9.67363859434663	10.6193438769142	12.9881478583768	9.6179490256524	9.17138738685303	10.293681923473	10.4443918463737	9.99513665470998	9.23491297284906
1584	10.453695450251	10.5173370994967	8.60632444560232	9.49474650333238	11.5845540521576	8.29838627554611	9.66346188164563	9.54033076372948	12.7694620012965	10.5949083086865	12.2553651153295	8.59268034309761
1585	7.03922453899448	11.7705659306801	11.2381080110663	10.4241708353327	11.3154384385192	10.3277580185705	9.39489019007546	10.4626131285351	10.9222015446988	10.7767421454711	9.50980785450077	7.7670899041511
1586	12.269569037825	10.8001454967754	9.10932413608331	10.5968942684795	11.0852998695383	11.309223726796	10.2200896168336	12.2142557462567	8.05387737621556	10.2531074301252	11.7118461008851	10.6325399999606
1587	10.2169428915822	10.1120107788057	10.2073105903429	9.83303861158691	11.1469375846412	12.6621801439527	6.4602209813443	4.82267218070493	6.12534432911835	6.74691584743817	8.10181591591744	4.51127949151448
1588	8.48742538458161	10.9234377481165	10.9593355705316	7.18710260187868	9.70844654660933	11.4372888894964	6.4602209813443	4.82267218070493	6.12534432911835	6.74691584743817	8.10181591591744	4.51127949151448
1589	8.96185246744298	10.0735149324763	9.13698783250123	9.16763397773111	8.42683563864912	9.88091865406375	9.61343471168098	8.94614603622496	10.3232737925352	10.8056715519035	10.9361471002683	9.17262837434901
1590	11.9266533380584	9.54041868630547	9.19098223683093	10.7304198235262	8.56531109217842	10.7559284819057	7.24106868467228	8.6342790085481	12.1913876898165	8.94582859411116	10.1712759962563	9.61228713191059
1591	10.9793000805211	10.20736307684	11.622103573147	9.19173543495117	9.74301039168452	9.34373122503394	11.2133249474152	8.46131322538238	11.0730017870254	11.6398119832981	9.30015892409135	10.0081699579477
1592	10.3909044581491	9.53187446220072	12.3409410793472	11.0673386852513	9.67494156142595	7.61620763323094	9.07901828136257	10.1893452044174	9.99440384991377	10.474653646535	12.2550032686802	5.66941174623128
1593	9.18567866436385	10.8414982408774	10.5292540663879	10.490658903977	9.85346823585284	10.7415314700221	10.7522772570317	9.51263116230662	8.9063477934579	8.61188165782871	10.7922016942203	9.99572517966458
1594	9.51375098025527	10.4117373370409	9.20773202819055	11.41379018355	7.58475063062404	11.7412588233558	10.3135927677231	8.80142265993817	10.599977398865	8.73090051421106	8.64778860021188	13.0728349959204
1595	11.8988685519797	12.2317271078759	8.57796078425441	11.0034268191426	8.7084767283648	7.30985663796715	13.4415875439388	8.21093734623107	11.207126776759	10.7091548989006	9.32259111326663	10.3789129037792
1596	9.86647212691647	9.40137992076886	10.2881759480644	10.8809632443654	8.6168750386994	9.84335632195872	8.86724193810948	8.5657572861908	6.93111109710321	9.48279997765887	9.72701310314092	9.62716938944631
1597	9.38423473203088	12.1169788919415	9.52045908132244	9.23379849130988	9.05969117990879	9.36041783647595	9.81037021745625	10.0613128021989	10.0243376564398	9.71294123266598	9.78946643740243	11.400147195775
1598	8.66054303574901	12.0172672068404	9.19271639958813	10.8541393221486	9.41057327627893	10.8663925059289	10.0205632167194	8.28881765176691	10.0101921202875	8.98356502880369	9.84362856693143	10.686427213739
1599	10.3400828388547	9.32627669394305	9.34265464860747	10.6603195124277	14.4195132765637	11.9017488315913	6.4602209813443	4.82267218070493	6.12534432911835	6.74691584743817	8.10181591591744	4.51127949151448
1600	9.15679941320465	9.41704837056855	9.8544263044466	10.8611594191762	10.9961012640054	7.47027197432811	10.6979778857612	8.0093314705873	10.3781714748585	10.8432030721942	10.0295845080322	9.91156880162448
1601	8.60932668775689	9.42036203394442	9.9129142427058	8.35521461752645	9.70503393662675	11.7116637402734	10.6311175887304	12.2400785704723	10.9673012594722	9.36113816168965	7.86888051205332	10.6987659637047
1602	10.4287815304693	7.37613710487144	12.6260190430096	10.2225668289177	9.98977186935565	10.3183974135317	8.87470994366008	8.11128827831242	10.0831762456775	9.63534530336989	8.34988062568914	10.6068965751013
1603	6.05391947349328	9.29697643367834	10.9945145645249	9.98705921305221	10.0705753781011	7.9605536787368	9.22780220145176	10.9153891609605	12.4434438225858	10.0154471849075	10.2462969675997	10.6829335268936
1604	12.50270597127	12.9758072655438	9.60365738098652	9.8818351255253	8.75605530042699	11.2243187469207	9.37924883966151	11.242800788025	11.3877681697388	8.80532171177534	8.87043022349751	10.6143816334571
1605	10.9525084011139	10.0556473294938	10.3548149855304	11.45881558379	11.9875081601465	8.59371225448218	8.95001094903567	12.0719401287456	10.1391380750287	10.6135356087063	8.11733292750577	9.21901298504698
1606	10.2450613576295	11.2873082196447	11.1024551286855	9.59345643672418	9.63471631549563	10.713568987907	9.81610003404143	9.72880754001199	9.58288796184667	9.73782018858455	9.45038447927123	8.78372899434773
1607	11.4087494587891	9.11774959891797	8.38783888547467	11.532360456967	11.3551432959052	10.9126923304992	7.3822849381019	8.3518150560705	9.53665003636238	10.1119514306096	9.89642925985257	9.063930681872
1608	12.0584294624087	10.2335314603304	11.8207651193186	11.8838157380629	8.14044890195974	8.28725944226683	12.7449354352933	7.59111904958423	9.70075325190765	9.8042000961166	12.4317323726817	7.58689927697657
1609	7.62455911531384	10.193948719159	11.9912909199599	9.51412416367186	12.4251833913314	9.41280784541027	11.7788538550261	10.3786963512296	11.2403861929019	9.07522375532708	9.46098414324033	9.42642768847988
1610	11.231015001741	8.10918543112947	10.0842835959299	9.28393687373553	12.437153037131	9.15527313954202	8.75406349701397	9.30135011563415	10.8321312296881	11.8012751567082	10.1129127613427	10.2268468394264
1611	11.214829133056	8.60698393762968	9.67973591705455	8.23024256516462	10.6045242855678	7.7963044773871	9.95440609040868	8.83003169900935	11.059296284486	10.1059387764376	10.9030213413982	12.1989154814616
1612	9.43439545041344	9.61089849645347	9.86975309427042	11.5990203656403	10.2300535173074	9.24466123033086	8.82100006040631	10.7634788496188	9.46142000663134	9.34561513808644	10.5275689358028	9.08099128749125
1613	9.75633910583011	9.74334349594435	10.0716799335519	7.96522339921736	9.78137170301043	8.71089846532462	10.0956961648839	10.1415516557477	8.88856569448425	10.1254481964042	7.78351354205139	9.5407697719811
1614	8.68447655073474	7.3508865886862	8.67301303751588	11.8545634803588	11.3112640798308	10.9632276150608	10.7864951693851	9.52460986901811	9.803824861257	10.792750132952	9.68636682189975	11.6990960316749
1615	10.7795620781658	8.6879930866198	9.40863996602593	9.140995809813	12.0134058894259	9.10497177477381	11.0548074532885	10.0473319413971	9.78702425696352	10.1027014828509	8.36886930300445	9.59006647728971
1616	5.63285247585172	10.8713343897067	9.77382400932267	11.2378855294851	9.28586531481467	9.98924845420693	9.06875695671175	10.3178665791764	8.67751167030988	11.5788046200399	10.9243145391414	9.3048426349911
1617	10.5642886804804	10.4652189942389	10.5525360680157	9.37221262804427	10.7530766395904	8.47479047681325	9.84364841824394	9.45206420994355	12.6659337022883	8.88429095755611	12.6915904869702	9.59579553664777
1618	8.13972443455387	10.3998516742043	12.0190348833766	11.0145226323447	8.25146204044007	11.3868612091156	9.76627756513914	11.5245319941396	9.09752457801507	11.98782843263	7.92540407005754	9.60391975370658
1619	10.5770240290751	9.83804449672843	7.25403668786667	10.1580454643353	10.7489968617773	10.8390813601478	11.6271292464291	8.34285908870568	13.0826851030069	11.2080629951911	9.25756809451144	8.35734430262914
1620	7.89054097669709	9.78051329681564	7.80911122807662	11.9978727791098	11.4457104933843	9.81774244028288	9.54516859093354	8.01023954347176	8.33784491797651	11.5629008238636	11.0113790602021	8.99823352220548
1621	8.6104084582599	9.30863129220336	10.9437180458164	11.48901491233	9.1312115538958	8.52573985600984	10.3273609644143	10.0234505521229	10.8950137092219	9.78182850701248	9.67269531982192	8.9213396973181
1622	10.7954248480903	10.0070660547472	11.4509365362431	8.27320029850646	10.0860755286314	8.58279488537516	8.91249153680764	11.4523324734457	8.96963166214056	9.16849455292195	10.905933730002	11.0065453331851
1623	8.44085656135112	9.76824785669881	11.345458886247	9.63051352095724	11.0497991238631	9.73634257028184	9.95739254390178	11.7587722110792	9.73884655303762	11.9459641130709	10.7810006183409	7.93646210225361
1624	6.63346560816584	7.66870240270162	11.1272504390838	10.681437619495	10.0979066374395	7.54374322115775	12.0538501347991	9.28155994788236	10.0578002914139	9.23117598204367	9.14267918628117	9.19060327992694
1625	10.0437271667702	10.2661656232491	10.5303488781139	11.1753343701004	7.44902815249108	11.7918303399	8.90358959531297	9.67926565891639	10.8751521267836	8.94239252543561	8.40865270974606	9.75882945333866
1626	9.38495572467665	9.72729010148987	11.0708290092895	11.230964052022	9.49319618932987	10.6795748211729	10.4594627889142	10.1926917305348	10.3736158171518	8.45245018157474	11.0841291099346	10.7289384206647
1627	10.9118285928926	8.82768132333531	10.1786567019921	10.5288964346924	10.7258267479296	11.6838263160653	7.39903034267309	9.9438330433546	9.33285847716663	11.3463028927218	8.60813907753222	9.66680087559352
1628	7.7018473025328	10.7128425122777	10.9934540415159	11.0529572451427	9.71119206001067	7.46357034440548	10.5054237269373	9.96594872654266	9.3712603594637	9.93036375304558	12.324801302403	9.44554847872128
1629	10.7372334690426	10.1566560138565	10.3967532469418	10.7405672785688	8.771781621411	11.4563716735024	10.5094452969984	10.1610461828173	9.2127428014707	9.81285963691201	9.3711427132985	10.2572286713692
1630	11.4429545920048	10.252740175547	9.40928274388392	11.8095968439464	9.55048705605843	9.01284747129589	14.0360581998719	11.1159258587005	10.0719642367324	9.99419886192025	10.4496911215404	9.38468127768941
1631	10.8854318096607	11.1036172551237	8.96571848958588	9.8506931668763	10.7539996552804	8.39074761956822	9.38398408200503	9.31986030904174	11.8746319033068	10.6547149517717	11.4306666134121	8.72670109016111
1632	9.86978764220581	9.38341670596929	10.6656763886228	8.48596968677172	11.0424198678461	11.4382062477986	10.0536069717297	6.25268117908871	10.3102667937103	10.1827913053197	9.60963570859143	11.1675140958062
1633	11.9699472590942	10.3536822458413	10.461214236511	9.59656075429544	9.9382093824871	11.472341461958	10.5404381296673	10.9070037356113	8.57275721098549	10.7902324566302	9.32790119590455	9.23940395452404
1634	10.1969484932318	8.76961380572379	7.75319456531787	11.1395084486822	5.8370605742035	9.75158941991843	6.4602209813443	4.82267218070493	6.12534432911835	6.74691584743817	8.10181591591744	4.51127949151448
1635	10.2944755391218	10.1044397857678	10.3160042138235	9.46841003585676	10.5661282699188	8.3396235479375	7.55960132751656	12.5375664492637	9.2379401308916	10.5397903775878	9.15023510660096	12.2105724326879
1636	10.9211836275145	8.69711653920839	9.51217059679708	13.1402105420071	9.74423297034946	8.88831251641442	8.0454181547952	10.9011180682935	8.80653822612466	11.2532298434736	9.25751631013626	10.8504186771471
1637	9.3218600518753	10.1496865659521	7.35670007041219	12.8704746481631	10.8886971542197	11.5432049698803	9.60167895197663	11.6274763565728	9.08874724061599	8.55808436802528	12.1204527891527	10.1980352557354
1638	9.42356068743019	9.64171526444571	8.69124423083064	11.7941527610217	9.28925899366647	10.2362407067645	6.8375032389855	7.63571470825588	9.90801596327877	9.28477794261507	9.72609116933728	11.2035993183339
1639	10.2937874855726	13.8517918307382	8.44895045732539	8.19454962425974	10.4304203882503	8.97061294173224	9.20967269529066	12.0749592270952	10.35647914475	9.99902535930672	10.9722088495759	9.00305514416872
1640	10.1472983502357	11.7636665365113	9.34901708520018	11.4853864553908	11.8656814717933	10.5770651332887	9.42716881643463	8.84110496683509	7.99408556533758	11.3061407499825	9.45784833887714	9.35181723219837
1641	9.45882899469921	11.1030227068109	9.78170408395177	12.2474868939904	11.1697492756899	9.36953700952778	9.66824428324658	7.43245082338638	10.0562463301366	7.19721575724254	10.69899106177	9.22278085738742
1642	11.7908495558932	8.88738882122196	9.22299955890916	10.7761618657542	10.8239308102357	12.0935795279689	7.64620754720606	10.0949146268196	8.84046539759259	11.256653138514	8.68263161103376	8.59546786794948
1643	9.59998351949701	11.6482171049474	9.24936889211537	11.2755072414721	9.60046189807949	12.3273110222435	10.893059907713	7.35179184835251	9.80993516470489	9.57219054991436	8.79965868949827	10.1856737747294
1644	7.87788201666985	9.37232755252391	9.25253706774071	9.67404279736745	8.78180149238972	11.0287126745671	10.0337511617268	8.4935360103218	9.53051095479026	7.68984301811021	7.9154014299597	11.0165976755434
1645	10.5514510218526	11.3185901166866	9.52132898710041	12.1786670215535	9.29045159466343	10.5379720274278	6.4602209813443	4.82267218070493	6.12534432911835	6.74691584743817	8.10181591591744	4.51127949151448
1646	9.37780105049314	12.7700743010982	9.88429238950894	7.95852782128825	12.1879491230107	10.3899975238324	10.5657170119599	12.3245362277511	11.458701205264	8.72955670914138	7.32168856759672	7.87159321893888
1647	11.8872871093731	9.55470290525202	11.0331506896319	11.4726477312399	11.4034654183647	12.1585620069765	8.28718570028312	8.85420607111131	9.53375379698673	8.64701569098189	10.6242599884934	10.056512830491
1648	11.2279310708443	10.2376087644443	11.3228926601325	9.04502313102693	9.03666626179507	8.62672592663111	9.82800664869192	10.9911662251146	12.0423407438623	11.3137090550339	10.2480230024276	10.4061272762849
1649	11.2222052097768	8.64952428999838	11.4406290382746	12.2860927819147	11.9246825852668	10.1337257100472	10.9111969966474	8.27054322205847	13.4049609543636	8.23106883003781	10.5096777728213	10.669463958175
1650	10.3295332328779	9.28195637138039	8.81381231442511	9.45410046460831	9.66372331694971	8.70506804452377	9.47269318287063	9.68140388212162	9.5794948304529	10.9677691221573	10.2551975617723	9.94582456711204
1651	9.37856242629208	9.31505331041174	11.0730770702341	8.40883417357144	7.25304580874749	9.24448157100468	8.76574506826927	10.0531309758841	14.0053232943342	9.55281959057996	7.31113379087418	11.7082143437075
1652	11.8553704463269	8.37953257832728	9.04323635202642	8.88408985859941	10.0469650158317	11.709108996259	11.1688408540593	9.01216149288236	10.4620071474507	10.9918196760068	10.9054702341307	10.9064112702512
1653	8.99844685282318	7.76958912917293	11.3791203416079	8.88391545106532	9.78891149308155	8.57310630926331	11.1235242125397	11.9424335044183	8.6744080193097	12.048897745047	8.97328650671119	11.4425851202784
1654	10.9013447499689	10.1754821637168	9.66158366753455	9.8370776040552	10.4251020919983	8.62491111736012	12.3142745611961	9.91826078697871	8.75641625096868	9.8156453130412	8.54172660729878	9.78600461372078
1655	10.8675463173394	9.98664726443579	10.9254358250418	9.79628778225046	12.3182682281747	10.4817780855267	9.62415654347259	14.9654589370355	9.53677847012047	8.49090060960808	9.98950253633773	8.53652277365472
1656	9.10347320605252	9.90678232938128	10.0398139538817	11.9875983548042	11.6683043953956	10.2092370743452	12.4964944910287	8.31076523634005	9.24890030883217	10.0400141796969	9.98209084735364	9.27275600658523
1657	9.59303194467827	10.9961996834082	10.4563866283137	12.146515792896	9.01449102643462	9.3065245917198	10.5874242657573	10.1174542240347	9.62676220335015	10.8265609405364	9.25372478704503	11.187870107177
1658	10.0456770326712	10.8317381753842	9.90878458259437	11.8340532773719	10.0089302299399	11.1733794776267	11.1512991331523	9.32839052557312	9.09965965480198	10.0705163784727	7.73075034970602	9.10228072824689
1659	8.13119242303711	11.5754974456039	7.82604391582214	9.58783615094293	9.30049414763699	9.71161072001564	10.154021367426	10.6696719491669	8.79222038020135	9.96779678816643	9.5622592674849	9.88967853417652
1660	10.9167267532594	8.85846280445193	9.17844060226748	13.2978891369937	10.5375514722092	9.64216847196063	11.5283427246112	10.0279327456707	7.49506399342372	11.8090120405846	8.89951357477554	10.9644653554536
1661	9.71885925776614	10.7534897174566	8.81669364390319	9.84312114626742	11.5021830446475	13.8891723353195	9.90740094422348	9.31129716891276	10.7796582767396	8.61208632897482	9.98643306507384	12.7546918310843
1662	9.64636064695697	11.5820690537575	9.17766468854684	9.60405832083659	8.72857873447862	11.5086640030983	10.1047854859971	10.17922748542	8.76477545139789	9.19963496880895	9.47825881778237	10.2889897168769
1663	10.8821678960446	10.7970422608005	8.14345512060077	10.6892142857991	9.97613627159762	10.3762515962115	9.58897998794884	11.3333756493987	9.33986218906389	9.13133776552639	9.23942402133502	10.9577704604961
1664	12.0936940930865	10.9263373669896	9.28026236583007	9.70122802238803	11.103872371149	9.20086744663366	8.69746294172049	10.407553213909	9.46097696831555	9.40030659256833	10.8321466401472	12.2289186323165
1665	8.72875420500938	11.4373261583652	12.4738527343612	8.74940764503046	11.1801977192729	11.674472463389	9.55716487871264	7.2211211387492	10.9435812209157	12.6113612336761	9.99108662221506	10.3996212030152
1666	9.37341966265982	12.152605970046	10.5840011587512	10.5923749434826	9.95900956426045	10.8028367190359	10.6032484400616	10.1079576950039	11.0754445857101	7.56242540305382	11.7409490106655	9.56213687558068
1667	11.9415377148755	13.9542925070535	11.7196891341595	9.79129009005132	8.95108141725868	9.4756713964207	8.31331369391628	10.6287004123505	11.018595604514	10.5365523908279	11.5363896316676	9.93783161284638
1668	13.7200877887527	12.662412886861	9.14435233393137	11.567433599569	8.68086894552355	10.4142511015992	11.9262929379518	9.43789662184407	8.12964725607712	8.23706339677992	12.9288241496486	10.3645745884326
1669	8.90888794110196	7.61765213155204	8.22893997636606	9.90788735824273	6.88665552722063	10.3795730109338	8.29350938235929	11.0422274232997	10.7576625153035	9.85821776300044	9.72706863186134	10.7653535511043
1670	11.5993370151528	9.63569045090499	10.2856020615992	7.95613914511327	10.0147564670442	10.6119804378296	8.7687915458632	8.56065686271278	10.3270988881164	10.111794345525	9.54008289509006	12.096981985251
1671	9.69054627747825	10.317629232605	10.2765722731658	11.8170151172872	9.38416389346351	10.7253377402071	9.69870538124463	6.85676183508141	10.6474221502803	11.5529877128304	11.8112967086504	8.15301455986346
1672	9.81656552472782	8.8867934329797	12.3157378016223	10.2571255945226	9.06575732263454	12.2909946996995	11.5062259173594	9.29263061861647	10.9416596168933	12.5982226385574	10.4851730015123	8.27507079362269
1673	9.50145529951893	8.57325277937135	10.6181233554295	11.683221661815	9.74474526115633	10.4126617033146	9.82910824646135	9.46676300459549	11.8948180977684	11.2166453502639	8.95129553000344	8.42084416558387
1674	9.31025201068194	9.10366887395229	11.310620094448	10.5694449488949	8.88153426709469	9.42461826434508	8.55619417544792	7.76625017085304	11.6429089803355	9.09047610192942	9.89975183398867	9.22941108377575
1675	11.8451204241013	10.5953800312779	10.2580086049834	9.251642225161	8.33455638851572	10.9512912639633	9.85843116756987	9.29046192795289	10.0061352701012	9.69355095620516	10.4095669112793	11.7519648128907
1676	12.6327340240127	9.85952666667899	9.28275707441535	10.8240893025417	11.1224248670497	9.18328352208978	11.3021920259561	10.0051604406465	10.6834708158688	10.3562555957097	10.1331312987993	11.9791997848402
1677	9.71881626212978	11.414634095141	8.04900921724392	9.55547639436416	9.10087582029611	8.5253523949182	8.99422361831227	8.44695955111786	10.6620052860096	10.6521530505745	9.23519548864347	10.0712229173115
1678	11.5348356798121	7.43177162383186	9.39241841984332	10.3933821441	8.54155263797672	10.8557348777369	10.4049785727943	12.6092072417319	9.19090416503058	11.8190746226936	9.51803694701174	10.4808872882087
1679	9.36854709064532	10.1075989724614	13.4659147630953	11.2933400537937	10.1997877163657	9.49558780119063	9.62401014495306	10.1888979902519	10.3634901559047	7.49770101237453	12.8814435672576	10.1856022872072
1680	10.718130494083	11.2313350672134	5.38260330888445	11.0195359439843	9.99122436929497	6.44475895279317	9.4005043215418	9.09695639140493	11.2713697313566	8.95196715852513	10.0622885542844	9.40114677423053
1681	7.52310683068708	9.63017628092281	9.86185791364944	10.7083445225063	10.1652494080956	8.95659457478694	9.2962178808401	10.4168999683314	10.4241559035152	11.2705413520886	9.93527538514866	11.217004736
1682	7.51145369736481	11.1684702368592	11.7270882218204	12.1262281559598	11.2550970255184	8.32836982110003	7.9056658889317	11.8296374618927	9.45385986214401	11.3939900766033	9.68300207973992	9.00723647281291
1683	11.5807464398392	8.1279681657083	10.643801283309	9.44355202422294	7.1994949999201	8.89244000097348	11.2039993270721	11.440692225701	12.4566925319709	10.1499922209488	9.5666092445991	9.69825130569038
1684	8.91777058237109	11.1492688107939	8.75395847473952	11.0583234122902	11.706078297744	9.19787809642729	11.8960439207863	11.9977154436002	10.757846503578	10.6955952601299	9.68639706761438	9.35644561433615
1685	9.3289452527988	8.95238214157324	10.058776601634	11.330852934799	10.0275360067426	12.6689623722337	7.36534379295875	7.97312451930683	11.0748350210721	10.1534657294247	10.4512674711918	10.7387042942559
1686	9.00447693478252	9.00513432999416	10.3058865123186	14.1193824211509	7.93508327522551	9.77616007762287	9.76018287658974	12.3727575685261	11.7215877986349	9.1421054827653	6.31005755745398	10.512523184762
1687	11.2822651833272	8.40281660717645	9.76152172923885	9.46647982410757	11.0591252614523	11.4046074107512	9.92340092110621	10.5249607778431	10.3460481805998	12.1321916566733	9.77564455754327	8.96552355117423
1688	8.49280294299077	10.509920905042	10.0599883902893	8.90369366436818	9.85466413664019	9.54915612198117	9.15696621918454	9.34725539502826	9.74520679205608	8.33720441438738	10.9464645659696	8.41031202796677
1689	8.50271540543738	10.1487046602891	11.6593473815109	9.26758127047843	10.9561843170263	9.53204142343456	6.4602209813443	4.82267218070493	6.12534432911835	6.74691584743817	8.10181591591744	4.51127949151448
1690	9.44893423963092	9.55933050645532	12.4867641845546	6.81744156898554	10.9357539522113	9.32832193995124	9.31884616167508	9.92183750735436	7.76157965529128	9.19964232401279	7.25635381292642	9.9814317292307
1691	8.58794322927752	10.4906121105761	10.0559665468501	9.12752679709603	8.7503212348924	9.37852002491933	11.0384511388705	10.4071412977973	9.86196706891843	9.09200503420928	10.8537228047753	10.3718684037323
1692	10.289296303529	7.78030394120478	10.6798059162124	11.1391620137849	10.1171661312512	9.92931566724343	9.05623229293859	9.69587332831823	10.7452143892486	8.92536303655167	10.2932609761553	10.5095293091374
1693	10.8088491807936	10.1003108068564	9.16468815433254	11.0510328238881	11.1837557198032	8.87008720376878	7.82803910633596	10.4260402610395	11.4725109621132	9.47607684424273	9.9467557164233	11.9884264425157
1694	8.79728895246519	9.77549303006568	8.77477137098945	10.3681623186283	9.8796693205341	12.0279836503939	10.5957734877084	9.46889775909509	8.34491833360918	8.770884936936	9.98669573256225	9.22439751428102
1695	10.6390083785053	9.55732936109202	9.74804647838801	8.31318404676806	11.3917399471338	10.9347066318859	9.81688382038574	10.0807234952361	8.82541846112201	8.59498953689085	10.4855908619238	10.6260675919427
1696	6.85027249780693	10.9907307078216	11.6538700496152	12.01360891056	10.9432961530496	9.97334726014793	5.14850441030685	10.5164503079015	9.14501545672006	9.07860908144382	10.2495205209181	7.36541735014601
1697	10.8904662743981	10.8783230322539	10.029468950641	10.3173643204573	9.13885816094978	8.96359266458497	10.2420304042451	12.6392336066424	9.86930926888341	9.46472870545691	8.78729056997451	10.381363512805
1698	9.69660899280745	10.1621005005772	7.98765603219668	9.0733904239707	10.3537546739611	9.79602280647462	7.97391508972149	10.7765686656498	10.1534646194523	9.41739836096701	10.2657356293162	11.2009384833693
1699	9.41610319401462	9.10107022873636	8.85316082985586	9.44142470052391	9.03955922233273	8.15864834642189	10.943758243919	11.9837805407193	10.4775142434574	10.2079563558492	10.638521141925	9.4714882973528
1700	7.0879508488823	11.1356529214756	10.0620463507023	7.17564682358169	12.0236578547593	10.9072103885858	12.3667814617365	9.58108999966154	8.79234750045781	9.43042755381318	9.92751316036922	10.8046624416413
1701	9.3568598051673	9.49387631861725	9.85645844750705	10.5792593927795	10.2136401703182	8.6748516057026	10.2807704590483	9.8222795187294	9.0377977132078	8.94584685688005	9.19514642575492	9.87072457504576
1702	10.0509070876911	10.8876200192166	9.61338692575925	13.2220779559749	12.0451560667161	8.38653242529967	10.75991035238	8.34559942807211	9.92978392996401	9.03564605291039	11.5148617412227	7.14073482647413
1703	9.54780319840683	10.1321055587094	11.2156053722111	10.8988641375342	8.91294164173445	9.43741735794404	10.9511780398447	10.7754187975397	8.90502809181999	10.95847989805	8.60744415105963	10.5025879610849
1704	9.71142226083632	9.8157581720733	8.82233121246566	10.3745468882419	8.18132469584424	11.0878775159789	10.0796723923012	9.55616196477459	10.1173698669977	11.4180998776783	9.55569566433194	9.17847024241152
1705	10.0538292818078	11.309264552222	10.2995125005965	9.12245329674556	9.92997431237226	10.8698565396383	10.4064935249846	9.84948960601947	10.401931154841	9.71413699591995	9.77627058705535	8.67965609278929
1706	9.89592520917022	9.77817121149686	11.5940889675684	10.5540410949514	11.9453817283407	8.28804966266597	9.99411026836307	9.95068897763453	9.21890478577264	10.2451293840563	10.2325577059604	8.85524776298984
1707	9.45107397897217	9.94365365320634	9.72098316721347	9.71528245223836	10.8626537995899	10.9636383611887	9.04864046326265	11.086638332924	10.3742840647815	9.68620077528886	9.69506049638119	12.1698383140487
1708	8.68133998873705	11.5751647267625	8.94817905092651	10.0226636344069	8.58430117759103	9.96728706204229	10.3099189126225	12.0885853404762	11.5790601156805	10.6992647521361	11.7917421694981	12.5074627978679
1709	10.5976413641662	11.4372327507378	8.9905904820788	9.85290454234156	10.9446907849854	7.96588550742268	6.4602209813443	4.82267218070493	6.12534432911835	6.74691584743817	8.10181591591744	4.51127949151448
1710	10.1814755623505	9.77815354575119	12.6453182741568	9.78164529930465	8.41007472956951	9.52440018017492	8.41107801343307	10.4394538644011	7.47416752737722	10.9637284412883	11.0362513657908	9.55526610179948
1711	7.94339582373184	9.85173078053534	10.368884545326	9.88975731039672	9.37719559679226	10.503885628323	6.4602209813443	4.82267218070493	6.12534432911835	6.74691584743817	8.10181591591744	4.51127949151448
1712	8.55749901961551	10.4458150401428	8.23161458551221	9.99409760986759	10.7437849973818	10.8178933797648	8.78552075973856	9.38839366493174	12.002540263264	10.8328943801993	8.51935585860103	12.0218184248893
1713	9.29233079926727	9.90824109464525	10.2951585392302	8.48409676116625	11.0274763961166	10.3096352427462	9.1202573296853	8.97119526094043	11.1481813668644	10.34925941589	8.55981128801434	9.04761665745502
1714	12.8672990075039	9.86651868931521	8.23838000873041	10.4189285112503	8.01589089406965	11.4853624005779	9.34748168761005	9.19145387855028	9.63097450666982	9.93193159135997	8.93540183659378	11.6128465902647
1715	11.1572075611357	10.1001007115005	9.44319857194316	9.24237424452047	9.45483083066484	10.5715013841858	9.0926265341236	8.80904554191448	10.1951458250295	11.5515336417344	10.8459233078548	9.89710179832974
1716	10.2806214683323	10.7184673607682	7.99684795970277	9.15457933315025	9.98740556745698	10.1602932374437	9.38589130212871	10.1926202702288	9.49762505578703	8.87605321914741	9.28264828428849	10.3644605782502
1717	10.5144433936776	7.6792224112154	9.86790793422924	10.81676712891	8.28918287680218	8.06502431389054	10.7349559920028	10.1193308880926	8.3685335964761	10.653634116565	9.12361874502684	10.9054419178266
1718	11.2359847788514	11.4071874751294	9.84554739021893	8.82086372171941	9.88363696568372	10.6109916200283	11.2159923593548	8.53157940583031	9.02251372905824	8.79179745094516	10.8679756313008	9.94650664838765
1719	10.4123174338026	8.7193680491397	9.31309731879929	11.5412805041576	9.97854042081724	8.081000691448	8.71797042997403	7.08055027370873	8.08152716417622	10.1134546850617	9.73542154213481	10.2540652117753
1720	9.16179938466086	9.65344408125573	11.8966463965304	11.3045672244361	7.8896755063509	10.9773333295478	8.49343673040746	11.0777549529729	7.44024700104983	7.91451154049136	9.50185843987285	9.30363878854902
1721	12.0920882210782	10.8052819879438	11.1697656973109	10.8320690529522	9.60301077271005	8.76851082957053	9.96997652471098	9.88563465746742	9.70648128637525	8.91157023494012	11.9310307748795	10.2308428383451
1722	9.98608413353288	10.6075758696887	10.1355950385885	8.57539614166052	11.7198835468097	10.2230317349273	9.99287546272126	11.5642601015564	9.19682507381189	8.77180686635678	9.84807390747963	10.4832224545561
1723	9.97100441206134	9.77162295930574	9.30993235967918	7.34822539289008	11.1840529958917	10.4902159303297	10.4414629871484	8.24487439701983	11.4672558441283	8.68159655956297	9.29305022261098	11.4114591662986
1724	8.93973859945884	9.98378603314414	11.258150400681	11.4729268083923	11.7962883949137	8.47908290945223	8.39446536052312	9.62852832402223	9.73939010896149	10.3436025798621	11.1138377473225	10.1533519735465
1725	11.0545143486621	11.7821335027686	10.6655093408216	7.88798981393877	12.8202923834568	9.88694006952059	7.54768836378264	10.322881324623	8.85172969605302	9.65455978200446	8.57841587332756	9.96980150944216
1726	9.06478237235634	9.08079511264592	11.5166980885262	8.88836426606143	9.89403212505846	11.4195414731358	9.18158337174029	10.6911210924494	9.00784989707331	8.72879343097185	8.91328495482154	10.9449187986939
1727	12.6801505741762	7.48253445345212	9.98549215940743	10.5405629313879	8.83450789819604	10.4634837767862	10.3733863964241	11.5341788408856	10.9998381132011	10.9669581683592	12.1321448347684	8.08685706123698
1728	12.6981665363242	9.21770262995187	7.75248504358096	11.4473249757874	11.0106927779765	11.5825628794124	8.62507797504017	9.50361284856809	7.52319257896744	10.7609000330571	11.6281511989508	11.3043391982017
1729	8.4082617540414	11.6338213609708	10.4957327846202	11.2687191665286	11.6472730977627	9.33391839737283	10.0020215389437	10.0316227369322	8.48759559000183	8.61010197833069	8.81165202478865	11.2921016090078
1730	9.56458341560663	7.86532166907825	10.179352711793	8.79942797036065	11.2645728428696	12.6292946460694	9.16504516418153	10.0323281773199	9.91918309200173	11.2983115673329	8.76800553116543	9.2545268605288
1731	9.65371410926754	6.16512431804391	10.7854166970686	8.84119582075276	11.3176429110927	10.1064543300281	10.1144416026197	12.470284019767	12.0488517530946	11.714520677781	9.97349213023106	8.92498226062079
1732	8.08776576463005	10.7119941370562	12.7406723422806	9.01438585778104	11.2153284330381	10.3848195286304	10.0815806133689	8.80326221063599	9.53113748438121	11.0664054637818	10.8582741273056	10.2393734034768
1733	7.97308291702324	10.1901371567566	10.9487849935017	12.1095665147938	8.45620759613979	11.3167013599732	10.8686732178162	10.1930518876865	9.17052184519573	11.1466930267619	9.31251016595986	11.5739255169204
1734	12.2592836988172	9.99925126791457	8.90513565642384	8.47152615721362	11.610099514942	9.9566888018772	11.7371790088657	12.4233049910149	10.2067105542677	8.88797787723383	12.1851755906224	8.35805515850542
1735	10.0864142385371	7.84883248675263	10.5098984338646	9.50543352127352	8.74999850965833	10.1163537701161	10.3874951337913	6.72206243013113	8.93978681125252	10.4233186028088	10.5631859811557	9.9621993371108
1736	8.61085471609053	11.2191967894638	8.58316952077802	12.7473496250845	10.6640630153885	9.59471329465484	9.14190989729574	9.32334944099591	10.7696613023137	10.6284805321065	9.88670170195668	8.21961683363164
1737	10.0981566468114	8.6307302684651	10.0305374626347	11.5682465264129	9.85495349816808	11.3009647431803	9.96644856466727	11.0760901188625	10.7118489172789	9.20865559237892	10.198215068882	10.7171367739472
1738	8.1340944759823	12.4038652054124	11.3399800407578	7.98042120083201	10.2001684249266	8.99553598076113	10.7019702388781	9.70807537149796	10.2258399692214	12.5689260609707	8.32058448118972	8.39797929020356
1739	11.1239216683404	10.1310449646291	11.5808136719397	8.33395601318216	8.36357821531319	10.5330658840159	9.98152838224522	8.80081525475872	10.2344136089415	8.64708410435997	9.99850442803562	10.1644813416877
1740	12.352045094678	9.4174322521038	9.55424645933885	9.18842252339882	6.89017649094217	9.61532783564673	10.2005893328188	9.03785441385436	9.82730911673705	10.8743821470505	10.315174794394	12.2925774105826
1741	8.53006068259868	12.0704424476237	9.80896215827754	12.8789029525185	10.9174487197352	10.524132482672	9.33987340399319	10.8012542744521	10.0513049125541	12.6651863340068	9.03140439684558	9.47162471939574
1742	9.13436589902062	10.2286517135169	11.7102963196854	9.48993662957815	10.9190441443316	10.2484854294358	12.7918192332511	10.3933343474319	10.4004445548188	12.6334366044498	8.7326685546566	11.1844039026708
1743	10.5794214865754	12.1607144461975	10.0444069458867	9.17123403599779	10.6316651014212	11.1111563607472	12.6593825378689	9.05809008409758	13.8318962803169	10.6538221610251	8.62697899440322	6.93139930768752
1744	9.23300499329406	10.0880495660942	11.2236956901201	10.6894534540686	8.81991274831954	12.5511417371314	9.91111112371077	9.29996938019528	9.60524681559178	10.4870112020084	10.7303690848421	8.92130501768246
1745	10.740834769143	9.78549167518982	9.72932581432697	10.709616196434	8.71483619096014	7.50836211033933	6.4602209813443	4.82267218070493	6.12534432911835	6.74691584743817	8.10181591591744	4.51127949151448
1746	10.3358150002373	11.4308854292367	7.68702543776579	10.5409680688251	10.0838413820491	9.7103754154302	10.9068943425093	8.83347438585153	12.0468960156138	9.0756420096245	10.426900617944	9.69886618975281
1747	7.93589535109307	9.89700324902698	8.54143181774979	10.3218517972625	10.4228531436787	11.2784543410461	8.4800898296914	9.8348248220226	8.64214714118085	10.2549096704598	9.650324879729	9.31748962063152
1748	11.9812072083495	9.87521499769955	10.3384424314053	11.0311704024462	8.37565690811338	13.1672995020387	11.2240559695101	13.2465209216874	10.1103811159255	10.9481598619899	12.0743699855161	10.2599155441207
1749	11.0642735837109	10.0437490462812	9.70603330846488	10.1272202905866	11.0246386422012	9.84925693789264	11.7429690018039	9.54923499406932	12.1993655383219	8.02987785895695	10.9711611042664	9.79627759731586
1750	10.9582391403569	9.82791452068885	10.4090111371411	9.97595179394995	10.1530361234162	11.0397517254062	13.2610570145683	9.59874166425779	10.4600888433092	11.1209195367123	12.172894735274	12.2868162362215
1751	10.6706144878693	6.8150912784541	7.73949239720433	12.68371058931	10.8615256491335	9.62729171332189	11.6905160649101	11.7419888960261	11.5197659798075	8.08918679429302	10.8009430940593	9.30660111653669
1752	9.20660682352705	13.3204850665501	5.10127417872131	9.77575343440909	8.45728568757722	10.166860868537	10.9033452868899	11.5782543215337	9.87302123081934	12.2492891152593	10.2798444281106	11.4237686154785
1753	7.23246216569855	12.1481704699999	9.57547969253722	11.7438848724345	7.98712533754609	9.21937078431831	10.9121316678007	9.39262689180946	9.05368983222622	11.5269497425845	9.28865240009434	12.1005193981385
1754	6.73833249177885	8.10332809900808	9.19325122447909	11.9978874944478	12.5994899852157	10.6135713341445	10.0627058773601	10.2074003661874	6.93206089645162	9.28261655056452	11.042429912897	11.0987262059877
1755	9.03326042806965	8.95934843571895	8.6087984991799	9.70496551437972	10.248493932236	9.82252131869203	9.99905947105384	8.63370825798159	9.40595181055974	9.70515486363279	11.1032015631987	7.55317875401313
1756	8.85107208170452	10.5076588167527	9.238482033571	10.2257714986748	9.53270267836609	9.9995136425458	9.92798014602608	9.59239417350627	10.8406276188017	8.82147494399285	9.64339241021936	9.38053861920117
1757	10.6511442708708	9.86638744732969	10.7799064409613	11.9306541024209	11.3446241410629	10.583762786807	9.10569635381163	9.70646549426958	7.33796482395485	12.4718609581378	10.898106187743	11.7515583745939
1758	9.05331883895035	9.81915422573494	7.49688875404243	11.7429330512517	11.0773253452371	8.63968609017862	10.2771445168656	12.1351043744272	7.87294924592129	11.8218101387335	12.3348956935192	10.0629191344602
1759	10.9730823089484	10.0242876582308	9.84297524621787	7.5333041691925	8.35828090427109	8.75107420216821	10.2577086180716	11.3121964972486	10.1606343277422	10.7998803628579	9.1804525879002	9.60589798117359
1760	12.6573510681138	8.98610619759114	8.955674760324	11.0209326437862	9.52533458962329	8.67715342427238	7.63734215917843	11.0284723970676	10.746627254325	10.8873310529643	10.2084566090129	8.8371161152532
1761	11.9173740902484	9.9697561790826	11.6329539372589	10.1679215107217	9.38100800811779	10.9166930092226	9.60957331338023	10.6985920163682	11.6674564780099	9.56720400966468	8.52124946972493	8.27868854231393
1762	11.6603695645355	7.73965107921648	10.8710755675726	9.57362337822849	8.45416031386329	10.0704704867358	9.24191894282121	11.8158869403495	10.4666363330144	7.8936439471189	9.85949661800367	8.39514789966947
1763	8.34282497617526	11.0041812956425	10.1994037421476	10.9435291733385	10.0717552358459	8.57920432059234	8.0152005473838	7.66217247009945	11.1186526156425	10.2704750871545	10.4523956073454	8.62366413070457
1764	11.0146569830167	12.4569782731083	11.1120311677916	10.3257752058715	8.42291989916527	10.5791925512344	10.3669171892656	11.7595849724051	10.820407761436	7.17372977421264	11.4543397382575	11.3246350530302
1765	12.1319438293315	12.9387513644441	10.1580105456594	10.1168197983953	8.70337945676099	10.5103099405447	9.80082758495081	10.487302284689	9.5343415494691	9.66460664023056	9.56170988074169	10.1766103704548
1766	5.98920108751001	9.88037043373884	7.84063650299514	11.1635367971283	10.1330585399582	8.27700287894527	8.3910106221316	10.5353008794996	10.8224068898039	11.7825466584337	8.96310046398597	10.0333887630186
1767	11.1194439513674	9.49281950271101	9.97088849860785	9.50034984625576	11.0797863570994	6.95577879418962	11.9271282028777	13.2217806671168	7.92314000142652	10.6886820657959	9.54276535730898	10.1797650645111
1768	9.73157662040355	14.9453450170616	12.0896948324989	9.90955007668059	9.10592414363189	10.2510969660515	8.99184310253578	10.574321866291	9.06927588146934	9.99526617517511	10.0935530537616	11.3011314632418
1769	9.01332757091786	8.92530563484897	12.5706306813032	8.38448116563462	9.26350429665686	9.55286273620166	9.88719704181537	8.49596560998804	10.5076638750484	11.584900031647	11.6210107357983	8.61329582984401
1770	9.01568714711424	12.383521765275	9.22358824841787	9.60481589896521	10.0316830870884	9.86183425509467	12.0524274399311	9.82720137353733	10.9575539790128	8.06105359745652	12.1883159306747	9.22588801101563
1771	8.12915854455553	9.9071620889646	8.94190757660902	11.7866008690403	10.1386366683998	9.85907463927565	9.49786034743102	11.3116501171957	11.3565524665678	8.54362389936855	10.5420564776102	11.8562403699935
1772	10.6033988069529	9.84850032540299	11.9715799859494	8.69445322202604	9.0015047599231	11.0981404890188	9.30796666219046	11.0170762983861	11.7704815904938	10.1633479577102	8.97079484149822	10.7877659749899
1773	9.51723383567775	7.57159405807077	10.915139672358	11.7310907328318	10.5038599264222	10.9373630808782	11.5003291559142	9.32894507128293	7.85489042684828	10.7510215065309	8.10315848261468	10.3651634524184
1774	10.4463959519725	10.3676162746815	10.9719734592222	9.35864604466077	9.1123478541251	10.5584138029425	8.09659538570354	8.97746815260152	10.1745353332237	10.3979359538857	10.459588124544	9.55683651461341
1775	11.5255695021875	10.7860748137071	9.77150812541486	9.32525176394621	9.62427855201341	10.9739916025741	14.0422290591437	8.76065351959689	10.5580238499728	10.03095810385	7.42536639642083	8.16487465626564
1776	9.61921488125915	8.70579463932965	10.2627969166467	10.9198177879987	12.3936191732535	10.5908974291312	10.9441059136133	11.6446899844703	9.1403910381006	11.8114970414484	8.01919811066593	12.1747961398954
1777	11.5807977398064	10.1845617650357	12.8220311437431	9.38206757084388	12.3079868752039	11.3313275070758	10.6516408292505	11.5198481159592	9.23304113000203	10.4060610969839	10.6542598625224	10.2662560555476
1778	9.97341003869938	9.40039582933999	10.0467964827043	10.7035775342922	10.6724939642231	12.6761531872072	11.1921824235243	11.7691457678394	8.76924546883009	10.3676229265404	12.9662175353357	12.8759350428622
1779	11.408056010712	11.6695492165946	9.64140567835551	11.1453602651878	9.91455212901676	6.60856529410771	8.29585595304264	9.94995329169251	12.0650829460048	10.978921104621	10.0318329109402	7.67026578713467
1780	9.8148348426416	9.81362819451963	9.33312217595716	12.4788176959207	11.8008086970212	10.6404269484346	9.47158423249587	9.61967274078093	8.85484024169855	11.4495739255184	10.9358587114439	10.0846152862561
1781	11.7859639307736	8.23770320505857	11.9138869128695	8.74801604322102	10.0337748947076	9.32116119658432	12.6731273489596	10.5925189021699	12.0356228731559	11.8201359940129	11.1879767431809	8.61210346099805
1782	7.93746065847444	9.62701078469279	9.05348041447429	7.20919801713553	9.69183692990729	10.8049799013895	10.340867443008	10.3457713561274	9.16190206661866	8.94364226149028	8.7841108863941	9.02884798749776
1783	10.2649686573207	7.59918568131714	8.81458924461659	8.15480435680459	9.50475767932909	8.35480928583929	10.3637490228614	9.70006841660385	11.631096320188	10.1756618190559	6.92949224547202	8.5317835766669
1784	10.2389538655255	10.071215897054	8.06854327214146	10.1586533450866	11.0552679511228	10.8189011385878	9.57177803153891	10.1897550434022	9.16987656212722	10.750701944521	10.4354823226133	10.0919898507158
1785	10.5379847454734	10.8335252551902	10.3004881673303	9.83423598624274	8.99332347774286	9.38804602501771	9.43235921058683	11.9689079351251	9.52988474426587	8.43182265276058	11.8217505595763	11.368637045412
1786	10.2052137356687	11.835643835478	11.1679902816033	10.2800160795972	9.83776021952124	10.8595739608523	11.2823911020927	10.0509227024861	9.61545693814192	11.8454702409097	8.76231628393275	11.6788113711805
1787	9.62867522953181	10.0800944449699	10.938500147906	11.3492682837435	11.2629908985672	9.47490209232449	8.88312407036944	5.15669406061505	12.1178588340752	8.99304007853027	9.57818464078651	10.5223230579888
1788	11.8486902600408	9.71055995506747	9.03719915602409	10.372611494257	10.6279040191713	8.50336876947747	9.36824711174573	10.6737129442134	9.39602120388964	10.8529744566938	7.87990382566992	11.4616923622097
1789	10.2047961432695	10.9737131168404	10.8880297968573	8.86846828446156	7.36518521682991	11.5749440752903	8.30261746847104	10.1100458959272	11.1292990668402	9.6001231171474	8.80461768277866	10.9419603066077
1790	9.07211000566534	11.2284041444307	10.0463395408876	11.1861739494212	11.2973499083263	8.64125863540337	8.8827110528618	11.982406359424	11.8858279750493	9.09263988569799	9.61186404096367	10.7420617307799
1791	9.4050197646162	10.322304539246	13.1846730607668	9.38429065836852	9.11909223440115	9.70938286421393	9.8438070369248	11.3195719547953	9.07308801518258	11.6923773802683	8.86450078688641	10.716760608324
1792	8.36371786872963	12.5048562587004	9.87361740062463	11.5371438684224	10.4408132509118	10.8895068087176	10.848199639147	9.59596514120914	9.27893116293712	10.3410681271907	11.0385844123034	10.9509048918451
1793	8.05884274747346	9.28100348753061	9.37612685860516	12.1485510179588	9.82186802302414	9.30247825464967	8.40338961026496	10.5469491812441	10.3001498823225	9.19899981307118	10.5608634487163	10.3863121767854
1794	10.5074026138961	8.4492171213512	10.1559929977336	12.1917367956608	10.6777777882401	11.2035468604141	9.70295296164768	11.2560828917434	9.53879363113813	7.88333867348395	9.84999380073044	10.4642131152836
1795	10.8918306786745	9.71883923523177	9.35677924802709	10.0613498290421	10.8208688362902	7.84112289005968	11.1072263676725	8.9058465944319	10.4782954057294	10.8918187908419	9.74767987506238	9.45072810915402
1796	7.77005666097244	11.6786212329771	10.7693568334521	11.3770597978095	10.4861091677134	10.4137838605862	8.87286226209691	11.6764020358933	9.2306194893256	10.8164728395614	9.57434104603106	9.95274523866544
1797	8.19521489370671	11.529532090743	11.2466238921499	9.76981692221071	10.9678600317941	9.91160752721369	7.85906093274234	8.75650503013459	10.8480164708571	8.45048602192636	11.2005037174214	9.80956859894721
1798	10.8354020186125	10.2781197228086	11.7724668057753	11.5523643114268	10.0379288449382	9.43406691031325	9.33615548443126	10.3592435478887	11.2235450981222	10.9923849771953	10.241200502369	11.8974282055313
1799	9.96305549410162	12.0293657526568	13.1110716604046	8.63024636673651	10.1205839036293	11.2770515141837	7.48281166591474	11.0709590097177	11.8849479022127	11.3355159032203	10.1999416133938	10.5474910111075
1800	8.01192445940389	9.20916959731607	8.73811295447845	10.1191515974898	9.9917033869741	10.3023774196391	11.9629021227674	12.2756723733698	9.78153853559306	9.86198082466894	9.14989572330834	10.6382266443156
1801	8.79812689529056	10.2558527246796	8.8119975548697	9.81270081874492	10.9910484183413	9.09237726488236	10.6271984206352	9.34835808048725	10.3816624929239	12.0898967653182	9.55998298593937	9.38091556607148
1802	10.4503932118521	11.352600873151	10.2689216275899	12.2423041741572	11.0098889033858	9.41538547746129	6.4602209813443	4.82267218070493	6.12534432911835	6.74691584743817	8.10181591591744	4.51127949151448
1803	12.1691376086813	8.96472159519384	9.79435635729345	10.0597702252867	10.2405990256175	7.68545584704759	7.62645850747296	11.7414555919069	11.0723563868839	9.96039948673235	8.26883746482375	6.81096766320739
1804	10.5145048337767	10.4923694963821	12.3418831413079	10.28344592349	9.56803324052627	10.8425153101685	9.04910637239671	11.0804590584675	11.9327150997618	9.45003996976006	9.35942243637869	9.62405525359787
1805	10.8514017821766	12.736452322552	12.2210676445706	9.98257486058672	8.97988285553044	9.81013805649169	10.0958224267184	10.5946870554836	12.6956094385774	7.24241073884907	8.90578851843564	8.92502703111648
1806	8.63987376260122	10.153297938473	11.6822842125631	10.4809227666732	8.23227148435522	10.9139353564452	10.7136411094077	8.60932451368065	11.6220772145993	8.11906190575515	6.80286530392885	8.54905625678117
1807	6.79298244089338	11.8027845106811	9.63887411304517	9.31974399834797	9.5231706379466	9.94644388760942	9.80875737160419	9.09152996376088	11.0704214954112	10.0704952971379	11.0659704036238	10.7634183389697
1808	9.94885143462492	10.1719820953716	7.90149729440316	9.4054617862398	9.02689345751447	8.52258760123893	6.4602209813443	4.82267218070493	6.12534432911835	6.74691584743817	8.10181591591744	4.51127949151448
1809	8.36215473698015	10.1313992171053	8.35099391984758	11.6636106127119	8.75767634229473	10.7381851622074	13.0447961899185	9.70372252580148	9.01571612948742	9.70664230215948	9.48524002598311	7.0964731287458
1810	9.50770776509578	11.608511072606	10.0439227082043	11.0202966385227	11.8151362433088	8.9129536651373	8.6779636585089	9.32821136906153	7.74598525254335	7.28166644635803	9.5454167698182	9.94656145111884
1811	10.13783079755	9.90397876214169	10.0730980375322	12.3837468814404	8.11290729866583	9.98449710283307	11.2569028333688	11.1953958059732	11.8589149372036	10.2159499640261	10.578014593423	10.2533531408461
1812	10.7471790248098	12.1768402925197	7.19652908744403	10.8788488462737	12.7377772907244	10.8161754856154	8.28706417543172	9.80171305872124	9.14462971183519	9.39037930458134	9.36177487217315	11.1399534756069
1813	7.88634893338767	10.4351817582033	10.1230589925031	10.5364828155929	11.2437509050829	11.2202969967364	7.953338734846	8.98229806334609	11.4653158039716	9.15216506526538	9.96290555024737	8.21733046718161
1814	11.1570397163623	7.79620739329101	9.95141556448145	9.94625494953625	10.1110968699302	11.4796074072571	11.374186448871	8.39672050145031	11.9125615108606	9.01606984575987	8.89312532695611	12.3457514810627
1815	8.76192864580439	12.2215655479625	9.1559687573485	10.785601496073	9.13299575430737	9.21655868286618	10.1851009747194	8.75435180643581	9.46816109332208	9.62352808397243	10.7068858425688	11.8872196359303
1816	10.3251367175386	9.55144147987339	12.2935025301646	7.49447480002512	9.21641682714012	10.48993101479	11.5544874300205	9.22649556018795	10.3120068676774	10.5194503681162	8.37579356484695	8.76683278753392
1817	11.6832900865147	9.06440754478675	9.54883525659053	8.99018285614694	11.0763722331585	10.8501900786861	9.55215872847498	12.3718725424393	10.0009019170935	9.75342784716725	8.46332254140295	9.94590437869993
1818	11.0550652149983	10.1396912899597	12.5050926545704	11.3984323718263	11.7199265873588	8.12104508265791	10.1440822863913	11.2307682760677	9.01586392257926	13.020857125196	8.84688480554287	11.552063629902
1819	11.2020844992164	9.91584559727894	10.4009840362445	9.40159889432173	9.66991192666728	11.3932289462569	12.0431722964705	8.67825163154988	10.5955407379893	9.07634064673862	9.72243717772483	8.38611756932343
1820	8.96996845864227	9.08021558733836	10.0086408271626	10.4610486472361	10.5255517962925	9.50848843419178	8.08744344279343	10.7890810195758	8.85855314637628	10.1402263869526	8.48752882061151	12.3922656781636
1821	7.88396635530893	9.31256176490807	9.36974120296214	10.6810567349756	10.4118704237864	9.69971910673558	10.4877334231535	11.6312230654691	12.8275443279513	6.94468392091413	11.0082722613929	11.9973696013178
1822	9.85237021356964	10.9428822763632	11.6605511418866	9.9314524640761	8.67542559741812	11.9167741411644	9.1967281225578	7.83891605760516	11.837332060821	8.85893367405159	11.103380252368	10.5050183697976
1823	11.7383924791365	10.8465941665845	6.85506920497936	10.822110692615	12.0072577426595	12.1253948294539	10.5176566117966	11.9109484272694	8.30992724958581	10.8050801797484	13.5676187575258	9.20586264781401
1824	12.1523115129171	12.5756306541353	10.6109704366728	10.7616345094846	9.00911370188011	11.102436635114	10.3206854740732	10.254979462289	10.8628875472666	9.10874309683734	10.4153532369407	9.39186726614769
1825	6.6334011335006	11.6779655190825	9.97269510272937	12.565271425424	8.6152782863895	9.72136297272828	8.5799066562313	9.64701796273962	10.5062912096599	9.30023363912317	10.440141794625	10.9478141742878
1826	10.3459925961586	9.41080912219494	10.970284832295	8.50475290061292	12.094832452269	9.79125568673216	9.26344630210342	11.7597079360481	13.4933284915346	11.663349342637	9.19040640364552	9.52424032326804
1827	10.1864494439626	11.1447367182775	8.21066701686627	10.1074492673034	11.61318444268	8.83314579448276	13.0305241765447	9.61392029216068	8.78268100385958	8.30757390002625	7.89561581129468	11.6019648897465
1828	8.20219466567243	8.8071535314767	9.7270267707541	10.6054934191729	8.55907289828429	8.71476948492908	9.72959832229387	11.5126623971	8.86672251542163	11.1463874642138	9.20519945481462	9.72625650400285
1829	9.2702069266307	9.55440693470754	8.67830730964418	9.64865459847449	8.15136857361481	9.39409758337093	9.67900225328784	8.3899328023609	11.2436955208452	11.4821183105472	10.7069276281939	8.09562757744862
1830	8.7442332322833	8.95939276254476	11.2022703174754	8.76172449280234	7.27332902304417	10.6330727843983	10.050796694681	10.607295444596	9.27519762079601	8.22781090440605	10.677962878653	10.3250997985166
1831	10.73542648223	9.91512086091481	8.03670147426105	13.041919138856	10.111947068305	9.68731130160909	10.40029677765	11.3249428681287	9.59016559199443	7.08016331535525	10.6114815923006	10.8683567888904
1832	9.4710687609815	9.9462631499904	11.0795843024584	8.95842761858048	9.0535611193563	10.0573888853961	9.6354752578868	8.98257429823381	9.29094451451585	7.45590515073021	11.4813850802178	6.34034156533363
1833	10.6919986762266	10.7800692674456	11.6026151210288	12.2223888866285	10.8969899660434	9.97306318891144	11.1994785672804	12.0609565954395	11.1040131244627	10.1737741924725	7.81953483913314	11.401514397668
1834	7.92500290482968	10.2289182418327	10.524919629433	11.4263047837678	9.17426069484918	12.3691951354061	10.8574572708539	9.19358375581784	12.2151098289351	10.3278895879743	11.3781086544063	9.89668078034171
1835	13.2118438999359	11.11970121303	11.3220428973831	9.52688514140384	12.3920481337223	11.0713869609784	11.3055501599177	10.2315820890147	10.8878986917156	8.18284338254296	6.9705913120647	8.93558382724665
1836	9.05798325581755	9.82406868158809	9.18571903719708	10.143384559272	10.5946894599429	9.41467607921872	7.64706865975533	10.1456180992293	10.6544060553265	8.83782835013648	8.43206453659116	8.8081243780417
1837	8.57007939227247	9.45827015693623	7.7897821349971	10.0550225821097	8.96765898928036	10.6804212404623	11.5199928346204	9.64913029998885	10.0462082980921	11.4526229116877	10.9680736807434	9.92097835672605
1838	8.93225794515588	8.44532987363168	11.8005385425162	12.092212140028	8.20858208131744	9.38702230700894	9.61634261703572	11.0769228309333	8.53504298797845	9.89617819864032	10.2556252041704	9.18816857953401
1839	13.4844757700306	9.45285354870254	10.7907408780973	11.8178552072828	10.893659191022	9.66791259633568	13.2895742527685	8.18581227706541	12.3343919429802	9.96798105074394	9.66236039356619	9.01987311930513
1840	11.1894101681402	8.44448924522679	9.20786451384561	7.16963515536779	9.13575390560017	7.00646347920278	7.88890372571443	7.73645379430596	9.32305193416653	9.04694947939739	9.2093605582344	9.94440313335578
1841	10.2902461985831	9.19849984595295	9.80075586029894	8.39092206207232	9.1370924689052	8.9344875868931	9.78893391558135	10.5946031738266	10.625784926167	8.58657704195578	10.876978813184	9.87367778813566
1842	9.04394917740107	7.3455072191138	11.1529673863534	11.1743139042647	9.85963208673524	10.3931750358579	8.20456656037343	10.8180038199669	11.2523381728681	9.92260310981421	11.4710561200448	8.58588580729774
1843	9.84224210470053	10.3463341911715	11.3606914409149	10.4436116397023	12.5782774608491	9.52843333537629	9.17122442747663	9.14325379422835	10.5898254173611	9.52263413530035	8.01493624317229	9.4885445057909
1844	10.0831077121453	11.2052378960751	9.74419853551092	7.79389697937572	11.1145688859221	8.89515362683068	8.03613587752801	10.9765539109746	7.73658160708552	10.5685342370409	12.6884177125269	9.83954824593904
1845	11.0912069838979	11.1182867523646	8.58947306077228	11.1764974699744	9.9404548955949	7.49508139411193	6.4602209813443	4.82267218070493	6.12534432911835	6.74691584743817	8.10181591591744	4.51127949151448
1846	9.61254550879003	10.2988118482611	8.82919081437375	8.94828009323978	10.5793144406147	9.41882537400414	9.64873741543595	10.0622119914417	10.3384930390925	11.2488209490484	11.4418219168534	11.251032504444
1847	8.76038402928255	10.7231534153015	12.3265050586847	7.96968067242007	9.67574494023352	9.0599411782748	10.4138905269925	10.5650502705739	9.3471954559298	11.5413333647998	10.1830632464086	10.8839683714955
1848	10.0821277870589	9.0227148145637	9.15228873718138	11.7400237700908	9.86174784776893	8.94756155040487	11.6061364185304	8.3134350080806	8.51221602805083	8.92889412152838	9.70391976705437	9.07552714659957
1849	11.4532890037168	11.6052489479265	10.3593674105818	11.7898562545057	10.8993218445029	13.3185351327133	11.6992054483977	10.4982640893372	8.34507339497432	9.074776745123	9.66354343558954	7.37308223820632
1850	10.6851179154806	8.10945185747602	8.97531072032096	10.0277957239076	10.0891401720119	7.61806095361829	10.8290326251829	12.0724119510416	10.0582890897256	10.6344231785	12.9388111067653	6.86574127321099
1851	9.67363155449733	9.61476940553855	11.7413703564201	9.48230341745376	12.1103773388305	7.62219421980576	9.1228258476895	10.68820620698	11.8860920893412	6.23368752374876	11.2106436531997	11.6075636262303
1852	9.88458633892441	11.8334493334552	9.63562235889464	8.09731543726104	10.6603074930355	10.6238673482083	10.0420589858106	9.7360816038859	9.21622612803129	10.638010423753	11.1114416198698	9.22798838565076
1853	10.7065636829797	9.99740077656268	10.8184937449406	9.50957027737636	10.5853422373331	11.5980885304466	10.9027541536923	8.85597334795927	10.0536367681273	9.0546000533128	11.1713703858324	9.82640296119964
1854	8.97020939268357	11.1834114534505	10.8593078502208	9.58430578102716	10.1869978667774	9.35639256299436	11.253829345888	10.1391621372317	8.04263609629536	9.23221565000143	9.29365742974104	10.9612017661061
1855	10.6829213515131	8.8055488590488	9.13085269100291	9.36630560436834	9.43768786495221	8.60129034175356	11.1527029487841	8.33170360949594	12.3922458976303	10.1023456054295	9.87845213522911	9.01128728001784
1856	9.17311554333386	10.235746668327	10.4566436817769	10.6598391056277	10.2560118964875	10.7804152486394	12.13350376593	8.91609575530645	9.0151159275961	9.73244492514347	10.4515193985755	10.7295522289985
1857	9.3243233715793	9.84353084133518	9.65084092577934	9.56153168485504	11.8518099995677	8.89377641906669	11.728210663819	12.0082421091539	11.464629779439	11.4548827728395	11.7264490273776	8.92298425904906
1858	10.2122249342905	10.0941977087951	12.2686342429271	9.39807393279777	8.42485321741536	10.1623559452496	9.92393620833681	10.0114004537112	11.0967571111017	12.5657328675961	10.4102095205102	11.5507431588046
1859	13.5349370214096	11.2456944943616	10.6302861625566	8.12479924944951	9.51856614049762	9.99449470070036	9.04286745093187	10.9814886214478	8.22461844566737	7.67469914630781	10.2909323660928	9.17210704847812
1860	10.8289378830162	9.54800256924251	9.27092428956787	8.10480612475911	10.0254363954818	11.0609003542033	9.38568927298254	9.96672352925315	10.3630240179015	9.77980796600305	10.1396150813698	11.0795509763588
1861	10.1613444814334	7.07056537198567	10.175210625227	10.8879196203788	11.521756493043	10.3590612431313	11.2849274522513	10.5471436977461	9.47251826221212	7.93479510900122	10.1791740570932	12.1538794831284
1862	13.0350991089113	11.7888327901273	10.2548907600628	9.08464239459202	10.5854826222476	8.67079374299758	9.10613227906642	9.12993963853564	10.2887723849309	8.37271460916681	10.3822273569395	8.99478643264387
1863	13.0859852782867	9.2167739959349	9.96575460649434	8.06244366899696	9.60567992356474	8.64727733562093	9.14724301674553	10.4858978916247	8.29858740644963	10.7219557282662	10.4657529087835	11.3353443517759
1864	8.64192446015862	10.1891598276214	10.8761227664088	8.73525025280666	10.2076974375177	9.37918534503595	8.83345568318787	12.1649269807017	10.1894062931635	7.70573701301937	9.88371635365091	9.01162757604717
1865	11.1337274445391	7.88722376572145	10.178931961983	10.9372654316791	12.0888268568156	12.6934183133354	8.45214066067769	8.82542740208396	9.52746912015345	10.6871723594125	8.74679498438204	9.70013930127323
1866	10.4211882648752	10.203141678396	11.5515310479237	11.437046615845	9.63306213490212	8.01477707283977	10.5628943532677	7.96955615527392	9.77307618629954	7.23079842142033	10.8710070819132	10.389334979915
1867	10.6427109087543	12.1461628155247	10.7381497410447	9.02508350964313	8.80017240562012	10.6441748434812	6.4602209813443	4.82267218070493	6.12534432911835	6.74691584743817	8.10181591591744	4.51127949151448
1868	9.93970588341487	9.33743687356523	9.62493482233486	9.57779828922613	8.57209967237088	11.8076611627981	8.82463621146767	10.5635137447655	9.70793237617602	10.2268367823127	8.51343737894833	12.25834790526
1869	10.4741058644445	9.05725896248444	11.6349617684968	10.4904832885493	11.0270463195102	10.6664002874883	7.71437566849805	13.2055453978022	10.3657090513352	10.6651200315142	7.5593958426252	9.43837348185461
1870	7.01447454138201	9.69137394283347	8.8904951663509	9.92622979543163	10.7904965033999	11.7308632351181	9.79259239352453	8.67285791477182	9.9986333001515	10.1912424166095	9.80682749846276	9.47144483298441
1871	9.00589576044895	10.8668164030722	9.92166946470465	9.84224083901312	12.1624968778751	9.42993685753065	11.0748322954474	9.02350811897215	9.92885249558049	11.8580649199546	9.09620771693271	8.24669105226719
1872	8.75188866998618	11.8819360417089	8.5543443996936	9.9126751942792	10.2714274854105	11.4420530554112	9.53435208493207	8.99091834414011	8.33477194496329	8.35678889749657	10.5371719950698	8.52753837089646
1873	9.35663096234875	9.61683262037781	10.7743317863145	8.89776930051506	11.5087646486999	10.3478767260416	9.08147377367994	10.5896864329645	9.93323360874333	11.900217710696	10.2262449457063	9.71871489529333
1874	8.88977979974773	10.0739930991931	10.0248438449955	11.5579213303521	8.45766826604139	11.0182588094788	8.07864419172622	11.4610089634345	9.88929284657223	10.5546535834215	10.2980888670092	11.0164230154565
1875	9.81942497848058	11.6218261281516	7.81243171792091	10.4366117260321	8.48870173275618	10.9991741303862	13.2423837211272	7.54169002785659	6.99378865575908	9.0298521168631	11.485688376749	9.46398397643718
1876	8.50411456042195	9.47732688262209	12.2230511313178	10.6339230442135	9.9626807877568	9.54101511300487	6.34963653020381	10.6892522750202	11.0057648020523	10.8346403491394	10.6506927927641	9.06378895765092
1877	11.6168896174286	9.48729373149894	11.6005547238863	7.13880204242995	8.30930574377806	10.303486284795	10.8217253423627	9.2352733433156	11.7326254526882	10.3971301361603	9.58145669224636	8.23979991413578
1878	11.9463406296312	9.49495125923183	10.1621217440996	7.96256795441195	10.4580413287663	9.36442500651603	6.4602209813443	4.82267218070493	6.12534432911835	6.74691584743817	8.10181591591744	4.51127949151448
1879	9.24158251128979	7.3365198752716	13.6353415215812	10.4973512881597	11.6295871198996	9.88422933592695	10.1401122273832	10.7602663615611	10.2031765239816	9.60920629936727	10.9053555441584	10.1354465816404
1880	6.88740827051354	10.1790069600017	8.25850126954214	9.45137118888901	10.5681146365555	11.8509187098243	11.5507174001274	9.33595581771323	9.05799984016343	8.50015642869115	9.4704361952258	8.98004971166217
1881	9.78829727396016	8.71893917638214	11.7451252997164	8.55144568358344	7.3724819048235	10.793538847352	9.55765968872666	9.93500240433668	5.65927096634802	10.2798842240576	10.5158159277273	10.975763091377
1882	7.57609739699478	10.1516885447071	9.78625445414062	10.6965074091327	10.6626815063623	8.95610657394287	10.8592437495196	7.9458200128028	8.55683489145073	11.0649228215305	12.6027465376135	12.7165318919419
1883	10.1398151047364	8.67857854849255	9.6722595647426	10.1646514919724	9.93201770822306	9.42976579498724	7.99182622533832	8.28927322871212	8.75479693759986	8.40016643253851	8.25432451274757	10.2973686899394
1884	8.82746058296794	9.80983355733158	11.6145731386475	9.79281483577257	9.24035672451227	7.60095381883946	11.6669140725177	8.88632683147666	10.2617633655086	11.8605452211926	12.2695983311909	10.9981401457158
1885	9.88137851202806	9.69279446421047	11.5471564278107	11.7893569105687	9.86669695240921	10.7821940732979	11.2801900977019	8.67438155272819	10.8849617596153	9.74554510519525	8.9773345810013	8.87969645788835
1886	8.04758131433863	10.078770401725	13.3721897619589	10.9338552730416	10.1805110918422	9.15328143843801	8.00391905318093	10.5250580548126	10.3262371295172	10.8206437068473	9.59923797015906	10.4046603803231
1887	9.44252718045651	10.2892102240467	8.50258458176137	11.4324191257411	9.75448371381181	9.64819632257389	9.64018817645693	9.96197929708524	10.0266535621921	8.53762167966145	9.07317375317938	10.5203321940172
1888	9.59362335965979	9.01037795080413	9.57672410835933	9.70072804812661	10.3982889623582	9.68185778302621	12.5429302471911	11.3803467247052	10.0551563581638	12.6803338897321	9.34472498172205	11.1956514718335
1889	7.18804904679126	8.70451015959324	10.2916023116077	11.6131923959322	12.19060868956	9.81581239976491	9.9478930761271	9.2116504253221	10.577176035498	7.53538338862064	7.12216393285888	10.5730243874341
1890	13.333165226636	10.510420713209	9.67410556451477	8.50121311457657	9.19592669957558	8.06919566510363	8.66469194876306	10.6586625593224	8.80855852838947	9.90287347206111	12.7649647282879	11.0231822099498
1891	9.98718432585711	8.58005121390275	11.9360918262174	8.49694382985473	10.2649350056515	11.2049452607735	9.17122029844951	9.00307019887909	9.93394443787835	11.834604911085	9.59581279792431	10.333590440575
1892	11.8303111711261	9.47292309942461	12.195172149243	9.35562490088242	11.2947303295175	9.83193216758308	12.1152836243485	11.1236838830151	8.84785662334014	9.9608541732611	12.0241247055954	11.2896836027223
1893	9.58009125653036	8.42056276759507	11.9528622134492	10.3658465001489	10.5527932537997	12.3598174034752	10.7432494795407	10.1973327775916	8.81245307908891	10.7067968749046	9.0644121743315	8.64002641709734
1894	9.37976568706995	10.2745966832884	11.5228901990201	7.52496501690905	11.4367120810074	11.806412354555	10.7827131808106	8.26691656925275	10.9089570963003	11.3123824067991	9.25470600547452	9.85073449477991
1895	10.8914929376707	10.5345854242668	10.3475284448055	10.2553710203204	11.9248817708357	8.18358142875021	9.16007484712872	9.23390435886463	9.39051988407445	9.63812678380927	11.7636282161184	8.09401295790946
1896	9.50950182192383	10.5823669726635	12.3170360883422	10.5518625193535	9.6399914211655	9.98699498061926	9.69640430156446	8.24835225955731	12.6475505635172	9.30753849812453	9.7982358380099	11.2458843555556
1897	11.3750650679516	7.63228381431298	10.0255653887727	10.6628040853295	9.03119297434719	12.7718763034436	8.91589327044502	12.0758001444517	10.7187362653362	8.26150589141277	10.9380145695647	9.99303170360205
1898	8.84772258475894	9.9133714503212	10.620755281033	9.69013395314002	9.27085141390078	9.04656003029051	9.79258251497603	10.284237034608	11.2676175082144	9.70264177278184	9.83548144641855	7.97551942265181
1899	10.4719991291047	11.257647252089	9.83630310903253	11.4584333525208	11.8572028480169	9.10155014091691	8.18310232251184	8.90426202060912	12.038933770993	9.12741517641446	10.7159501908677	11.5846921455693
1900	10.8996279772859	10.7497830049786	11.8463751643703	11.5217367154346	11.5601194225423	9.97930465797799	11.5842035157502	11.5826994696411	10.3259660884246	9.93301754075643	10.1491312882737	8.12411022815662
1901	9.51420343142441	10.1483805345493	9.83950011184088	9.4461704989353	8.9316908841785	12.07636945401	10.9444941105433	11.4913660454215	7.88063990289845	9.27869614723352	10.7919767373649	11.3980482683417
1902	9.58801339985623	10.6243364319511	12.004710931166	10.1028487121142	9.21970535471043	8.65201005319691	10.8564396195078	11.9764092620772	9.84329182580985	9.71536162623545	11.445159408835	10.5546289044
1903	10.2733621982221	10.3998605132016	10.863860680709	10.6584550201178	11.4350487463489	8.8531346379948	9.46655382262948	12.057156456964	11.3103220166479	8.89086606407493	7.84153150110249	9.03074904112541
1904	8.0216705782926	10.2746648798849	10.4030754034583	9.09765207698316	10.9515270381695	9.21583217504027	9.64832244103857	10.4729860793617	9.048121714067	8.09670543177135	10.4469347561758	8.6805119379305
1905	10.619127832397	8.78263252849136	12.1570927266436	9.58367973190123	9.1776370161739	10.43584114165	10.040068941	10.662846803413	9.36489410839445	8.65420526882225	11.1104094335382	9.4492988467414
1906	9.82399200899092	8.8974901805918	10.6456963237588	10.6313797586939	9.02965579143257	10.4540808679386	7.03462546801131	9.05500377514889	10.1153976705464	11.0688787546963	9.01193130423507	12.4007075284929
1907	11.5136595192161	8.2199776724911	9.68839338249556	8.71665169576305	14.1480892775916	13.7355326648883	9.83322387194635	8.13038988668377	10.7217246346894	8.7749172789487	10.0065417082763	9.2407671117241
1908	9.71277441671564	11.6273006372719	11.1364740197413	9.57022017300514	9.87477374804287	11.8116889176113	11.8455513108286	9.8053117785738	7.60189026716175	10.2967233662159	11.7986324421631	10.3564685048606
1909	8.91343906135913	7.45507788127438	9.6648069109451	7.67402638222711	9.03597354084006	7.01538051630992	8.92387098759145	11.5352230364602	8.68611565194205	10.7405225743043	9.92089670627398	9.60865154745494
1910	9.62593965041338	12.0423448721008	9.32118732412609	9.86832469186895	9.27992524868122	11.5085240849592	9.80183128909444	11.6730737654872	8.88848760354611	10.2268702523532	11.4239123239401	8.8254434194933
1911	11.5406018332429	9.2109998677538	6.97820998061133	7.77005490058143	10.3723100846148	8.57649543710887	9.89302962353874	10.7543374896763	9.78123466890221	7.221818272692	8.96385324279862	10.1079905588493
[truncated: 89 more rows]
