# Supplementary material for: Comparison of High-Level Microarray Analysis Methods in the Context of Result Consistency
Source: PLoS One. 2015 Jun 9;10(6):e0128845. doi: 10.1371/journal.pone.0128845 (PMC4461299; doi:10.1371/journal.pone.0128845)
Supplement: S1 Data — (ZIP) [file pone.0128845.s001.zip › DataSets/md5checksums.txt]

aDegs_Dataset1.txt 	dfc180967eb95ccded02d4af3efb884a
aDegs_Dataset2.txt	1fed89bb120dda8e0d017911a56d9612
Dataset1.txt				c4d1caf9d5483982737765b01533542c
Dataset2.txt				11ba3f0d1e8f895a326e10808f4f6f74
