# Supplementary material for: Comparison of High-Level Microarray Analysis Methods in the Context of Result Consistency
Source: PLoS One. 2015 Jun 9;10(6):e0128845. doi: 10.1371/journal.pone.0128845 (PMC4461299; doi:10.1371/journal.pone.0128845)
Supplement: S1 Data — (ZIP) [file pone.0128845.s001.zip › DataSets/ReadMe.txt]

Files Dataset1.txt and Dataset2.txt contains artificial data sets generated for the purpose of test methods presented in the manuscript.
First six columns mimics control, columns from 7-12 mimics tissue with changes. 
aDEGs as specific, outstanding values appear only in columns 7-12.

Files aDegs_Dataset1.txt and aDegs_Dataset2.txt contains specific information concerning aDEGs for Dataset1 and Dataset2. The first column is an index (the same as in Dataset1 and Dataset2, used to identify aDEGs), the second column contains information whether it is aDEG or not (is_aDEG is marked as 1).

Headers of next columns contain names of tested methods (SAM, PR, MW, BA, TesT, LIMMA). Mark equal 1 for the given index means that it was detected by this certain method as aDEG.
